# Supplementary material for: KIF11 prevents retinal endothelial ferroptosis in familial exudative vitreoretinopathy by inhibiting phosphorylation-driven PRDX1 phase separation
Source: Nat Commun. 2026 Mar 24;17:4360. doi: 10.1038/s41467-026-71009-7 (PMC13172007; doi:10.1038/s41467-026-71009-7)
Supplement: Supplementary file 3 — Supplementary Data 1 [file 41467_2026_71009_MOESM3_ESM.xlsx]

## Sheet: Wnt-related knockdown
gene_name	Ctrl_1	Ctrl_2	Ctrl_3	FZD4_KD_1	FZD4_KD_2	FZD4_KD_3	LRP5_KD_1	LRP5_KD_2	LRP5_KD_3	TSPAN12_KD_1	TSPAN12_KD_2	TSPAN12_KD_3	CTNNB1_KD_1	CTNNB1_KD_2	CTNNB1_KD_3
TSPAN6	3.1941	3.7477	3.8136	3.4977	4.5873	3.1271	4.6887	4.2604	3.182	4.1863	3.501	3.7552	3.2269	3.9023	3.9382
TNMD	0	0	0	0	0	0	0	0.0519	0	0	0.0495	0	0	0	0
DPM1	2.9103	2.9289	2.7281	2.5252	2.5485	2.4786	2.4742	2.6609	2.5132	2.6468	2.6605	2.4468	2.4147	2.4188	2.4842
SCYL3	0.9965	1.338	0.9768	0.9437	1.0095	0.9092	1.241	1.2231	1.2227	1.1728	1.3207	1.3601	1.035	0.9505	1.0372
C1orf112	1.0629	1.1827	1.0186	1.0221	1.1133	0.924	0.831	1	0.8176	1.0719	1.0334	0.9103	0.6768	0.6522	0.5506
FGR	0.0325	0.0113	0.0558	0.0466	0.0112	0	0.0765	0.1018	0.0498	0.0495	0.1187	0.081	0.0105	0.0356	0.0098
CFH	0.0456	0.0603	0.0494	0.0309	0.0272	0.0303	0.0762	0.0551	0.0468	0.1204	0.0979	0.1046	0.0417	0.0551	0.0587
FUCA2	26.1254	28.9229	25.6842	22.6138	23.4318	22.3724	26.2785	26.782	26.2591	19.2529	19.6117	19.9368	19.3281	20.8085	21.4143
GCLC	1.9025	2.2041	1.9634	2.0831	2.2611	1.6567	2.0173	2.0204	1.9482	2.15	1.9952	2.1673	1.974	2.4871	2.0382
NFYA	7.5675	7.9973	7.8533	9.2128	9.4212	8.0704	6.3574	6.7241	6.1063	5.3082	5.3328	5.1852	5.9135	6.3222	6.182
STPG1	1.0516	0.9829	1.1006	0.9482	0.8697	1.0512	1.4598	1.5018	1.7898	1.263	1.2268	1.3468	1.0827	0.9809	0.9324
NIPAL3	3.244	2.9936	3.0912	2.6732	2.946	2.5999	3.8935	4.0483	4.1606	4.0019	3.7843	3.6987	3.919	4.0539	4.0922
LAS1L	3.4883	4.1659	3.6792	3.0291	2.7462	2.9168	3.2299	3.426	3.3215	2.8817	3.0357	3.1063	3.1729	3.4016	3.0229
ENPP4	0.1501	0.157	0.1301	0.1695	0.1952	0.1996	0.0929	0.1154	0.1178	0.2252	0.2201	0.1573	0.1221	0.2161	0.1287
SEMA3F	61.5176	57.4568	58.6665	46.5552	42.5058	53.2029	115.243	108.285	113.022	56.464	59.4426	55.8299	66.175	61.7785	62.438
CFTR	0	0	0.0045	0	0	0	0	0	0	0	0	0	0	0.0024	0
ANKIB1	9.0346	9.1922	9.523	8.935	9.8077	8.8267	6.5566	8.4366	8.0755	12.3966	11.161	11.5697	10.1541	11.4454	10.7714
CYP51A1	0.7739	0.8372	0.7697	0.6229	0.6609	0.8224	0.6619	0.8441	0.7768	0.5315	0.7265	0.7774	0.5948	0.5293	0.6926
KRIT1	0.3527	0.4563	0.4205	0.3748	0.3989	0.3118	0.4598	0.5094	0.4266	0.5052	0.3753	0.4521	0.4231	0.405	0.3822
RAD52	2.8347	2.5736	2.4576	1.7923	1.9289	1.4103	2.74	2.8044	2.0559	2.3871	2.1808	2.0384	2.5894	2.7186	2.0499
BAD	14.0877	12.3568	13.2018	14.2215	12.9122	14.6554	17.3016	15.0786	16.7533	14.1542	15.9664	14.5985	17.0773	16.1914	17.7684
LAP3	23.0133	21.7609	22.728	30.3362	30.5188	24.3241	27.1125	27.6046	27.5264	64.1388	58.0978	59.0323	29.0357	31.4708	31.1743
CD99	109.284	113.643	108.264	142.627	139.224	137.279	171.762	156.175	162.682	130.712	124.399	128.259	135.213	133.178	132.002
HS3ST1	0.3453	0.2993	0.3556	0.3601	0.3301	0.3616	0.6325	0.6382	0.7188	0.5457	0.5205	0.5651	0.3575	0.2267	0.3885
WNT16	0	0.0118	0.0231	0	0	0	0	0	0.0129	0	0.0112	0	0	0	0
MAD1L1	0.1529	0.1655	0.0923	0.0679	0.1195	0.0666	0.1179	0.1155	0.1331	0.0601	0.0735	0.1379	0.1223	0.1212	0.0812
LASP1	69.2344	68.3994	68.8271	66.1808	64.6654	67.2176	66.1919	66.0756	67.3665	60.3901	61.882	63.0839	72.9603	75.3243	75.2531
SNX11	6.665	6.5178	7.0276	5.7724	6.2864	6.3481	7.0039	6.0369	6.282	6.9423	6.5099	6.3092	6.6715	6.8563	8.0017
M6PR	20.2172	21.0332	20.9974	20.074	20.5726	20.2098	17.7254	18.883	17.4425	20.3937	19.0018	20.496	15.7187	17.8129	17.3012
KLHL13	2.626	2.5922	2.5133	1.915	1.6898	1.646	2.3413	2.0216	2.138	2.101	2.0287	2.017	2.5374	2.5781	2.5593
CYP26B1	1.4554	1.4433	1.2879	0.3336	0.3512	0.3736	0.8826	0.9648	1.0522	1.7201	1.6069	2.029	0.5127	0.647	0.5352
ICA1	6.7079	8.393	6.304	10.3601	10.2627	8.838	9.4179	9.1457	9.6174	8.4029	8.822	8.9875	9.2758	9.1898	9.8939
DBNDD1	25.3184	20.1181	24.5807	21.4781	20.4372	23.6055	28.6971	26.6184	27.0958	22.2032	25.0619	23.1267	23.7421	21.0556	22.597
ALS2	1.7829	1.8641	1.8641	1.6035	1.6407	1.5741	1.519	1.6215	1.6173	1.6287	1.4739	1.6297	1.7513	1.8205	1.8379
CASP10	4.1367	4.3493	3.8998	4.6606	4.8941	3.7468	4.9911	4.8821	5.0713	5.322	5.7052	5.7954	3.9335	4.2253	4.2882
CFLAR	16.4175	15.7912	16.7309	18.0519	18.6484	17.1411	18.1865	18.5142	18.0748	21.1995	20.2965	20.8262	18.2914	17.519	17.6005
TFPI	10.9218	12.635	11.9817	12.0249	13.2048	9.3746	16.591	16.4943	14.0818	14.568	15.6667	15.2041	12.9372	14.47	13.1835
NDUFAF7	4.3099	4.8768	4.8415	3.2349	3.6719	3.1995	4.301	4.9892	4.1608	3.8721	3.4397	3.5023	4.0382	4.0017	4.1016
RBM5	8.999	9.6628	8.9456	8.9555	8.7728	8.4724	10.1301	10.6486	11.1447	10.6735	11.1843	11.8257	11.0905	11.5643	11.6953
MTMR7	0.2382	0.1717	0.2126	0.3637	0.2998	0.3078	0.1245	0.1768	0.0668	0.1992	0.1581	0.2043	0.1228	0.2202	0.1869
SLC7A2	4.8349	3.9272	4.7828	15.9366	16.8492	30.5863	3.3617	3.9938	4.035	8.3757	6.0775	7.0421	3.0891	3.0871	2.768
ARF5	49.9846	47.0785	46.628	43.5964	41.9851	42.3413	56.2596	53.3442	53.8857	45.8824	53.3698	47.9941	56.7641	53.5536	55.9827
SARM1	0.5714	0.5218	0.5748	0.1843	0.2074	0.1377	0.2292	0.2619	0.3638	0.3616	0.5391	0.4236	0.466	0.4626	0.4246
POLDIP2	37.3252	36.4045	34.2619	30.3004	28.7259	29.8787	38.6808	38.0671	37.4309	31.9098	33.6354	32.5655	33.397	32.1703	33.1293
PLXND1	151.719	130.029	147.666	177.889	168.888	174.398	205.477	201.93	212.466	245.423	254.772	246.153	251.559	238.844	240.571
AK2	5.9591	6.7576	6.397	5.147	5.6182	4.711	6.591	6.1256	5.5133	5.8128	5.3093	5.5282	4.8505	5.127	5.0322
CD38	0.0321	0.056	0.0826	0.2124	0.2258	0.1825	0.453	0.2735	0.3743	0.7381	0.7507	0.7725	0.2171	0.2751	0.3051
FKBP4	17.1427	17.5776	17.6158	16.8286	17.1521	17.5883	15.6251	16.1135	15.559	13.6989	14.1487	14.5678	14.7517	14.0634	15.2546
KDM1A	7.488	7.6286	7.1542	6.2109	6.3822	5.9015	6.6246	6.7723	6.8316	5.6103	5.7574	5.8514	7.272	7.0156	7.1101
RBM6	11.729	12.5388	12.0001	11.7852	12.6345	10.9043	12.1518	12.8083	12.2741	13.3517	12.6791	12.6821	15.3777	16.5962	15.5579
CAMKK1	1.4064	1.3371	1.1687	0.8739	0.8586	0.8481	1.1898	1.1893	1.0813	0.8947	0.7023	0.7557	1.2445	1.1394	1.081
RECQL	12.1133	14.0638	13.6128	8.8967	9.5234	8.2675	10.8907	11.1391	8.8971	10.6584	7.5931	6.9002	8.3281	10.1539	9.9462
VPS50	1.0207	1.2364	1.1261	0.8278	0.9718	0.9262	1.1508	1.0329	0.832	1.0458	0.8517	0.8026	0.9306	0.928	1.1636
HSPB6	3.1488	2.07	2.0594	1.3473	1.38	1.1831	3.5283	2.0643	2.5385	2.5474	2.8375	3.0992	2.7342	3.1198	2.8312
ARHGAP33	2.1269	2.1011	2.0321	1.5193	1.7949	1.8242	1.7223	1.7097	1.496	1.2087	1.6588	1.4499	2.338	2.0221	1.9884
NDUFAB1	25.0928	23.4752	24.3505	22.1256	18.5404	23.8061	20.8177	21.2104	21.0673	17.9948	19.0788	17.0514	22.2995	21.1838	25.2676
PDK4	0.4278	0.532	0.5902	0.5458	0.6316	0.3876	0.7785	0.7664	0.5834	0.6259	0.6427	0.7537	0.546	0.53	0.4896
SLC22A16	0	0	0	0	0	0	0.011	0	0	0.0214	0.0093	0	0.0091	0.0205	0
ZMYND10	0.0635	0.0797	0.0523	0.0136	0	0.0481	0.0747	0.0265	0.0146	0.029	0.0758	0.0316	0.0613	0.0139	0.023
ABCB5	0.0042	0	0	0	0.0043	0	0	0	0	0	0.0042	0	0	0	0
ARX	0	0	0	0	0	0	0	0	0	0	0	0	0	0	0
SLC25A13	10.3217	10.4467	10.1806	11.7999	11.4818	11.4574	11.8839	12.3364	12.7715	8.8725	9.3678	9.7735	7.9958	8.0492	7.3299
ST7	3.614	3.8632	3.6925	3.2998	3.5819	3.3739	3.6556	3.9288	3.7528	4.2428	4.0165	4.3806	3.53	3.7087	3.4751
CDC27	8.2024	8.9917	8.3909	5.4403	6.0376	5.1762	8.5661	9.2697	7.9918	8.5503	7.1633	7.0736	7.2399	8.5051	7.9458
SLC4A1	0	0	0	0	0	0.009	0	0	0	0	0	0.0089	0.0207	0	0
HCCS	10.614	10.8258	10.6878	15.5928	17.6489	16.5001	14.196	14.0625	14.3321	13.9776	12.9791	12.8055	14.5516	13.5334	14.2282
DVL2	6.6659	6.5699	6.4666	5.2753	5.3938	5.4099	5.9266	5.7319	5.7889	5.8561	6.9638	6.1107	8.3791	7.9959	8.4117
PRSS22	0	0	0	0	0	0	0.0181	0	0.0177	0	0	0	0.0149	0	0
UPF1	21.7433	20.4796	20.6269	18.0053	17.673	17.9368	18.3783	18.2044	18.6615	16.9007	18.1594	18.0133	18.03	18.4829	18.0886
SKAP2	9.4829	10.0067	9.7296	9.0178	10.4606	8.9492	9.2943	10.1148	8.909	9.7679	8.9207	8.0073	6.2738	7.3073	7.5067
SLC25A5	141.764	148.361	144.571	124.029	116.011	119.27	147.287	139.806	144.724	101.216	114.004	108.015	98.3464	97.0016	100.124
MCUB	9.4098	9.5421	9.647	7.4086	8.1795	6.989	9.8901	9.6773	9.7181	9.177	9.0574	9.1719	8.3643	8.1292	8.1912
HOXA11	4.7	5.1184	4.9388	4.1596	4.1315	4.3419	3.362	3.226	3.847	3.3222	4.2949	4.1064	3.9969	4.4063	3.7073
POLR2J	16.2455	18.8796	14.9146	17.9826	15.839	15.3361	18.6465	14.866	15.3141	18.9712	17.1819	15.6447	14.9027	13.4935	16.5842
DHX33	11.6077	12.9856	11.7832	7.3718	7.802	7.7591	8.0706	9.1356	8.9481	8.4027	9.3017	9.0088	9.1771	10.0812	8.7871
MEOX1	0.0137	0	0	0.0147	0.0141	0	0.0161	0	0.0157	0.0469	0.0546	0.0342	0.0133	0.045	0
THSD7A	0.5209	0.6047	0.4499	0.6673	0.7404	0.4204	0.3794	0.4067	0.3817	1.0308	1.3111	1.343	0.591	0.4817	0.5932
LIG3	2.4679	2.7752	2.6788	2.2704	2.2393	2.3822	2.0766	2.1802	2.1071	2.3635	2.4477	2.4425	1.8791	1.9103	1.8685
RPAP3	1.8991	1.9653	2.2238	1.7881	2.4776	1.3863	1.5321	1.4377	1.4236	1.9545	1.4534	1.2292	0.9539	1.598	1.2475
ACSM3	0.2589	0.3168	0.2867	0.021	0.0855	0.0802	0.0804	0.051	0.0672	0.2116	0.2528	0.304	0.0566	0.1229	0.115
REXO5	0.9904	0.9614	0.6983	0.6608	0.7533	0.53	0.8605	0.875	0.9724	0.7224	0.8081	0.9775	0.6724	0.9666	0.6785
CIAPIN1	23.4953	24.0699	23.4905	24.7289	23.9442	21.7591	24.994	24.1393	24.1311	22.4027	21.5717	21.5443	22.7439	22.863	22.2308
SPPL2B	8.2268	7.3964	7.6263	8.1719	7.2484	8.4599	8.6408	8.9596	8.8709	8.3268	9.1328	8.2544	9.8265	9.2675	9.4478
ATOSB	9.2691	8.9026	9.1715	9.8128	9.3536	11.0887	12.289	12.8219	12.0465	10.0251	9.0308	10.3154	9.8401	10.1116	9.2971
COPZ2	5.2287	5.429	5.5259	3.7765	4.6749	3.9001	5.0862	5.4141	4.9838	5.4692	5.6149	4.4786	8.414	8.4104	7.5091
PRKAR2B	6.07	6.3534	6.5027	4.9441	5.5501	4.5319	5.3835	6.2385	5.967	5.0034	5.0055	5.06	4.6735	5.2928	5.0646
MSL3	5.6144	5.811	5.8625	7.8213	8.1204	6.8726	5.1257	5.611	5.6838	5.4656	6.286	6.4578	6.8019	7.2724	6.926
CREBBP	6.3293	6.0539	6.3564	5.9056	5.987	5.8216	5.0166	5.5823	5.7171	5.8582	6.823	7.119	6.3697	6.1092	6.1371
MPO	0	0	0	0.0178	0.0085	0	0	0	0.038	0.0378	0.099	0.0619	0.008	0.0272	0.03
PON1	0	0	0	0	0	0	0	0	0	0	0.0412	0	0	0	0
GCFC2	1.5848	1.6299	1.4729	1.5929	1.5902	1.2306	1.477	1.5764	1.641	1.2941	1.2565	1.1872	1.3432	1.602	1.7569
WDR54	4.2956	4.5074	4.8736	2.6641	2.9395	2.7793	4.4623	4.1595	4.633	4.1357	3.8657	4.3233	5.1074	4.7006	5.1576
CROT	1.99	2.1972	1.5879	2.128	2.1547	1.4755	2.021	2.1068	1.8197	1.3649	1.1913	1.408	2.008	1.816	1.7882
ABCB4	0.0617	0.0894	0.1026	0.0662	0.0342	0.06	0.1563	0.1585	0.1688	0.2327	0.1842	0.1064	0.2385	0.2129	0.2965
KMT2E	5.4361	5.6003	5.821	5.2744	5.4783	4.7897	5.4209	5.92	5.7114	6.0798	5.9699	6.1283	5.312	5.3775	5.1536
RHBDD2	16.053	16.7462	15.8034	13.0789	13.7467	14.2942	20.1441	18.2852	19.0682	18.2529	19.3226	21.2667	22.1989	20.6566	19.5056
SOX8	0.0574	0.0687	0.0845	0.044	0.0169	0.0415	0.0869	0.1027	0.113	0.0561	0.0327	0.0409	0.1269	0.1257	0.1337
IBTK	3.9418	4.2515	4.2713	3.9824	4.6777	3.3707	3.6367	4.4109	2.9247	3.996	2.8639	2.2993	3.3982	4.3181	4.349
ZNF195	1.7915	2.0643	1.9061	1.7716	2.0186	1.3933	1.6024	1.5293	1.3906	1.425	1.1721	1.3531	1.3467	1.4532	1.3978
MYCBP2	2.1507	2.2803	2.3507	2.2033	2.2319	2.1665	1.9316	2.3548	2.365	2.6718	2.7471	2.9118	2.2588	2.2911	2.2864
FBXL3	2.7629	3.0369	3.0585	2.2867	2.7698	2.3321	2.524	2.7689	2.0814	2.5181	1.976	1.8071	2.1738	2.8192	2.4542
ITGAL	0	0	0	0	0	0	0.0044	0.0039	0	0.0127	0	0	0.0036	0	0.0101
PDK2	2.0783	1.8377	1.8433	2.4178	2.547	2.33	3.0674	3.0916	3.2381	2.6222	3.2096	2.6544	2.6365	3.2721	2.8161
ITGA3	33.959	33.0297	32.9342	35.9745	35.1902	37.9793	37.1502	37.3854	38.2508	27.945	29.5979	28.6059	35.5279	34.581	35.0874
ZFX	2.5124	2.845	2.8588	2.6661	3.2553	2.5032	2.258	2.3036	2.2258	2.6474	2.5733	2.2942	2.4158	2.505	2.5389
LAMP2	17.3423	17.3814	17.954	19.1211	19.8697	18.3141	17.7546	18.2877	17.544	19.811	17.6832	17.0671	17.3638	17.4366	17.6736
ITGA2B	0.0258	0.1078	0.1061	0.0069	0.0199	0.0326	0.1364	0.0739	0.0887	0.1102	0.0897	0.0882	0.2054	0.1198	0.0933
ASB4	0	0	0	0	0.0164	0	0	0.0083	0	0	0	0.0397	0	0	0
GDE1	21.0468	20.1657	20.3477	23.2175	24.8777	23.6102	22.7297	23.998	22.6121	20.8272	19.9249	19.1822	18.8831	20.846	19.9677
REX1BD	10.2716	10.0515	10.084	8.8173	8.2675	8.7869	10.0716	9.0816	9.4621	9.2312	9.66	9.212	10.9236	9.5969	10.3719
CRLF1	0.3709	0.4656	0.4201	0.2654	0.1146	0.2812	0.2472	0.3224	0.2837	0.6485	0.7998	0.6926	0.442	0.4464	0.3693
OSBPL7	5.3579	5.1908	5.2241	4.6245	4.2809	4.2955	5.5468	5.5608	5.5642	4.7859	5.1161	5.3714	6.8704	6.4311	6.3306
TMEM98	16.2784	15.4396	16.2673	17.616	18.1866	18.481	17.1746	16.5111	16.0224	15.2321	17.4123	17.2825	20.2794	19.8174	20.1643
YBX2	0.0238	0.0083	0.0326	0.0085	0.0163	0.05	0.0093	0.0331	0.0091	0.0181	0.0236	0.0296	0.0077	0.0087	0.0287
MAP3K14	1.3719	1.4556	1.2994	1.5975	1.4525	1.3085	1.743	1.3976	1.611	1.1143	1.5265	1.5631	1.4069	1.6641	1.2361
ABCC8	0.0013	0	0	0	0	0	0	0	0	0	0	0	0	0	0
TMEM132A	52.377	38.9643	49.1728	57.1745	54.1278	81.8054	65.938	63.4779	67.0889	78.8446	69.4451	64.6896	107.4	98.8875	104.108
AP2B1	74.1273	75.655	75.3511	70.9056	72.0552	72.7834	68.7027	70.6725	71.4715	68.8575	68.2523	71.1986	78.4318	79.6092	77.6668
ZNF263	1.4238	1.3442	1.6449	1.2253	1.4122	1.4098	1.2968	1.4718	1.5388	1.4354	1.5726	1.3133	1.4302	1.5248	1.5443
CX3CL1	0.6462	0.4249	0.5387	5.5353	5.0056	5.4132	3.9593	3.6727	4.321	8.6248	8.9062	8.8116	2.0337	1.9799	2.1783
SPATA20	16.4944	16.7457	15.987	15.5718	14.9017	15.3559	22.0834	21.181	21.6354	18.0642	20.0968	18.9445	21.1837	19.6439	19.9024
CACNA1G	0.0036	0.0038	0.0038	0	0.0038	0	0.0086	0.0076	0.0042	0.0042	0	0	0.0211	0.012	0.0099
TNFRSF12A	63.0333	59.4032	60.0211	45.948	42.6704	44.733	43.9547	40.775	40.3279	30.9571	31.5202	30.1235	52.3451	49.342	51.29
MAP3K9	0	0	0	0.0064	0	0	0.0104	0	0	0	0	0	0	0.0032	0
RALA	103.756	115.839	108.899	114.772	119.063	106.839	103.059	102.667	98.6105	94.485	87.763	89.4838	83.7754	90.9968	88.6366
BAIAP2L1	1.7043	1.584	1.3867	1.8537	1.8565	1.9423	2.5771	2.2384	2.4265	1.5877	1.2797	1.1367	1.1321	1.1822	1.0675
KDM7A	0.6219	0.5647	0.8015	0.8522	1.1597	0.8848	0.6256	0.7508	0.6506	0.9901	0.7241	0.7694	0.7143	0.9116	0.8108
ETV1	1.1931	1.2522	1.2286	1.5227	1.5118	1.4884	1.0164	0.8737	0.8291	0.9811	0.883	0.9712	1.3449	1.4813	1.2358
AGK	3.6415	3.7452	3.4956	2.8449	3.1349	2.47	3.0771	2.9872	3.1353	3.2141	3.1739	3.1165	3.4457	3.5946	3.6752
ALDH3B1	0.0775	0.1449	0.1255	0.0238	0.0627	0.077	0.1303	0.2427	0.1716	0.1769	0.1709	0.131	0.1445	0.1394	0.1554
PHTF2	1.4392	1.364	1.4995	1.0495	1.1418	0.8452	1.1003	1.3205	1.0587	1.173	0.9943	0.9065	1.3866	1.6398	1.4715
CCL26	0	0.0546	0	0	0	0	0	0	0	0	0	0	0.0504	0.0571	0
FARP2	4.0684	4.5687	4.1394	3.3284	3.4897	3.2804	3.5332	3.7253	3.8241	2.8842	2.9214	3.0729	3.7042	3.9939	3.9371
USH1C	0	0.0092	0	0	0	0	0	0	0	0	0	0	0	0	0
GGCT	5.0394	4.6703	4.8812	4.9643	4.0749	4.6238	4.4385	4.7054	4.6198	3.8572	3.3667	2.8363	4.4246	4.9606	4.6452
DBF4	0.918	1.2026	1.0028	0.6254	0.5835	0.5448	0.5164	0.4997	0.5953	0.4551	0.5482	0.5168	0.4782	0.5154	0.3396
TBXA2R	2.4522	1.751	2.6988	1.6572	1.2022	1.6889	1.938	2.5043	2.1286	1.8642	1.9887	1.8415	2.7706	2.3427	2.3256
IFRD1	0.3064	0.3496	0.2916	0.2491	0.2676	0.3402	0.2238	0.2276	0.245	0.2541	0.2957	0.289	0.3723	0.2641	0.2605
COX10	2.1717	2.4935	2.2642	2.0745	2.0905	2.079	2.65	2.3563	2.5849	2.0863	2.0372	2.0954	1.9305	1.8833	1.8774
GTF2IRD1	3.1719	3.0585	2.778	3.2893	2.8356	3.4878	3.6243	3.6978	3.6713	3.2372	3.5108	3.4572	3.9646	3.4277	3.7909
PAF1	22.1621	21.3276	20.6344	19.4079	19.7829	19.0623	21.0706	21.0271	19.7556	22.0576	22.7366	23.6507	21.3144	21.8011	22.3573
VPS41	7.4949	8.6479	8.4145	6.1957	6.8785	5.9558	9.1656	9.5768	8.8807	9.5608	9.2868	9.7378	9.1437	9.8843	9.8986
ARHGAP44	0.0551	0.0535	0.0405	0.0549	0.0365	0.0547	0.0509	0.0082	0.0271	0.0269	0.0313	0.0539	0.0684	0.0904	0.0606
ELAC2	20.3932	19.4114	18.9875	17.2553	16.5035	17.1132	18.0151	16.4614	17.0316	15.3158	17.7163	16.3245	19.4112	18.3606	19.2101
SCIN	0.0063	0.0231	0.0065	0.0271	0.0162	0.004	0.0074	0.0197	0.0072	0.0252	0.0094	0.0118	0.0122	0.0138	0.0086
ARSD	2.5946	2.7035	2.4836	4.6507	4.4504	3.9321	3.9419	4.0849	3.9649	2.6908	3.0344	3.3604	4.1363	3.8961	4.0548
PNPLA4	0.7097	0.8212	0.5204	0.8195	0.8193	0.7203	0.8727	0.8526	0.6909	0.6989	0.8027	0.9372	0.9455	0.9884	1.0026
ADIPOR2	8.7185	9.0027	8.5308	9.7965	10.3687	9.786	11.7413	11.8459	11.8642	14.3675	12.1522	12.2645	10.4482	11.7983	11.5311
CDKL3	0.0699	0.0731	0.1079	0.05	0.024	0.1178	0.1096	0.0608	0.0668	0.0797	0.0812	0.116	0.1913	0.0765	0.0949
UPP2	0	0	0	0	0	0	0.0292	0.0129	0.0285	0	0.0123	0	0	0.0136	0.0112
PRSS21	0.0373	0	0	0	0	0	0	0	0.0214	0.0213	0	0	0	0	0
MARK4	10.0351	9.3397	9.9192	9.8066	9.1346	10.1052	12.4702	11.8034	12.1638	12.3291	12.5163	13.2692	14.6802	13.8637	14.1326
PROM1	0	0	0.0051	0	0.0051	0	0	0	0	0	0	0	0.0048	0.0054	0
CCDC124	43.7018	45.0963	41.5903	39.7476	37.923	37.2566	45.4518	40.0878	40.3322	38.2501	39.2761	40.3882	38.5351	40.2344	39.6408
CEACAM21	1.3358	1.941	1.4329	1.4537	1.3944	1.102	1.7457	1.3937	1.7241	2.433	3.0468	2.5871	2.7249	2.8423	3.3422
PAFAH1B1	10.0921	10.9428	10.7049	11.255	11.8439	10.7042	8.6462	9.2786	9.1305	10.8338	10.3229	11.2584	10.508	11.5741	10.4547
NOS2	0	0	0	0	0	0	0.0211	0	0	0	0	0.0075	0	0.0131	0.0163
DNAH9	0	0	0	0.0023	0	0	0	0	0	0.0049	0	0	0	0	0.0039
BLTP2	27.3904	27.1715	27.9021	21.9784	21.643	21.9872	23.1309	24.1702	25.8124	27.4731	29.4007	30.0357	35.4066	35.0988	34.7001
TRAPPC6A	4.2065	4.2363	4.1697	3.9242	4.0071	4.2231	9.0164	7.5059	8.1184	5.0657	7.5518	6.3141	7.2174	6.41	6.655
MATK	0	0	0	0	0	0	0	0	0	0	0	0	0	0	0
CD79B	0.1381	0.2348	0.1244	0.1112	0.0178	0.0654	0.0406	0.1621	0.099	0.2559	0.1546	0.1719	0.2168	0.2833	0.1094
SCN4A	0.0178	0.014	0.0092	0	0.0092	0.0056	0	0.0139	0	0	0	0.0055	0.0043	0.0097	0.004
ST7L	1.1807	1.3962	1.2624	1.1605	1.2669	1.0863	1.3621	1.1799	1.1366	1.1865	1.0986	1.1208	1.0272	1.1633	1.0566
TKTL1	0.0104	0.0435	0.0214	0.0112	0	0.0394	0.1346	0.0651	0.0597	0.0949	0.0207	0.0518	0.0804	0.1138	0.0848
PAX6	0.0036	0.0019	0	0	0.0037	0	0.0021	0	0.0041	0.002	0.0018	0.0066	0.0034	0.0019	0.0016
RPUSD1	18.4788	15.9647	17.5142	10.3219	10.174	10.58	16.7326	14.9118	16.671	10.3016	13.5401	11.7095	15.3975	15.3651	15.6966
RHBDF1	22.9452	21.3811	22.3669	23.9142	23.0702	25.7808	29.401	28.0739	28.5758	23.2961	25.8534	23.5584	37.3741	34.4854	34.731
LUC7L	9.1699	10.0966	9.84	8.5417	8.9273	7.6107	10.7082	10.2547	10.0431	9.8876	10.498	10.1819	10.8917	10.7493	10.4031
CACNA2D2	0.0676	0.0295	0.0522	0.0423	0.058	0.0285	0.0729	0.0118	0.0323	0.0321	0.0112	0.0281	0.0327	0.0617	0.0255
BAIAP3	0.2162	0.0879	0.2411	0.3222	0.2534	0.3794	0.1907	0.238	0.2066	0.1917	0.1972	0.1196	0.3945	0.4665	0.3587
TSR3	46.3192	41.1008	45.1993	41.8736	39.1995	42.332	44.8159	40.4183	45.1406	34.3248	39.2824	34.3068	46.1321	45.1135	48.1045
PIGQ	5.8782	5.0751	5.3847	4.3698	4.086	4.5611	5.6012	5.5336	5.876	4.7384	5.7809	5.1038	6.6542	6.2281	6.1581
CRAMP1	2.2103	2.3972	2.3815	2.7204	2.737	2.2487	2.1078	2.3951	2.4477	2.1604	2.5312	2.7572	2.8325	2.6008	2.9588
TEAD3	0.6857	0.4783	0.6937	0.2841	0.4087	0.4105	0.7782	0.9915	0.8833	0.3978	0.431	0.3595	0.6742	0.6582	0.5881
SELE	25.0662	16.3083	26.3221	191.082	199.318	223.15	81.7181	90.8546	89.354	389.018	343.192	347.262	87.9538	93.8064	91.3217
DNAJC11	5.3716	5.5377	5.3018	4.101	4.4764	4.2542	4.926	5.3591	4.7911	4.4051	4.5641	4.7159	4.361	4.425	4.4483
FMO3	0	0	0	0	0	0	0	0	0	0	0	0	0	0	0
MYLIP	4.4775	4.9841	4.5491	4.8313	5.7408	3.7271	7.0777	6.7766	6.1093	4.1254	4.5396	4.5191	3.0457	3.5669	3.0048
NOX1	0.0433	0.0302	0.104	0.0929	0.0297	0.0729	0.0509	0.0903	0.0496	0.0822	0.0718	0.0718	0.1254	0.0631	0.1436
E2F2	0.3693	0.3934	0.4356	0.1874	0.1245	0.1103	0.2685	0.2873	0.2774	0.1608	0.2139	0.209	0.1622	0.2572	0.1277
PSMB1	47.5561	49.026	48.5956	46.1279	48.9619	46.2918	50.178	52.0469	44.8299	46.5192	41.7878	41.16	44.3374	44.0086	47.913
SYN1	0.0098	0.0103	0.0506	0.0211	0	0.0373	0.0809	0.0205	0.0789	0.0336	0.0391	0.0489	0.0285	0.043	0.0267
JARID2	2.573	2.3231	2.2502	3.5245	3.4655	3.2813	2.9294	3.0521	3.6055	2.7397	2.859	3.0571	3.3091	3.002	3.2332
CDKL5	0.5544	0.4994	0.5272	0.5041	0.5549	0.5181	0.5048	0.5302	0.4858	0.6365	0.5977	0.5632	0.6007	0.4887	0.5471
CAMK1G	0.0661	0.0346	0.0567	0.0237	0.0454	0.0418	0.5833	0.4599	0.3035	0.088	0.1316	0.0823	0.1917	0.2412	0.1297
CDK11A	0.4689	0.4	0.5497	0.4181	0.2822	0.3099	0.4751	0.4214	0.5379	0.4195	0.5743	0.6376	0.5715	0.5289	0.4963
NADK	18.669	18.2636	18.7223	19.3237	19.5667	20.5308	19.6416	19.3468	20.0504	18.5701	19.4003	19.6442	22.62	21.4668	21.6571
TFAP2B	0	0	0	0	0	0	0	0	0	0	0	0.0074	0	0	0
DLEC1	0.0132	0.0092	0.0136	0.0142	0.0136	0.0222	0.031	0.0184	0.0101	0.01	0.0306	0.0219	0.0255	0	0.0398
CYTH3	2.7977	2.5701	2.6468	3.0502	2.4968	2.7535	2.7928	2.708	2.5865	2.7077	2.6399	3.0036	2.6178	3.1029	2.8813
ADAM22	0.1261	0.0562	0.1133	0.0806	0.1243	0.0814	0.0726	0.0672	0.0246	0.104	0.0694	0.0568	0.083	0.0852	0.1263
SYPL1	11.2976	12.5581	14.6458	11.8281	13.6048	8.9076	11.5673	10.4056	7.9705	8.5693	7.5423	6.5934	7.9191	9.2307	9.1656
CYB561	9.4331	8.6587	9.0503	11.247	10.261	9.9344	10.166	10.0583	10.3373	10.4328	10.4088	10.52	10.6404	9.8298	9.7743
SPAG9	7.2923	7.6997	8.1665	8.0245	8.162	7.4975	7.8982	8.7544	8.2675	9.8449	8.6815	8.2843	8.3421	9.5348	9.0824
CELSR3	0.1615	0.1773	0.1936	0.0995	0.0791	0.1607	0.1371	0.1685	0.158	0.2174	0.2188	0.2011	0.2994	0.2405	0.2901
AASS	2.3603	2.6148	2.6295	2.0674	2.1438	1.7614	2.078	2.5828	2.3266	2.6373	2.5314	2.4531	1.527	1.7182	1.7222
PLEKHG6	0.1105	0.1423	0.1138	0.0821	0.105	0.1396	0.1099	0.266	0.195	0.1454	0.1945	0.2116	0.1642	0.1488	0.1462
SS18L2	2.8704	2.8799	2.9799	2.6894	2.822	2.1705	3.0301	2.7001	2.1593	2.9511	2.6344	2.5924	2.2847	2.3429	2.2896
MPND	3.0253	2.547	2.636	3.0165	2.9489	3.4387	2.9265	2.7828	3.2448	3.3477	3.207	3.41	2.9923	3.4281	3.2572
MGST1	13.8419	14.1353	14.1927	11.4545	12.5312	12.495	13.3503	11.8855	12.8326	16.2013	14.8929	14.1837	11.0362	11.3295	11.2265
CRY1	5.2312	5.5851	5.671	4.6185	4.8883	4.7207	5.3316	4.8015	4.6638	4.9068	5.0615	3.9727	4.847	5.439	5.1243
PGLYRP1	0.5699	0.4336	0.5868	0.5004	0.32	0.6547	0.3047	0.3243	0.6538	0.1772	0.4125	0.258	0.4505	0.3968	0.3752
NFIX	4.6712	4.5142	4.647	3.223	3.0509	3.4162	4.5362	4.5371	4.7751	4.9397	5.3809	5.6468	5.803	5.7614	5.5442
ST3GAL1	16.2058	16.4427	15.399	15.1612	15.4477	18.2339	19.762	20.7031	22.162	24.3102	21.1238	23.1998	18.7215	19.7424	18.4475
MMP25	0.3092	0.2507	0.3025	0.3485	0.2865	0.2638	0.591	0.4678	0.6119	0.4143	0.3847	0.3368	0.6797	0.7106	0.7557
IL32	24.1749	19.7428	25.2115	62.2974	59.37	66.1588	71.4792	65.7432	66.156	65.4302	61.8419	58.2329	68.2427	64.1528	67.9599
PKD1	5.4048	4.5446	5.1477	4.2079	4.1953	4.762	4.1688	4.3545	4.5159	3.9831	4.8081	4.6347	5.8189	5.4271	5.4964
MAPK8IP2	0.019	0.0331	0.0456	0.0476	0.0261	0.04	0.0298	0.0264	0.0508	0.1155	0.0567	0.0867	0.0184	0.0554	0.0229
MED24	20.0257	21.3639	19.9647	19.1187	18.7409	18.1037	22.1588	21.349	22.8171	18.672	22.4221	21.9545	20.3983	19.3886	19.8928
RHOBTB2	2.9559	2.8024	3.0387	2.6253	2.4061	2.1838	2.5332	2.4744	2.5107	2.4334	2.6808	2.3487	2.4782	2.5086	2.6893
HEATR5B	6.3581	6.5493	6.2538	6.6235	6.6836	6.7467	5.6819	6.4569	6.38	6.7628	7.0638	7.1012	7.2405	7.63	6.9568
SEC62	5.9128	7.2265	7.0033	6.5051	6.4543	5.5955	6.6604	6.246	5.4617	6.5472	5.8481	6.3017	5.2438	5.9285	5.7629
RPS20	45.8805	62.4129	48.1436	62.2387	64.2124	46.2311	59.4908	59.3899	56.3931	51.341	45.5241	51.5129	37.8353	43.9527	44.91
CSDE1	35.1683	41.4808	40.8324	37.9867	44.9209	32.7735	41.7841	43.932	33.8611	39.7537	32.0427	31.7996	29.8095	34.5927	34.143
UBE3C	22.4973	23.503	22.8588	21.3952	22.605	21.897	21.2354	21.802	21.9648	20.4931	20.4263	20.6802	20.5416	21.1077	21.0862
REV3L	2.2111	2.6591	2.6842	2.4366	3.0697	2.0743	2.4895	2.8489	2.2894	2.4574	2.3505	2.231	1.8854	1.9932	1.9802
MASP2	0.495	0.7205	0.5393	1.1626	1.0562	1.1242	1.0462	1.0778	1.0617	1.5134	1.3423	1.6345	1.5457	1.468	1.3832
FAM76A	1.4777	1.5459	1.4096	1.2357	1.0547	1.1686	1.3648	1.0593	1.0504	1.3542	1.2452	1.4899	1.568	1.4186	1.3459
TRAF3IP3	0	0	0.0049	0.0152	0.0049	0	0.0056	0	0	0.0054	0	0	0	0	0
POMT2	3.3671	3.1215	3.4014	2.1588	2.0365	2.1206	2.9505	2.7071	3.0501	2.5407	2.8701	2.7048	3.3178	3.0978	3.2719
VTA1	5.5944	6.1383	6.0261	5.1367	5.8222	5.4478	5.1473	4.9456	4.9455	5.561	5.0802	5.2727	4.1555	4.1642	4.003
MLXIPL	0	0	0	0	0	0	0.0358	0	0	0	0	0	0	0	0
BAZ1B	19.5866	19.3607	19.2542	16.0986	16.9188	15.4493	13.8464	14.2718	14.7042	14.4909	14.5148	15.9058	15.0248	16.2825	15.5391
RANBP9	12.0542	11.529	12.1516	11.0445	12.0034	11.7744	10.9341	11.3069	10.2816	12.5431	11.3112	10.1861	10.795	11.1826	10.8294
ETV7	0.7262	0.8244	0.6682	1.4427	1.5271	1.0739	1.054	1.4508	1.1522	2.9775	3.4446	3.5395	1.6123	1.6062	1.7343
SPRTN	1.888	1.6828	2.0657	1.5065	1.6113	1.6796	1.9284	1.8207	1.938	1.7422	1.6937	1.7707	1.7163	1.8146	1.9396
METTL13	10.1872	10.297	9.9577	8.1285	7.5409	7.7439	9.0199	8.6205	8.9301	8.0682	8.5954	8.1655	8.0578	7.3863	7.6184
DYRK4	2.565	2.9882	2.5555	3.1327	3.0586	2.7024	4.057	3.6585	3.9693	2.6994	3.195	3.3748	3.4989	3.5241	3.5512
ZNF207	9.8806	10.0628	9.7422	9.8981	9.9841	10.0692	9.3546	9.4569	10.3538	9.6804	10.5149	10.2172	10.3514	9.5866	9.5951
UQCRC1	42.4035	39.643	43.2046	37.8693	36.6087	38.3249	40.0569	39.2113	39.1383	32.8445	34.4216	33.5803	32.5652	32.8343	33.4216
STARD3NL	12.2237	12.2824	11.1808	13.9301	14.3579	14.0543	12.551	12.1689	11.6197	14.9157	12.183	12.8425	13.2126	14.0352	13.8913
CD9	113.965	113.159	113.932	95.0541	89.7222	96.0728	84.408	83.5535	84.7885	90.5329	95.6728	96.8494	86.2651	84.9578	82.4089
HHATL	0	0.0133	0	0	0	0	0.0149	0	0	0	0	0	0	0	0
NCAPD2	17.9769	18.8072	17.519	10.8309	10.5003	10.2954	12.7687	12.6692	12.9102	11.1191	12.893	12.8249	11.3061	10.3911	10.6899
IFFO1	12.1573	12.3695	12.0376	10.6362	10.8595	9.6271	11.9432	12.4438	13.224	10.8096	13.0671	13.0583	14.8287	14.2288	14.3761
GIPR	0.1085	0.053	0.0745	0.0078	0.0074	0.0366	0.1191	0.0906	0.1411	0.1485	0.0216	0.018	0.0629	0.1346	0.0983
PHF7	0.9595	1.232	0.9993	0.9245	1.1675	0.9232	1.4876	1.4447	1.2759	0.9449	1.2154	1.2761	1.5382	1.7539	1.6681
SEMA3G	2.1875	1.4446	2.3648	0.9672	0.9353	0.7348	0.8291	0.5383	0.7754	2.9337	2.5895	2.5516	1.0112	0.9941	1.1447
NISCH	22.9581	21.3506	21.9902	23.0119	22.1199	21.1874	22.4984	23.4496	24.611	23.7976	29.1103	27.8477	35.3238	32.8693	33.0317
STAB1	86.8661	89.5224	84.5796	88.0322	85.9993	81.8383	90.5138	91.166	93.4286	60.412	77.5889	72.4124	115.693	110.087	110.939
FUZ	2.8196	3.1317	3.3767	2.1864	2.2635	2.0721	3.5938	3.3952	3.7192	3.286	3.2019	3.2166	3.9486	3.7243	4.1491
SLC6A13	0.0259	0.0271	0	0	0.0267	0.0109	0.0508	0.009	0.0099	0.0394	0.0344	0.0108	0	0	0.0235
IDS	2.3798	2.052	2.0482	1.9273	1.9016	2.3292	1.5875	2.0793	1.9062	1.6201	1.6026	1.5281	2.8295	2.8201	2.7259
PRSS3	44.1956	44.3517	42.6206	21.1898	18.3386	20.3309	56.5213	50.4597	52.5634	34.8695	32.459	31.6624	40.1418	37.4055	36.7224
ZNF200	1.2866	1.2027	1.3651	1.3494	1.4253	1.3168	1.2428	1.3474	1.4816	1.4671	1.6311	1.346	1.4511	1.4186	1.2842
CD4	0.0402	0	0.0249	0.0432	0.0166	0.0203	0.0189	0.0168	0.0554	0.0459	0.0561	0.0401	0.0156	0.0352	0.0219
LRRC23	1.5744	1.9111	1.5964	1.3286	1.0765	1.4581	1.8234	1.63	1.9854	2.1653	1.6387	1.7058	1.8232	1.9727	1.6754
BTK	0.0892	0.1473	0.116	0.0151	0.0097	0.0296	0.0386	0.0734	0.0538	0.0482	0.0327	0.0292	0.068	0.0513	0.1062
HFE	2.7663	2.6371	2.6223	2.3586	2.6351	2.042	2.1817	2.0702	2.0985	2.469	2.7276	2.6716	2.1421	2.2279	2.159
SCMH1	10.1383	10.2062	9.9719	9.2133	9.6502	9.4985	11.4553	11.334	12.3808	10.3792	10.8917	10.9355	10.9589	10.0126	10.5773
FYN	24.5685	23.7821	23.7191	30.2314	30.6656	30.5048	26.7538	26.9852	27.6409	32.8184	31.8122	32.3015	40.3286	39.9752	41.5956
HIVEP2	1.7962	1.903	1.7491	3.1992	3.5378	3.6641	2.3155	2.7906	2.8932	4.0817	3.8994	4.0271	3.9648	4.1306	4.0327
ELOA	16.001	16.2879	16.5121	18.8229	18.6559	18.5487	15.6734	15.2699	14.9028	19.2314	18.4718	18.7774	16.7597	17.5171	17.2601
LYPLA2	50.9629	47.0317	48.2919	58.0493	56.8793	58.0979	59.2138	56.3318	59.7368	49.6281	58.5083	56.016	72.6535	65.0227	66.5393
CLCN6	3.6935	4.2491	3.9743	4.4701	4.5882	4.4126	4.5394	5.3518	5.1796	5.0203	5.2797	5.7216	5.5592	6.1093	5.6674
MRC2	13.1336	9.4842	12.8594	6.5584	6.0619	7.5886	11.2972	11.2115	11.3772	13.8023	14.6116	13.5317	20.8098	19.8588	20.403
NME1-NME2	1.0936	1.5151	0.6087	0.7614	0.7608	0.5976	0.73	0.6167	1.0512	0.6404	0.4707	0.6624	0.6283	0.6792	0.4281
SLC6A7	0	0	0	0	0	0	0	0	0	0.0098	0	0	0.0083	0.0094	0.0078
TSPAN9	14.9268	15.4939	15.0151	19.7954	19.0979	18.4075	25.0657	23.6312	23.6393	22.2546	24.1457	24.9002	24.9294	26.1753	25.837
BTBD7	5.1817	6.2167	5.4657	5.5129	5.8713	5.1659	4.3015	5.1393	4.8418	5.4031	5.2281	5.7018	5.2288	5.3231	5.5257
APBA3	6.8758	5.8904	7.1005	7.0069	6.7146	7.3889	8.11	7.7548	7.4896	6.3905	6.9412	6.4061	9.2593	8.9012	8.7401
MKS1	0.9653	1.1017	1.0409	0.6663	0.6592	0.5586	0.8334	1.0071	0.8763	0.8154	0.9349	0.8539	1.1714	0.9745	1.1122
ABHD5	5.0648	5.9807	5.03	4.5118	4.2377	3.6523	4.6122	4.8425	4.376	3.7449	3.7577	3.8889	3.6856	3.8919	4.0387
ANOS1	0	0	0	0	0	0	0	0	0	0	0	0	0.01	0	0
AKAP8L	7.3564	7.383	7.2977	6.4864	6.7505	6.7294	7.7518	7.318	7.5858	6.784	7.177	7.1674	8.3313	8.5555	8.3668
MBTD1	0.9343	1.079	1.1935	1.0467	0.9935	0.8711	0.9248	1.1719	0.8083	0.8151	0.8995	0.6929	0.7696	1.2962	1.0261
UTP18	9.6211	10.3351	11.2206	8.2727	8.5224	7.7343	8.395	9.5422	9.3875	8.4642	8.4142	7.7548	8.2735	7.8404	8.9674
RNF216	12.1232	11.8322	12.1546	11.2711	11.5844	11.0441	11.0128	11.052	11.6865	11.1852	11.9408	11.471	11.6999	11.1947	11.0139
TTC19	7.325	8.3098	7.3743	8.2651	8.2277	7.7793	5.7435	6.3084	5.4216	6.9848	6.7417	6.6683	7.7743	8.4797	7.9692
PTBP1	82.7081	84.2573	82.1742	69.1681	67.0821	68.9308	70.2771	67.9722	70.4414	67.2516	71.1835	70.5315	72.7861	69.5272	69.2863
DPF1	0.4509	0.3917	0.3698	0.1558	0.2124	0.1835	0.2696	0.295	0.3507	0.3224	0.2662	0.4376	0.1994	0.2592	0.2836
SYT7	0	0.0152	0	0.0104	0.03	0	0.0171	0.0101	0.0056	0	0.0145	0.006	0.0094	0.0159	0
LARS2	3.8521	3.8816	3.7262	2.2878	2.4898	2.0474	2.9173	2.634	2.8829	2.8621	2.9836	3.3568	2.3281	2.3293	2.3658
PIK3C2A	8.7645	9.8278	10.4158	10.7496	11.784	9.7421	9.7039	10.819	9.1363	9.6263	9.2189	8.7396	7.6949	7.7817	7.7032
PLAUR	27.9643	28.9114	26.9399	23.2924	21.4534	25.1585	30.7412	30.6348	31.3171	26.7077	25.9978	24.437	26.2648	24.5131	26.0074
ANLN	11.5598	12.4968	12.1933	5.8819	6.6372	5.2948	5.8412	6.8151	5.3188	5.7888	4.9674	4.6451	4.1132	4.6115	4.2965
WIZ	13.5762	11.5346	12.9676	12.0376	11.7276	12.6635	10.3929	9.6994	10.2423	11.1847	14.0906	13.1992	15.9215	14.7042	15.234
RABGAP1	7.105	7.6186	7.2176	7.3996	7.6307	6.9568	7.6408	8.3373	7.7884	9.0852	8.7643	9.2157	5.4625	6.244	5.8159
DCN	0.0595	0.0741	0.07	0.0183	0.035	0.0215	0.0633	0.0917	0.0358	0.1325	0.0959	0.1235	0.0219	0.0372	0.0334
QPCTL	10.2573	8.1909	9.0381	6.7588	5.7882	6.7111	7.5133	8.6289	8.2224	7.6693	7.1592	6.4985	9.6099	8.539	9.0973
PPP5C	15.5328	15.4057	15.1794	13.7503	13.8345	13.6141	15.3781	14.7047	16.3655	12.6616	14.8828	14.4493	15.8083	14.9646	16.0984
CEP68	2.8427	3	2.8666	3.5768	3.463	3.2674	4.5394	4.4762	4.3104	2.9588	3.9833	3.8712	3.891	3.7756	3.6173
MAP4K3	2.4106	2.8261	3.0124	2.3533	2.7313	2.3652	2.1656	2.4518	2.5501	2.3413	2.0978	2.1567	2.7388	2.8698	2.4179
ZBTB32	0.0402	0.056	0.0689	0.0575	0.0276	0.0338	0.063	0.0279	0.0768	0.0611	0.08	0.0667	0.0906	0.2052	0.0121
LDAF1	11.0411	11.446	11.3547	9.4804	9.8026	9.3144	12.5474	12.0877	12.7984	11.7727	12.3307	14.2642	8.9503	9.3205	8.9825
BRCA1	1.0413	1.3008	1.323	0.6395	0.6961	0.6547	0.5575	0.6702	0.529	0.4549	0.6781	0.6773	0.4831	0.5102	0.5253
ERCC1	10.8887	10.5656	10.5214	10.0133	9.8491	9.5619	12.5358	12.8703	12.2957	10.3083	10.2743	9.8952	11.0297	10.965	11.1434
CD22	0	0.0187	0	0	0.0123	0.0075	0.028	0.0372	0.0341	0	0.0237	0.037	0.023	0.0065	0.0108
SEMA3B	0.1399	0.1198	0.1637	0.1365	0.0786	0.0643	0.2917	0.3848	0.3794	0.261	0.2722	0.2058	0.4117	0.341	0.3339
MBTPS2	1.6484	1.7589	1.8157	1.5272	1.5114	1.3785	1.6349	1.908	1.5854	1.515	1.6651	1.4907	2.0603	2.1538	1.9859
PRICKLE3	5.3173	4.3139	5.1345	4.1027	4.1627	4.3996	5.0739	4.8149	4.8802	4.5189	5.1425	4.2719	5.6904	4.611	4.6046
LTF	0	0	0	0	0	0.0116	0.0108	0.0288	0.0211	0	0	0	0	0	0
EXTL3	12.228	12.292	12.344	10.1593	10.2769	10.5808	12.79	12.7784	13.5151	13.5502	13.5042	14.3511	12.0453	11.7926	11.4341
ELOVL5	21.2593	21.8285	22.2777	23.9431	25.0273	23.548	18.0119	20.0221	20.4055	22.114	20.5273	19.9052	11.7951	12.9687	12.7573
ALOX5	0.0098	0.0103	0.0405	0.0422	0.0101	0	0.0116	0.0205	0.0113	0.0112	0.0196	0	0.0095	0	0.0267
KDM5D	4.7095	4.1119	4.5382	5.0589	5.5271	5.1532	4.4585	4.7435	4.767	4.1459	4.2436	4.3384	5.4718	5.4886	5.1825
CALCOCO1	6.645	6.9907	7.1058	8.6276	8.3439	8.6218	11.5729	11.1948	12.2438	9.8524	10.2406	10.0028	10.8299	11.4847	11.1949
UBR7	9.0418	10.0499	9.3968	8.1115	9.0616	7.6091	8.483	8.4082	7.9867	8.594	8.968	7.9387	6.9186	7.4693	7.2956
MAP4K5	7.2246	7.4975	8.2068	6.8817	7.6375	5.3448	6.7101	7.5425	5.396	7.4271	6.2273	5.3861	6.3542	8.3029	7.8761
EHD3	0.7222	0.6283	0.4619	0.9057	0.54	0.5572	0.5275	0.5869	0.4971	1.0489	1.1047	1.2399	1.2046	1.0981	1.2112
PSMC4	43.6558	43.204	42.9542	47.0259	46.9752	48.6086	44.832	40.0235	43.3509	40.4316	43.307	41.5301	43.7942	43.3015	41.7067
MAN2B2	12.6958	12.9107	12.9075	16.5202	15.9361	16.7855	16.5054	16.3383	16.5782	19.3593	21.1052	20.2376	17.932	18.0177	18.5044
SLC7A14	0.1503	0.1462	0.1116	0.1725	0.1151	0.1281	0.0617	0.062	0.0401	0.0837	0.0765	0.0827	0.081	0.1033	0.1012
CLDN11	104.139	89.3042	104.919	80.4222	75.3179	101.216	67.6706	66.2445	69.0657	80.2831	69.0003	69.2984	115.264	108.282	113.421
SLC25A39	34.9735	30.0262	32.3392	24.4405	22.9196	22.6645	37.7569	36.694	37.5929	31.2211	36.6413	34.451	40.105	36.8479	38.1855
MVP	95.3512	90.8503	92.7677	100.27	91.9282	103.156	107.524	102.515	107.794	91.7771	101.198	99.2017	104.419	102.969	102.672
NUB1	8.761	9.2735	9.156	9.6098	10.4349	9.613	10.8861	11.4559	10.4373	12.3644	12.6248	12.3792	10.0056	10.948	10.307
PGM3	3.8035	3.7838	3.7913	3.6333	3.7803	3.6735	3.0835	3.2256	2.7057	3.9836	2.9893	2.6624	3.1839	3.8155	3.8006
RWDD2A	3.9901	3.8384	3.8381	3.6454	4.2984	4.3169	4.567	4.8837	4.3654	4.5277	4.1359	4.6043	4.9462	5.6868	5.7704
CLK1	3.6271	4.2296	3.8383	3.9776	4.9742	3.7232	4.7971	5.6463	5.2631	4.1605	3.8668	3.5341	4.4189	5.2163	4.5163
POLR3B	3.4541	4.1689	3.937	3.4101	3.9601	2.9263	3.0944	3.716	3.6803	3.0966	3.545	3.2756	3.3821	3.4093	3.8023
ANGEL1	3.8282	4.199	4.2025	4.6397	4.4564	4.1701	6.3074	6.1873	6.7393	6.1537	6.7363	6.3829	5.8118	5.9238	5.5365
RNF14	7.8536	8.5548	8.6929	7.0955	6.8593	6.7469	6.4434	6.9355	5.821	7.8486	7.3409	7.1229	7.7377	8.6343	8.4807
DNASE1L1	21.0028	20.1804	20.9052	11.3856	10.0624	12.5534	16.6735	16.7722	17.7507	12.5214	13.341	12.9861	21.3745	20.098	20.0252
DDX11	3.8402	3.9075	3.7919	2.7667	2.7351	2.6759	2.6966	2.4515	2.7611	2.0995	2.8622	2.6635	2.4441	2.3602	2.2699
HEBP1	19.3348	18.4031	19.5461	17.6859	17.4718	18.0252	24.1877	21.9582	24.3422	21.1447	20.756	23.1665	23.624	23.2536	23.5566
GPRC5A	23.952	21.8233	23.4714	9.7252	9.5457	11.5236	19.1578	19.7007	19.3625	13.2142	12.0959	12.9081	10.9751	10.2348	10.1826
MAMLD1	1.2549	1.2726	1.1619	0.768	0.8557	0.9808	0.9193	0.8671	0.9409	0.6527	0.6519	0.6373	0.9998	0.9095	1.1759
CD6	0	0	0	0	0	0	0	0	0	0	0	0	0	0.0067	0
TACC3	11.8372	11.9534	11.2219	6.6781	7.1163	6.902	6.6678	6.4394	6.7233	5.9243	7.322	7.1773	6.3051	6.6585	6.0877
UFL1	4.7516	5.6558	4.8097	5.7071	5.9071	5.045	4.8472	4.7382	5.1453	4.9023	4.303	4.0546	5.2471	6.1546	5.4864
POLA2	0.7913	0.9045	0.9218	0.7181	0.6417	0.7645	0.6719	0.7427	0.8061	0.8396	0.7571	0.7531	0.8472	0.8425	0.8297
ZC3H3	10.7347	10.0445	9.3182	7.9668	7.9668	7.9728	10.1213	9.225	9.9292	9.0036	10.4683	9.1309	8.5436	7.8744	7.8437
CAPN1	87.6526	84.2417	83.4555	72.3589	71.9354	76.4484	83.6481	79.9768	83.1177	71.6489	80.236	77.803	56.6747	52.1801	55.1231
ACP3	0	0	0	0	0	0	0	0	0	0	0	0	0	0	0
MDH1	19.7364	20.0326	18.4536	17.9801	18.2462	17.5757	18.1206	17.8838	18.6367	17.4596	16.8853	17.1045	13.523	13.3926	13.5211
SLC30A9	3.6532	4.1364	4.4176	3.5983	3.3468	3.0328	3.5715	3.8539	3.3786	3.6254	2.8804	2.88	3.0129	3.5293	3.5053
MTMR11	3.0005	3.0971	3.1227	1.6016	1.6354	1.4194	4.331	3.8753	4.0957	3.824	3.3297	3.446	4.6821	4.6353	4.7279
COX15	3.6715	4.6872	4.1283	3.3518	3.1283	2.6222	3.5902	3.9332	3.1954	3.6412	3.3742	3.1963	2.4941	2.8093	2.5532
CCDC88C	2.636	2.7824	2.5441	3.5516	3.2518	3.1298	4.3987	4.1637	4.6022	3.7026	4.6978	4.1125	3.4312	3.3367	3.252
YAF2	0.6903	0.8922	0.899	0.9407	0.8919	0.7527	0.8716	0.8544	0.8425	0.8914	0.8521	0.9058	0.7847	0.9443	0.8577
ZMYND11	4.3221	4.8394	4.2665	3.9962	4.2453	3.5111	3.8618	4.527	4.2097	3.5629	3.621	3.9042	3.8087	4.3352	4.0975
WAS	0.0323	0.0564	0.0333	0.1157	0.0555	0.0409	0.0761	0.1012	0.0618	0.0615	0.118	0.0671	0.1042	0.059	0.0488
DPEP1	0.0134	0.028	0	0.1007	0.0966	0	0.0473	0.0839	0	0	0.0267	0.0501	0.246	0.176	0.1092
BID	10.3898	10.149	9.9211	9.1474	8.8941	9.7953	11.683	11.3764	11.4245	11.8096	12.3479	11.5614	12.3804	13.2672	13.0712
MATR3	0.1459	0.2195	0.1847	0.2219	0.2066	0.1806	0.1252	0.2347	0.1779	0.1456	0.1725	0.1703	0.1704	0.183	0.1899
NPC1L1	0	0	0	0	0	0	0.0164	0	0	0	0.0069	0	0	0	0.0063
XYLT2	13.4062	12.5948	13.1284	12.0148	10.8074	13.5201	15.5784	15.2805	16.6106	12.5126	13.0162	12.2763	14.1778	13.4526	13.4952
RGPD5	0.0827	0.4464	0.0666	0.0722	0.1171	0.1176	0.076	0.0755	0.0564	0.1651	0.0875	0.0515	0.0849	0.0792	0.0609
NUDCD3	11.1933	11.8809	11.1749	11.6716	11.5051	10.2099	12.2579	12.5754	12.1736	9.3773	10.266	10.5708	12.3057	13.0317	12.5123
ISL1	0.3646	0.2588	0.295	0.3494	0.2279	0.3126	0.2144	0.2038	0.5228	0.3118	0.2592	0.2107	0.2642	0.3705	0.2829
CHDH	0	0	0	0.0051	0	0	0	0	0	0	0.0047	0.0059	0	0.0052	0.0128
IL20RA	0	0	0	0	0	0	0	0.0081	0	0	0	0	0	0	0
CLCA1	0	0	0	0	0	0	0	0	0	0	0	0	0	0	0
CLCA4	0	0	0	0	0	0	0	0	0	0	0	0	0.0103	0.0116	0
GLT8D1	21.3681	21.7264	22.9814	19.9598	22.2093	18.5785	19.775	19.5231	17.199	21.8467	17.1297	15.54	15.1784	16.5747	16.2379
ATP2C1	11.4219	11.4489	12.1211	10.8344	12.0968	10.6054	11.9941	11.8401	10.7302	10.8963	9.0902	9.2515	10.27	12.5035	11.4243
IGF1	0.0045	0.0047	0	0.0097	0.0047	0	0	0	0	0.0052	0.018	0.0113	0	0	0
SLC38A5	0.0091	0.0287	0	0.0196	0.0188	0.0231	0	0.0095	0.0105	0.0416	0.0182	0.0114	0.0353	0.02	0
RALBP1	15.4363	15.839	15.7967	16.5091	16.4045	16.6371	15.8805	15.2576	16.6364	16.1093	16.7483	17.3899	16.4754	16.8118	16.8642
RUFY3	2.7768	3.158	2.9598	2.6957	3.1159	2.3411	3.3852	3.6335	3.3959	2.8684	2.9617	2.8357	3.1579	3.4654	3.2763
CNTN1	0.0048	0.01	0	0	0	0	0	0	0	0	0	0	0	0	0
SLC11A1	0.0085	0.0044	0.0174	0	0.0174	0.016	0.0199	0.0265	0.0146	0	0	0	0.0082	0.0185	0.023
WWTR1	23.1766	23.1904	23.6984	16.4534	17.121	16.1156	18.2002	21.578	22.2063	15.7179	16.8177	17.3089	28.2282	27.4712	26.3827
AGPS	2.8769	3.2795	3.3024	2.5809	2.8851	2.1376	2.1481	2.2549	1.5894	2.4371	1.6859	1.6559	1.9417	2.4811	2.4844
STEEP1	5.4429	6.0809	5.4292	4.8505	5.2527	5.2802	5.6997	6.0789	6.0324	6.8872	6.1811	6.6528	5.3828	5.4118	5.6991
ATP1A2	0	0	0	0	0	0	0	0	0.0067	0	0	0	0	0	0
TTC27	9.3004	10.1534	8.7651	7.6381	7.8423	6.6778	8.3323	8.0025	6.6854	7.4954	7.6025	7.3614	7.0409	7.5542	7.0208
ZNF582	0.2415	0.3905	0.3392	0.4949	0.5086	0.3607	0.2453	0.2634	0.4786	0.5008	0.448	0.2734	0.3288	0.5286	0.6261
VSIG2	5.4246	6.842	5.7686	3.5097	2.7142	3.4918	9.123	9.9967	10.8181	4.6248	5.172	5.5545	7.5438	7.6836	7.9166
PHLDB1	13.9896	14.1864	13.7143	16.0624	15.7629	15.9487	10.7478	11.1005	10.8853	11.1646	11.9765	12.1562	14.5451	14.698	14.3173
PRDM11	0.7795	0.9198	0.8756	1.0366	0.9971	0.8192	0.8735	0.8214	0.8069	0.811	1.1545	1.0162	1.0651	1.0683	1.005
SYT13	0	0	0	0	0	0	0	0	0	0	0	0.0168	0	0	0
SNAI2	0.1565	0.0936	0.0345	0.072	0.1036	0.0565	0.0789	0.105	0.1026	0.0637	0.0445	0.0278	0.1836	0.0979	0.172
CD74	0.0486	0.0593	0.1502	0.2088	0.2086	0.256	0.1906	0.3382	0.4277	0.4621	0.6453	0.5852	0.2036	0.266	0.2054
HGF	0.0226	0.0118	0.031	0.0081	0.0077	0.0095	0.0265	0.0471	0.0604	0.0086	0.0262	0.014	0.0145	0.0082	0.0102
ZRANB1	3.5192	3.6753	3.5671	3.0152	3.0939	2.9083	3.2753	3.2949	3.3914	3.7408	3.6549	3.871	3.2999	3.8845	3.6235
NCDN	10.6227	9.8724	10.5775	6.037	6.5666	6.7971	10.4846	11.3083	10.7062	10.7946	11.471	10.6528	12.3039	11.5017	11.5812
ADGRA2	7.3266	6.2674	7.0859	5.8686	5.3522	6.2098	6.3943	6.1259	6.4986	6.8253	7.8589	7.1814	8.7652	8.6576	8.3385
ZFP64	6.1637	5.1315	5.952	5.4617	5.0278	5.5161	4.5618	4.5031	4.8278	4.084	4.4679	4.6743	5.8721	4.8946	5.0955
MNAT1	4.3898	4.2065	4.0819	3.5946	3.6332	3.1804	4.5399	4.3627	3.3972	4.4879	3.1921	3.4866	3.7937	3.7063	3.6655
SAMD4A	12.9016	12.3587	13.2209	16.5926	16.4583	18.2291	10.7842	11.9461	11.7885	14.0233	13.945	13.5486	14.7248	15.3482	15.2976
RUNX3	0	0	0.0153	0	0	0	0	0	0	0	0	0.0278	0	0	0
MRE11	2.8917	3.4803	2.9236	2.3547	2.5934	2.1021	2.7939	2.5133	2.2098	2.5017	2.2121	2.1959	2.1568	2.3118	2.3581
PLEKHB1	0.1561	0.1478	0.0689	0.0798	0.0612	0.0376	0.1749	0.2017	0.1024	0.1781	0.2812	0.3148	0.1796	0.2197	0.1414
SERPINB1	16.203	19.2182	16.1022	19.8974	20.177	17.7385	30.4544	29.4512	30.3966	16.4723	17.1211	17.1607	26.671	27.7684	27.6572
CYP3A43	0	0.0292	0	0	0	0.0176	0.0328	0.0146	0	0.0159	0	0	0	0	0
SLC7A9	0	0	0.0436	0.0152	0.0145	0	0.0166	0	0.0162	0	0	0.0176	0.0273	0.0772	0.0128
SPAST	1.4458	1.7067	1.5087	1.5518	1.6956	1.368	1.0503	1.5447	1.1797	1.6531	1.6391	1.4102	1.3261	1.4087	1.3683
NRXN3	0.765	0.7337	0.8437	0.3573	0.4011	0.4297	0.4777	0.5026	0.5418	0.727	0.4935	0.6144	0.3947	0.3876	0.2715
OSBPL5	7.8385	7.1068	7.8947	6.8748	6.7109	7.5241	10.7143	10.5898	10.8396	9.2181	9.995	9.9975	11.1972	10.9247	11.6989
AQR	4.05	4.5199	3.9286	3.6493	4.0854	3.5272	3.5492	3.835	3.4902	4.1916	3.6178	3.9713	3.4726	3.8132	3.419
CPS1	0.0233	0.0244	0	0.0036	0.0137	0.021	0.0235	0.0243	0.0306	0.019	0.0431	0.0332	0.0322	0.0364	0.0331
FHL1	10.2555	8.8438	10.8826	12.881	13.0647	13.1425	12.6801	12.2728	12.9069	13.9776	13.0408	13.6175	12.515	12.0509	12.4104
RTF2	16.1776	16.1881	15.8127	13.9141	13.6444	13.2229	17.6362	16.6426	16.4572	15.0915	16.8292	16.6011	15.4744	16.1025	15.6581
NLRP2	1.4874	1.3494	1.3521	1.3096	1.2024	1.2189	1.6196	2.0489	1.6531	1.3052	1.6654	1.7506	1.381	1.1508	1.3675
SLC45A4	1.2528	1.3641	1.0969	0.8873	1.0353	0.727	1.0424	0.9425	1.0315	1.5209	1.3741	1.4854	3.4008	3.25	3.3057
RNF10	38.3083	38.1588	36.6498	40.8964	42.3211	42.8425	39.7768	40.2006	39.7551	36.9981	37.7814	39.9006	39.9284	37.1104	38.1114
ZNF839	2.4715	2.6817	2.221	2.4135	2.2476	1.9801	2.2515	2.0314	2.4519	2.1006	2.088	2.1221	2.9962	3.0632	2.7062
ZDHHC6	4.1121	4.8164	4.7692	3.9156	4.5072	3.5129	4.7617	4.1826	3.8122	4.4268	3.406	3.0708	3.1571	3.8489	3.5501
GRAMD1B	2.2108	2.1202	2.3246	1.8587	1.9373	2.0427	5.2957	5.6869	5.9575	2.1568	2.0952	2.1653	2.2097	2.2821	2.3793
RNH1	46.4786	43.1975	44.4288	44.216	42.1015	44.9526	49.3299	46.0624	48.7854	42.7107	48.5766	45.7784	47.1924	43.8445	44.3079
NDUFS1	8.4965	9.1253	8.5847	7.8193	8.1614	7.6915	8.0263	8.4023	7.4212	7.6718	7.4369	6.9847	7.7322	8.0216	7.9478
RB1CC1	2.4861	2.6312	3.0313	3.0252	3.4773	2.4538	2.7597	2.9305	2.3934	2.5437	1.9661	1.9135	2.1415	2.6309	2.5078
ERP44	3.8971	4.3984	4.51	4.7756	5.2426	4.5174	4.5138	4.4428	3.9765	4.6705	4.0483	3.7306	3.4114	3.6376	3.6213
ALAS1	41.5971	41.536	42.0595	37.0398	39.2529	42.6256	47.342	46.4162	45.3823	56.8673	49.4338	53.5543	43.6865	44.0787	42.5785
BIRC3	0.8977	0.6635	1.0199	4.2049	4.4806	4.2236	3.2593	2.9065	2.2109	3.0543	1.9764	1.8345	1.5981	2.3011	2.2657
AKAP11	2.2381	2.8601	2.7351	1.0601	1.5502	0.7948	2.0276	2.9371	2.2663	2.8137	1.9588	1.7917	2.0768	2.7447	2.7996
GLRX2	1.2226	1.4027	1.3928	1.027	1.3622	1.3137	0.8823	0.8381	0.9622	0.916	1.1346	0.9854	0.8218	1.1376	1.2298
SNAPC1	1.556	1.6131	1.7625	1.1842	1.3836	0.9296	1.3476	1.5053	1.493	1.6453	1.422	1.3033	1.2985	0.9133	1.1012
DERA	12.3091	12.823	11.4801	8.1872	8.0683	7.9098	12.6369	12.6108	12.5508	8.267	8.0593	8.247	11.2384	11.3008	11.2608
STRAP	35.156	35.7748	38.6227	33.8763	36.8091	33.212	38.4854	38.8897	36.0579	29.8729	26.7826	27.8125	31.697	33.9585	33.8035
ABCC2	0.131	0.142	0.1301	0.1457	0.1687	0.136	0.1541	0.1856	0.1826	0.1708	0.2236	0.1632	0.1899	0.1844	0.2712
DEF6	0.181	0.2121	0.1864	0.1243	0.1491	0.1922	0.1618	0.1964	0.1163	0.2312	0.1946	0.2524	0.2449	0.1109	0.1704
PLEKHO1	18.7741	19.2475	18.5973	29.2961	28.3983	26.6211	22.7708	21.1572	20.7322	19.6163	17.9147	17.3326	26.5181	25.4365	25.911
GCLM	12.8642	11.2871	13.4207	9.8675	10.4466	11.3451	9.4056	9.7186	10.0664	16.1722	13.3015	12.9948	10.8296	10.2674	10.2194
UBR2	4.0259	4.4194	4.5244	4.0548	4.579	3.8028	4.1905	4.101	4.0544	4.6662	4.1098	4.4205	4.0298	4.6949	4.1458
EHD2	150.086	144.829	145.598	154.544	150.937	152.509	215.23	206.68	217.987	147.968	163.207	163.541	160.684	153.649	156.095
DEPDC1	0.5591	0.7085	0.8445	0.4401	0.3582	0.2434	0.2192	0.3046	0.2209	0.3188	0.2288	0.2398	0.1741	0.1972	0.2193
CCDC28A	4.3827	4.7082	4.9371	3.2202	4.7848	4.3492	4.9471	4.7259	4.6568	4.7293	5.0061	3.9917	5.2579	6.8559	5.0591
RRAGD	0.108	0.0753	0.126	0.2395	0.3039	0.2911	0.1101	0.1577	0.1817	0.197	0.2365	0.1613	0.16	0.323	0.2542
HSF2	2.2576	2.3619	2.5768	3.007	2.6184	2.0109	2.8312	2.7952	2.1844	2.838	2.423	1.8287	1.8923	2.1431	2.4992
PHF20	7.0537	7.2374	7.2139	8.1163	8.2682	7.8014	7.2862	7.7386	7.1122	7.0892	7.1383	7.8821	8.1195	8.1742	8.2574
HSD17B6	0.0323	0	0.0166	0	0	0	0.057	0.0674	0	0.092	0.0321	0.0804	0.0156	0.053	0.0731
NR1H3	2.2004	2.2259	2.0743	1.1982	0.9745	0.869	2.5119	3.1482	2.9699	2.1033	2.4638	2.8	2.1574	1.8856	1.8821
TYMP	3.8513	2.3877	3.6301	3.6306	3.2204	5.4724	2.6843	2.5193	2.4079	9.771	7.4129	6.9515	9.4214	8.9975	8.4762
NCAPH2	6.6795	6.3769	7.0814	5.5976	4.8697	5.3746	5.9404	5.6041	6.3889	5.1966	5.6082	5.2027	6.5414	6.5441	5.6817
TOMM34	45.8819	46.4449	46.4421	31.9456	32.9404	32.7747	53.1545	48.3341	50.91	44.0517	42.9828	42.496	36.3393	36.72	36.8222
SEC63	8.2386	9.3504	9.5983	8.7739	10.3559	7.864	7.6796	7.9684	5.9898	8.1844	6.7151	6.5746	6.3832	7.3317	7.1184
KPNA6	16.2714	17.0126	16.6691	12.623	13.0555	12.7246	15.2845	15.6571	14.9823	14.4654	13.1154	14.3609	14.3628	14.5813	14.4001
VIM	549.441	598.755	532.372	505.552	517.618	478.33	565.79	547.829	578.01	376.748	472.697	447.882	609.128	576.08	554.254
RTEL1-TNFRSF6B	0.4881	0.4136	0.4735	0.3377	0.4112	0.3568	0.4317	0.4671	0.4998	0.4232	0.4938	0.3817	0.6119	0.565	0.4638
FAS	0.2728	0.3024	0.3183	0.3049	0.3027	0.2467	0.2767	0.2977	0.2756	0.2568	0.2939	0.335	0.2225	0.2739	0.2594
RNASET2	0.5108	0.442	0.5434	0.7175	0.553	0.7096	0.8989	0.7386	0.8812	0.4732	0.4916	0.4583	0.6696	0.6021	0.6766
CD44	82.5656	83.437	84.2532	69.0128	74.5298	93.7899	86.9281	87.4658	82.6696	79.7127	61.1356	60.1276	78.3274	81.7296	80.4644
KCNG1	0.0745	0.1346	0.0767	0.0509	0.0767	0.1198	0.0717	0.0565	0.0777	0.0618	0.0405	0.0337	0.0982	0.0889	0.0736
AGPAT4	1.7757	1.8173	1.8629	1.8064	1.6242	1.9481	1.9674	2.4057	2.5243	1.7989	2.1054	2.1307	2.3424	2.6274	2.5067
SLAMF7	0	0	0	0	0	0	0.0089	0	0	0	0	0.0189	0	0	0.0137
BTN3A1	4.0593	4.2814	3.9482	5.7642	6.1701	5.6071	6.0828	6.0728	6.1081	9.371	8.8845	8.5827	6.9423	6.3986	6.0365
MIPEP	6.3659	7.5093	6.9453	5.2638	5.9856	5.0897	6.8505	6.1106	6.8064	5.2591	4.9459	4.8794	4.6655	5.5326	5.351
PRKCH	10.1056	9.5644	10.0515	10.6132	11.0544	9.989	11.2684	11.5398	10.667	11.9115	10.8088	10.9893	9.0237	9.5869	9.2891
INSRR	0.0071	0	0.0073	0.0151	0	0.0267	0.0083	0.0515	0.0081	0.008	0	0	0.0273	0.0154	0
IFNGR1	7.1519	7.7201	7.8116	12.435	14.482	11.1935	10.6483	10.4161	9.1654	12.2213	9.0624	8.0036	7.1501	8.6858	8.7571
B4GALT7	10.9783	9.1332	10.8788	9.4829	8.6165	9.3412	10.2589	10.1592	10.809	9.629	10.0435	9.7457	12.8236	12.4577	13.1441
SH2D2A	1.0425	1.0907	0.877	0.5831	0.5896	0.9649	1.6061	1.4707	1.634	0.7702	0.5553	0.3839	0.7378	1.0766	0.8773
VRK2	4.5187	5.4447	4.8884	4.3928	4.6737	4.0565	3.9341	4.5626	4.0519	3.8379	3.9805	3.8929	3.8242	3.7057	4.194
TNFRSF1B	6.8155	6.9373	6.5483	7.7007	7.2169	7.2513	9.2949	9.7644	9.8016	8.8789	10.0592	10.1899	5.1595	4.4302	4.6141
VEZT	8.8958	10.0858	9.8454	8.0434	9.1372	7.5354	8.7895	9.3203	8.5447	10.5781	9.0246	9.4345	8.4135	8.8966	8.6741
POU2F2	2.3208	1.5651	2.3481	7.7548	7.447	10.2959	6.3911	6.2345	6.3176	8.7506	6.4104	6.836	5.024	5.5703	5.2119
BRD9	7.4289	8.7163	8.0848	8.6537	8.5501	8.1796	8.1727	8.2955	8.3552	7.2316	7.6959	7.3553	8.4251	8.6337	8.5748
SNX1	12.3464	12.748	12.6402	11.8198	12.2446	11.2891	13.2078	13.6511	12.922	12.9037	12.7432	12.5912	12.0454	12.8749	12.4451
TBPL1	1.1792	0.8834	1.0419	0.7735	1.2291	0.8187	1.19	1.0024	0.9771	1.0044	0.9418	0.725	0.9003	1.1311	0.8434
BMAL2	10.4312	10.4909	10.8978	10.3187	10.0815	10.3091	12.4473	12.5336	12.7966	9.523	9.2245	9.6996	10.2309	10.2967	10.4672
BCLAF1	6.6833	7.9782	7.928	6.2482	7.2097	4.5611	5.9282	6.3385	4.3126	6.5724	4.3848	3.497	3.885	5.444	5.336
SLC39A9	4.2342	4.462	4.7146	6.5081	6.6555	6.1499	6.7448	6.696	6.4376	5.8772	5.2679	5.3165	5.7347	5.5275	5.7821
ANK1	0.0867	0.1221	0.079	0.1289	0.1168	0.0885	0.1687	0.1879	0.2526	0.1103	0.1726	0.162	0.1902	0.219	0.1812
IBSP	0	0.0244	0	0	0	0	0	0	0	0	0	0	0	0	0
TFB1M	3.9793	4.3405	3.6658	4.4913	4.6757	4.702	4.0926	4.1423	3.7566	3.3575	3.4811	3.5436	3.7415	3.9835	4.1677
RABEP1	7.3058	7.3931	7.0147	6.9713	7.3024	6.4223	5.4697	6.3698	6.2175	6.3577	6.4956	5.9582	6.9336	7.1189	6.924
HMGB3	9.1558	10.6081	9.2351	8.3987	8.5292	6.9994	6.5691	6.1107	5.9777	4.8836	4.5983	4.527	7.0267	7.6502	7.6096
NUP160	6.5524	7.4232	6.7296	5.224	5.5043	4.4268	5.5937	6.2738	5.3876	5.5452	5.2274	5.1546	5.3145	4.9564	5.5288
BAK1	31.224	26.681	28.2081	28.9745	28.4253	28.8353	29.5078	28.0607	30.4758	33.317	32.7768	30.6786	33.1019	31.9723	31.868
MUSK	0	0	0	0.0043	0	0.0051	0	0.0042	0	0.0137	0	0	0	0	0
IKZF2	0.003	0.0094	0.0154	0.0064	0.0093	0.0151	0.0106	0.0031	0	0.0205	0	0.0075	0.0058	0.0098	0.0136
GRN	163.392	148.692	156.6	240.79	226.444	242.348	233.856	215.023	224.981	230.469	263.804	237.717	248.973	239.949	247.07
FAM13B	1.8426	1.9728	2.197	1.7059	2.1079	1.389	1.8313	1.7538	1.2671	2.2547	1.7159	1.5294	1.4056	2.1048	1.746
ARHGAP31	14.4738	15.2732	15.2346	17.4709	17.9432	17.5201	15.6702	16.811	15.5994	16.4689	17.2564	16.627	15.4067	15.9498	15.4685
CENPQ	0.316	0.5731	0.2386	0.3844	0.1735	0.1864	0.6443	0.3297	0.0967	0.1922	0.3355	0.1836	0.1018	0.2997	0.267
SARS1	42.7308	44.7242	43.7168	54.9459	53.1087	57.1091	44.2611	42.7219	42.8674	36.349	35.5108	36.9702	35.4964	34.3814	36.3699
RANBP3	9.2376	9.288	9.3601	8.926	8.9527	8.9347	7.3011	7.3246	8.043	8.618	9.15	8.796	7.5738	7.483	7.613
ARID4A	1.0439	1.1127	1.2676	1.3107	1.4448	1.0641	1.1062	1.233	0.9434	1.1623	0.8822	1.1035	0.9754	1.2878	0.887
EIPR1	5.64	5.6189	5.6691	5.1661	4.7708	4.7788	6.0757	5.3293	5.8087	4.7285	5.3519	5.0431	6.0132	5.6668	5.6858
PNPLA6	30.7839	24.7946	28.7561	29.0274	28.282	32.0034	35.0315	34.014	35.346	28.8242	32.2805	29.6794	31.7144	30.9286	30.5007
IFT88	1.1582	1.1165	1.2051	1.3147	1.2611	1.1035	1.2409	1.474	1.287	1.4382	1.3277	1.2381	1.1249	1.1479	1.2021
ALG1	2.3655	2.5181	2.2015	2.3317	2.1834	2.0482	2.5024	2.155	2.4765	1.8402	2.3166	1.9878	2.1724	1.9622	2.079
ZCCHC8	2.4761	2.7124	2.438	2.3815	2.6486	2.6822	1.8864	2.034	2.2181	2.081	1.9764	2.3422	2.0546	1.9838	1.9468
ABCF2	6.2507	5.6987	6.2242	5.5946	5.8205	5.7876	5.587	5.2972	6.0534	5.3357	5.6834	5.6663	6.0878	5.5639	5.4653
CHPF2	34.9748	30.8322	33.4339	34.4549	34.2827	37.0308	36.7137	36.4656	37.1197	36.6314	36.5854	34.7597	40.6117	41.0704	40.8534
LRRC7	0.0391	0.0447	0.0339	0.0223	0.0478	0.0201	0.0302	0.028	0.0252	0.0223	0.0182	0.0274	0.0283	0.0334	0.0442
FUT8	10.1847	10.8585	10.5904	6.5351	6.8046	6.2196	8.1135	8.5411	7.6005	8.6997	8.3155	7.4039	6.4369	6.9447	6.9302
UBA6	2.1864	2.5665	3.1221	2.6262	2.7542	2.1779	2.1744	2.3381	1.6488	2.5994	1.9169	1.7613	1.4819	2.199	2.1393
GAB2	11.2285	10.8069	11.2167	12.4468	11.2149	12.124	9.9652	10.7376	10.6458	10.9457	10.82	11.5195	12.4606	12.7137	12.865
ATP6V0A1	6.1803	6.1158	6.0517	5.9153	6.0712	6.9614	7.0622	7.288	7.4091	7.6746	7.136	7.1194	7.229	7.2377	7.2962
PIAS1	2.9455	3.078	3.0012	2.6623	2.8943	2.5208	2.496	2.7029	2.6283	3.0406	3.1511	2.8437	2.43	2.4391	2.3296
SLC4A7	3.1736	3.7033	3.4211	4.1596	4.8619	4.6711	2.4091	2.9887	2.6738	4.6454	2.9536	2.8589	3.0075	3.4645	3.4426
APBA2	8.485	8.4188	8.5229	10.2247	10.3082	9.9808	7.7814	8.6296	8.1784	7.6844	8.477	7.958	12.5687	12.3411	11.9155
MAP2K3	23.1154	21.0825	21.5915	16.6025	16.8662	18.9961	21.6558	20.9231	22.5282	19.5778	18.7417	18.4845	20.7296	19.9997	19.8784
CLXN	0	0	0	0	0	0	0	0	0	0	0	0.0157	0	0.0138	0.0057
TMSB10	1055.67	1375.53	1088.94	1356.37	1315.1	974.55	1312.27	1260.43	1110.97	1305.4	1044.76	1232.81	790.469	828.613	910.479
ASTE1	1.5948	1.7356	1.4107	1.6542	1.9284	1.2444	1.4099	1.6303	1.3753	1.2815	0.9907	1.2126	1.3651	1.2298	1.7149
RNF19A	6.0046	6.295	6.4736	5.4693	6.6403	4.7448	3.8776	4.656	4.1562	7.0615	7.7168	7.1403	5.1478	5.6105	4.9817
PEX3	2.7477	3.5119	3.39	2.6014	2.1884	2.1621	2.5915	3.029	2.3791	3.5027	2.8509	2.5819	2.7301	3.3046	2.898
GABARAPL2	11.406	12.6849	11.2683	16.5321	15.8332	16.8324	17.7434	16.0572	17.6849	15.049	15.9732	15.4448	15.4481	14.2282	13.8773
MYOC	0	0	0	0	0	0	0	0	0	0	0	0	0	0	0
SH3YL1	1.4234	1.4719	1.6116	1.0892	1.2145	1.0618	1.6044	1.8598	1.6179	1.5968	1.6036	1.6819	1.7638	1.7091	1.6226
FAM136A	9.1998	11.3541	9.9668	10.4399	12.1234	9.1135	11.4402	11.4603	10.7056	9.5617	9.0134	9.1274	10.3939	11.9024	11.115
VCL	51.7191	55.4595	52.9545	45.0419	45.8291	42.7777	42.5574	45.667	46.8728	45.7899	48.6549	49.1176	38.1227	38.4867	38.245
DEPDC1B	2.3322	2.6214	2.7191	1.4481	1.3395	1.5711	1.0541	1.3875	0.9508	0.9011	1.2565	0.8159	0.8101	0.8331	0.916
DAPK2	0.1396	0.1461	0.1217	0.1844	0.1742	0.1357	0.1232	0.1429	0.1479	0.2909	0.4115	0.3644	0.1349	0.1822	0.1628
NSMAF	9.6722	10.1251	9.115	6.3997	7.0019	6.7766	7.824	7.5791	7.5908	6.3179	6.6978	6.4763	8.3634	8.6325	8.223
ADSS2	16.0639	17.4638	18.0234	15.8915	16.1327	14.4142	15.3454	15.9032	15.213	15.2547	15.7336	15.4214	16.0778	18.7683	18.2472
STAP1	0	0.0197	0	0	0	0	0	0.0196	0.0216	0	0	0	0	0	0
TIMP2	64.9527	63.3728	66.1722	55.1055	57.3847	55.4925	76.8242	75.6048	80.0127	86.2114	91.6108	94.2171	70.9109	71.167	71.7342
RFC1	6.8573	7.8313	7.0161	5.3543	6.2105	5.0822	6.15	6.7209	5.9739	5.4767	4.7693	4.4286	5.3904	6.4335	5.8613
TBC1D23	3.5857	3.5067	4.0061	3.0956	3.7574	3.6629	3.2839	3.4822	3.3007	3.4747	3.2092	3.388	3.451	3.7842	3.6245
CUL3	4.9225	4.9464	4.9113	4.6161	5.0614	4.3917	4.8221	4.9926	4.3525	4.5734	4.2076	4.1876	4.2449	4.483	4.1732
MYOM2	0	0.0598	0.0214	0.0391	0.0161	0.0131	0.0061	0	0.0179	0.0237	0.0362	0.0259	0.0201	0.0171	0.0424
OTC	0.0654	0	0	0.0702	0	0	0	0	0	0	0	0.0543	0	0	0
CYP46A1	0.0078	0.0369	0.0121	0.0337	0.0282	0.0347	0.023	0.0123	0.009	0.0223	0.0195	0.0146	0.0379	0.0214	0.0284
ZZZ3	3.172	3.54	3.5011	3.8022	4.318	3.2213	3.8409	4.0188	3.5503	3.1249	2.9342	3.1178	3.2144	3.725	3.1147
USP2	0.0811	0.0594	0.0418	0.0696	0.025	0.041	0.1049	0.0846	0.1023	0.0647	0.0969	0.101	0.047	0.0532	0.0954
TUBG2	6.7239	6.7734	7.1673	4.8347	4.4213	4.2985	7.4294	7.9056	8.4823	6.5142	6.7445	8.0772	11.1793	10.1602	11.4722
RPL26L1	14.3378	15.1648	10.8054	12.142	12.7177	10.3143	14.0095	13.7422	13.4122	13.6185	13.6116	13.6922	12.7576	13.8965	13.6353
FLT4	15.9862	15.2766	15.6423	24.007	23.3187	22.1247	20.0837	19.1641	20.7691	15.2193	16.7646	16.2971	27.0894	26.4441	26.5046
NSUN2	20.6314	21.7933	21.6358	18.769	18.7173	19.0688	17.4488	19.2034	18.7473	15.9676	15.4752	16.9032	15.7123	17.1165	16.3366
FBXO42	3.5788	3.382	3.3791	3.5309	3.8061	3.4731	3.2706	3.5893	3.5312	3.3242	3.4444	3.5331	3.8278	3.4974	3.7299
MFAP3	2.8595	3.3656	3.0747	3.2242	3.1188	3.0298	3.1636	3.2508	3.0983	2.5897	2.3106	2.3825	3.1293	3.7495	3.3273
MRI1	12.3605	12.6768	11.4749	10.7905	9.904	9.6694	11.7497	11.6371	11.9345	9.9195	13.1134	11.7132	13.5793	13.5954	12.9233
METTL1	6.1603	5.893	5.587	3.5385	3.1615	3.1427	5.1183	4.7368	4.7981	5.2846	6.0751	5.0194	4.9876	5.2775	4.5193
HOXC8	0	0	0.0156	0.0163	0.0625	0	0	0	0	0	0	0.0567	0	0	0
AGA	3.7876	4.4487	3.4363	6.5438	6.0886	5.6764	4.2064	4.3042	3.7638	4.1746	3.9099	4.3826	3.4557	4.1139	3.4925
PI4K2B	4.1507	4.03	4.3049	4.3588	4.4784	3.7738	4.1443	3.5308	3.4715	4.4039	4.1212	3.8789	3.5393	3.4964	3.6853
BOD1L1	2.398	2.6006	2.5645	2.3429	2.8022	2.4226	2.4042	2.8757	2.7564	2.8715	2.7825	3.141	2.5628	2.8164	2.7045
MAT2B	6.0458	6.8455	5.9911	6.7424	6.32	5.9994	6.6148	6.1756	6.2782	7.3508	7.2594	6.9288	5.7113	5.9238	6.0569
TLL1	2.6248	2.4288	3.0244	2.8707	3.0286	2.5508	2.8423	3.272	3.2345	2.5183	2.7025	2.2256	2.0508	2.5752	2.5359
EDC4	14.7315	13.9932	13.7424	14.715	13.531	12.555	13.5182	13.5059	13.6589	12.5546	15.1081	14.6744	15.9543	15.3164	15.4447
TRIO	19.3609	18.4324	19.0548	19.7366	19.7626	21.9658	15.5129	17.6861	18.3389	19.5217	19.3485	20.0373	21.6149	21.938	20.989
VCAN	0.02	0.0418	0.054	0.0027	0.0026	0.0032	0.0147	0.0261	0.0057	0.0114	0.0174	0.0187	0.0217	0.0164	0.0068
CLEC16A	4.0778	3.7432	4.2141	4.4049	4.2374	4.8209	4.411	4.3184	4.6044	4.8766	4.5182	4.6912	4.3299	4.4782	4.2047
MSR1	0.0563	0.0196	0.0677	0.1713	0.0967	0.1127	0.0497	0.0539	0.0431	0.0642	0.028	0.0117	0.1497	0.113	0.0425
MTREX	6.38	7.376	7.7123	5.3715	7.2053	4.3674	6.3484	6.7226	3.8719	6.3131	3.8767	2.7845	3.5681	5.3247	4.6194
DNAH5	0.0871	0.0849	0.0714	0.1267	0.1292	0.1306	0.059	0.0832	0.066	0.1178	0.0764	0.0882	0.1255	0.1615	0.1163
ZFYVE16	1.0537	1.2609	1.1095	1.1132	1.197	0.8529	1.0639	0.966	0.9888	1.2286	0.8979	0.9729	0.8832	1.2412	1.1168
RIPOR1	31.2776	28.4337	30.0971	31.6983	30.7206	32.8043	32.1837	31.3637	32.1183	28.3625	33.3655	31.7477	33.4871	31.1188	30.4949
RAI14	65.1338	69.9591	69.8804	46.8152	51.8511	46.8926	63.4271	67.2727	63.1231	86.5537	70.962	70.6781	74.4494	81.9273	75.4567
SOX30	0.1156	0.066	0.0433	0.1016	0.0758	0.0664	0.0866	0.1536	0.2412	0.0719	0.0837	0.0393	0.1219	0.1611	0.1047
PNKP	9.2243	9.4899	9.1911	8.8698	8.5249	9.0363	9.9949	9.6238	9.8048	9.1842	10.7713	9.9875	12.0711	10.5974	11.1045
BEST2	0	0	0	0	0	0.0175	0	0	0	0	0	0.0173	0.0134	0	0
PHLPP2	1.1979	1.3945	1.3423	1.125	1.2998	1.2133	1.2155	1.4611	1.4787	0.9408	0.9672	0.8078	1.1177	1.1598	1.1322
SPDL1	8.1271	9.4266	8.5507	5.9774	6.7224	5.9703	4.8516	4.8806	3.9833	5.2118	3.9756	3.3186	3.3252	3.7826	3.9914
STAU2	2.5206	2.8168	2.7851	2.4638	2.6878	2.2857	2.9405	3.0566	2.9387	3.1262	2.5942	3.021	2.5818	3.1209	2.9522
SLC66A1	7.2649	6.4003	7.4809	8.0466	7.7608	9.0603	7.2436	8.2206	7.9742	7.3343	7.7607	7.2938	8.2863	8.2935	8.2701
CTNS	8.0859	8.2578	8.3493	9.5617	9.2559	9.7692	9.6322	9.6655	9.6166	10.5896	11.3452	11.2022	9.9542	9.6918	9.99
RTN4R	0.0352	0.0491	0.0483	0.0126	0.0121	0	0.0138	0	0.0269	0	0.0234	0.0438	0.0567	0.0642	0.085
PHF23	18.3733	18.8989	19.1407	20.5269	21.3345	20.6076	18.3263	17.9647	18.03	18.1965	18.1131	19.1156	19.5166	19.4006	20.1192
CDH10	0.0301	0.0629	0.0206	0	0.0103	0	0	0	0.0345	0.0343	0.0698	0.0499	0.0291	0.011	0.0091
INPP4A	3.6555	3.8243	3.5747	3.5866	3.6271	4.0863	3.6756	4.0114	4.0913	3.6963	3.711	3.7023	4.3949	4.8085	4.5265
RAB27B	0.1077	0.1287	0.095	0.1926	0.095	0.0907	0.0844	0.0856	0.0941	0.1286	0.0561	0.0958	0.0842	0.0785	0.0882
PSMA4	13.431	16.021	15.5206	12.0176	14.9295	9.9217	15.5623	14.5378	9.049	14.5619	9.2807	6.8625	8.7564	12.1377	12.5049
MYO16	0.0208	0.0087	0.0343	0.0045	0.0086	0	0	0.0043	0.0048	0	0.0041	0.0052	0.008	0.0182	0.0038
LSG1	16.9607	17.0247	16.5603	14.8339	14.8113	14.8207	14.5658	14.4032	15.286	15.6727	15.5121	16.5413	13.583	13.5186	13.0575
PARP3	3.7505	4.1997	3.6849	2.7821	2.9521	3.2034	5.4499	4.8583	5.0002	4.643	5.2283	5.1265	4.8984	5.1333	5.2952
TNC	0.0191	0.004	0	0.0287	0.0158	0.0483	0.0135	0.004	0.0176	0.0654	0.0114	0.0143	0.0259	0.0209	0.0104
THAP3	2.417	2.1513	2.0617	2.2748	2.0428	1.9148	2.1639	2.1453	2.1211	2.026	2.1453	1.9201	1.9782	2.2699	2.0982
RIPOR3	0.067	0.0637	0.0941	0.0523	0.069	0.0693	0.0645	0.0508	0.021	0.1042	0.0909	0.091	0.053	0.08	0.1103
TDP1	4.6918	5.9567	5.2015	2.5811	2.7611	2.339	4.0208	4.2369	4.4021	3.2799	3.3615	3.3683	3.2463	3.2185	3.0787
AIFM2	3.7215	3.6169	3.7807	3.174	3.3315	3.5477	3.5957	3.3759	3.5238	4.26	3.4907	3.5395	3.5614	3.4158	3.6275
SPATA7	1.0195	1.2899	1.0938	1.1687	1.4123	0.9713	1.3434	1.2307	1.2002	1.3877	1.1475	1.1563	1.3512	1.3142	1.2901
MED17	0.6824	0.7046	0.6049	0.9054	0.7776	0.7758	0.6363	0.5829	0.6714	0.6648	0.6747	0.7616	0.7041	0.6887	0.7396
RETSAT	20.8445	20.035	20.4942	21.0211	20.5281	20.172	14.8311	15.1313	15.2669	17.5402	17.8341	18.9819	21.0074	21.5211	22.2398
CAPG	23.5483	24.2551	23.3428	20.3107	18.234	17.3997	25.5203	24.6787	25.7283	18.6219	22.2451	20.7474	15.6767	13.8715	15.7441
AP2S1	60.8343	63.6438	62.328	68.8567	64.087	63.1647	74.4571	73.2441	72.3034	65.5307	63.3361	64.0451	38.7624	36.1961	38.9795
USH2A	0	0	0	0.0038	0	0	0	0.0019	0	0	0.0071	0	0	0.0019	0
TG	0.0428	0.1103	0.1052	0.0743	0.095	0.075	0.0775	0.0722	0.0756	0.0977	0.1705	0.0944	0.0891	0.2019	0.1193
ADAM28	0.0039	0	0.0081	0.021	0.0161	0.0148	0.0092	0.0082	0	0.0045	0.0117	0.0097	0.0038	0.0214	0.0035
BARX2	0	0	0	0	0	0	0	0	0	0	0	0	0	0	0
DCUN1D1	1.3556	1.6399	1.6914	1.8957	1.7184	1.8191	1.4022	1.1977	1.3373	1.5155	1.4107	1.6382	1.4037	1.5945	1.379
JADE2	2.8739	2.7056	2.6903	3.578	3.5071	3.3728	3.3684	3.3882	3.5475	3.79	3.9203	3.9734	4.0263	3.8144	3.9129
ZIC2	0.0111	0	0	0	0	0	0	0	0	0	0	0	0	0	0
LCP2	0.0968	0.09	0.0664	0.1212	0.1771	0.1019	0.1265	0.1178	0.1604	0.1594	0.1873	0.2343	0.1351	0.1765	0.073
TRIT1	2.7118	2.8194	2.4455	2.1634	2.2717	1.9441	2.6018	2.4368	2.5185	2.3432	2.0788	2.2369	1.9638	2.2732	1.9263
ADRB1	0.0603	0.1136	0.0497	0.0389	0.1491	0.0915	0.0284	0.0252	0.0277	0	0.012	0	0.0117	0.0396	0.0874
CUL7	5.1248	5.3468	5.1908	5.3805	4.9981	4.2981	5.6987	5.2446	5.4785	4.5582	5.62	5.9049	5.8341	5.7966	5.9213
CTNNA1	77.5047	77.6031	75.861	88.1441	90.2311	87.2493	84.6145	84.2497	85.9571	86.2285	87.5707	88.1067	74.1535	74.7207	73.6804
PHKA2	1.6951	1.6343	1.7632	1.4647	1.5553	1.4481	1.4991	1.5402	1.8118	1.336	1.811	1.5174	1.3684	1.4652	1.2975
CNTLN	0.547	0.6902	0.6554	0.644	0.6895	0.5279	0.5888	0.6053	0.5363	0.8052	0.5708	0.6521	0.4965	0.5514	0.5792
HSPA5	209.859	207.916	216.614	210.178	222.916	216.219	165.717	167.751	155.491	156.446	138.513	139.742	141.694	149.247	149.906
DSG2	0	0.0081	0	0	0	0	0	0	0	0	0	0	0	0	0
GEMIN8	5.7847	6.2437	5.5319	5.6971	6.154	5.3642	6.2753	5.8726	6.1948	5.551	6.0404	6.7228	6.1652	6.4405	6.2906
OFD1	0.8539	0.9945	0.9643	1.1697	1.173	0.9181	1.1208	0.9672	0.9904	0.9791	1.0353	0.9486	1.0484	1.1125	0.9758
GPM6B	0.0254	0.0665	0.0393	0.0683	0.0524	0.0241	0.0748	0.073	0.0219	0.0145	0.0317	0.0475	0.0123	0.0557	0.0345
PREX2	3.368	3.2674	3.4308	3.5208	3.9252	2.5714	2.2438	2.5203	2.147	3.7475	4.1014	4.5396	2.8746	3.411	2.975
WDR37	11.2199	11.1933	10.7397	11.0275	10.9402	11.2004	12.0464	12.5112	13.0397	10.278	11.0443	11.1025	8.5679	8.9134	9.0857
YTHDC2	2.9568	3.7503	3.5935	3.0569	3.4985	2.8272	2.9625	3.0883	2.5159	3.4374	3.0476	2.6204	2.9553	3.4733	3.2912
CTPS2	3.4949	4.2182	3.5988	3.9005	3.9464	3.168	3.8531	3.9299	3.2943	3.0475	3.6764	3.5421	3.5178	4.4775	4.0162
ATP6V1H	10.3125	9.5483	10.0493	9.6878	10.8393	9.9448	10.3202	10.1218	9.5637	12.5953	11.0293	12.1057	9.145	9.1301	9.5045
POLR2B	19.1274	22.1538	21.7606	16.6402	19.7249	16.5006	18.5567	18.0783	14.9577	18.1191	14.941	15.4342	15.4555	18.9481	17.191
ATOSA	1.6314	1.9093	1.864	2.0108	2.2126	1.6474	1.9056	2.1489	1.7348	2.3572	2.3614	2.2073	2.1233	2.4006	2.2051
ARAP2	0	0.0093	0	0.0032	0.0061	0.0037	0.0069	0.0092	0.0034	0	0.0088	0.0184	0	0.0194	0.0027
TPR	10.3178	11.3256	11.1628	11.4694	13.017	10.6972	11.4505	11.5981	10.0618	12.3953	10.615	10.7382	11.014	12.2916	11.7652
CP	0	0	0.0053	0	0.016	0.0066	0	0	0.0179	0	0	0.0129	0.005	0.017	0
KATNIP	4.3637	4.4747	4.0212	3.8646	3.7226	4.1372	4.5399	4.6036	4.9587	4.843	5.6823	5.8166	5.3458	5.3673	5.1989
DTNBP1	6.9241	6.7777	7.2291	7.3153	6.4097	6.4677	7.6196	7.8269	8.4547	8.2114	8.4855	8.6956	7.6793	7.8668	7.8159
XK	0	0	0.0073	0.0304	0.0146	0	0.0167	0.0148	0	0	0	0	0	0	0.0064
ANO2	0.7924	1.0441	0.7163	1.5581	1.7437	1.0855	0.8893	0.8078	0.8605	1.7312	2.0288	1.8902	2.1332	2.0651	2.2395
C12orf4	2.5583	2.8088	2.8718	2.9933	3.0321	2.4907	2.6328	2.8088	1.7149	2.8664	2.339	1.787	2.1486	2.4984	2.3631
SCML1	1.6882	2.1291	2.0407	1.6902	1.7243	1.9901	1.9855	2.0258	2.1664	1.5218	1.574	1.404	2.0503	1.6429	1.6067
WWC3	15.2633	14.7109	15.0245	14.7631	14.1818	14.3951	12.8909	13.3493	14.0778	16.2882	15.1767	15.9921	18.4948	18.2557	17.8332
ARHGAP6	0.4743	0.4574	0.4035	0.487	0.5266	0.5004	0.9896	0.8821	0.8896	0.3245	0.3654	0.4262	0.5261	0.5642	0.5937
FAM184B	0.1144	0.114	0.0729	0.0643	0.0898	0.0689	0.0385	0.1364	0.0625	0.0497	0.0597	0.0678	0.0895	0.0954	0.074
MAP4	50.4227	49.0481	48.7354	36.6955	37.0158	38.9935	44.2767	44.4874	46.5509	45.3685	45.2645	47.2599	48.7062	47.708	47.587
GOPC	4.898	5.3895	5.5823	5.6143	5.4181	4.377	4.6608	5.0109	3.8461	4.6453	4.3859	3.6806	4.3497	5.0302	4.5056
ROS1	0	0.0086	0	0	0	0	0	0.0043	0.0047	0.0047	0.0041	0.0051	0	0.0045	0.0037
USP28	9.3646	10.38	10.0929	7.6997	7.8357	7.1216	8.8098	9.6115	8.5279	9.9565	9.27	8.7897	8.5467	8.9103	8.3397
HDAC9	0.4053	0.4773	0.472	0.64	0.662	0.8341	0.2995	0.3808	0.3506	1.1446	1.1089	1.1916	0.9309	0.8569	0.9432
TSPAN17	19.3069	19.3964	18.331	18.5329	17.64	16.7641	20.8297	20.3777	19.6805	14.1959	15.4497	15.9112	20.2521	19.811	20.5336
NOP16	10.2483	11.4464	9.9204	8.0813	7.7116	6.4427	7.3182	7.1599	7.1533	7.3188	7.0906	7.5678	7.3762	7.8959	7.2656
CC2D2A	1.0384	1.1811	1.1004	0.9931	1.0225	1.055	1.1533	1.3274	1.249	1.3017	1.2012	1.2584	1.2585	1.4527	1.3588
RRM2B	6.2595	6.9615	7.3354	8.6025	7.7545	6.4833	6.4018	7.7018	7.3685	7.0369	6.5619	6.4549	5.0489	6.4774	5.9189
ZNF800	2.7733	2.8152	2.4515	2.6504	3.0117	3.0967	2.7032	2.9264	2.6368	2.4259	2.2183	2.4044	2.7408	2.5567	2.8429
TNFRSF17	0	0	0	0	0	0	0	0	0	0	0	0	0.0349	0.0395	0
SNX29	3.8468	4.1366	3.901	3.7943	3.7166	3.8359	4.2304	4.877	5.0575	4.2163	4.1486	4.2236	5.7652	6.0638	5.9978
LMO3	0	0	0	0.0079	0	0	0	0	0.0042	0.0042	0.0036	0.0046	0	0	0
MRPS10	16.366	19.1319	17.9858	15.4474	17.3713	13.4649	19.4542	17.5303	17.854	16.4316	14.707	14.7874	14.784	16.0742	15.1631
RSF1	3.3951	3.5913	3.5954	3.879	4.3802	3.4307	3.7051	4.1218	3.5951	4.4111	3.8665	4.1097	3.7514	4.3721	4.2818
VPS13D	2.9795	3.3629	3.1445	3.4747	3.6131	3.5154	2.9393	3.6392	3.5499	3.3069	3.5104	3.3643	4.0342	4.4007	3.7748
CELF2	1.5864	1.6527	1.8459	2.3737	2.1845	1.7947	1.4629	1.7314	1.7055	1.9986	1.9761	2.0455	2.6511	2.7113	2.6222
FAM120A	33.8194	33.1836	33.9597	29.3714	28.117	27.6809	26.1187	30.1452	31.534	24.2608	26.0928	28.3733	25.9524	25.2924	24.1446
R3HDM1	6.2789	6.1462	5.9539	4.6955	5.1831	5.0357	5.7517	5.3298	5.5624	4.9886	5.0059	4.5852	5.4791	5.4632	4.6707
COL9A2	0.0696	0.1366	0.1255	0.1121	0.1165	0.044	0.1023	0.1634	0.1797	0.1687	0.1386	0.1625	0.0336	0.0571	0.0945
KITLG	2.5064	3.3148	3.1287	4.0098	4.595	3.8622	2.5377	3.133	2.5974	3.1479	2.118	2.5097	2.5246	3.0661	2.8415
ERCC8	0.2689	0.248	0.2869	0.1667	0.2412	0.2348	0.2886	0.2936	0.2529	0.2656	0.2125	0.1985	0.1849	0.1927	0.2297
ADAMTS6	4.8007	4.8924	5.3447	4.4769	4.462	4.1619	2.9667	3.2124	2.9183	3.9457	3.2607	3.7109	3.662	3.9224	3.8457
H6PD	16.9626	17.3714	16.1745	19.3717	17.6787	18.503	22.7965	23.8014	23.8027	18.6067	18.5001	18.7283	23.1497	23.5823	22.9029
VAMP3	50.691	55.6156	55.0728	44.9142	47.6435	40.469	59.5566	55.6863	49.0551	62.2873	52.5494	53.0358	52.6884	58.9656	55.7651
PER3	0.4513	0.5429	0.5158	0.4795	0.6133	0.4905	0.5095	0.7015	0.6886	0.566	0.53	0.5956	0.7282	0.563	0.7026
TNFRSF9	0.127	0.1208	0.1605	0.7187	0.6597	0.6128	0.6789	0.7046	0.5033	0.4739	0.7641	0.7403	0.2845	0.2969	0.4076
EPN3	0.0733	0.0767	0.0671	0.0437	0.1258	0.0618	0.2203	0.102	0.2336	0.0372	0.0324	0.0608	0.1023	0.0267	0.0664
LTBP1	33.0854	31.9083	33.0771	20.7664	20.6961	18.673	22.8148	24.0189	24.0753	22.6945	24.096	24.5737	32.7209	32.6269	32.5126
RCN1	88.4425	87.37	87.3898	103.06	104.492	105.624	101.262	103.764	101.154	72.4844	66.7358	66.7032	72.7051	73.1311	74.0703
ELN	0.0112	0.0058	0.0115	0.006	0	0.0071	0.0131	0	0	0	0.0167	0.0069	0.027	0.0305	0.0152
RFC2	11.9942	12.2011	12.4363	10.2917	9.7014	10.0005	9.8924	9.4674	9.5351	8.4938	10.9306	10.761	9.794	9.7485	9.2809
ARID1B	1.5948	1.6943	1.6249	1.4725	1.4109	1.3362	1.2886	1.4564	1.5547	1.2876	1.5062	1.6445	1.7369	1.6962	1.6511
CLPTM1L	24.6322	24.8323	23.5191	24.2498	24.3167	24.3345	22.1663	21.8072	22.8232	18.8979	18.507	18.6113	23.8601	23.5041	24.8282
NEDD4L	0.4938	0.4918	0.4796	0.8544	0.9625	0.9652	0.52	0.5903	0.6121	0.8047	0.6927	0.75	0.5852	0.6533	0.594
FOXP3	0.1401	0.0586	0.1875	0.0451	0.0288	0.1062	0.0494	0	0.0482	0.0639	0.0836	0.0523	0.0406	0.0613	0.1014
PPP1R3F	0.4524	0.1315	0.3882	0.4496	0.4658	0.4235	0.335	0.5157	0.3941	0.3917	0.542	0.4485	0.591	0.3392	0.5461
HEXB	23.4193	24.8605	23.5056	31.9186	32.3873	29.5319	28.2756	28.4013	25.7935	25.7544	23.5346	22.747	22.3601	22.9461	23.9677
PTCD2	0.9931	1.0579	0.9789	0.9326	0.9538	0.8571	1.1893	1.1877	0.976	0.9701	0.9432	0.9914	0.8454	1.0105	0.9428
NEXMIF	0	0	0	0	0	0	0	0	0	0	0	0	0.0029	0	0
JKAMP	4.3257	4.7548	4.871	3.2852	4.2191	3.101	4.4529	4.381	3.4922	4.8076	2.7695	2.5091	2.6642	3.617	3.7936
DKK3	42.8326	39.3009	43.6135	40.9157	40.1481	48.1725	41.9064	42.3032	42.4603	51.8048	46.6424	45.8236	68.9055	68.5913	68.2905
ARHGEF5	0.3909	0.6134	0.6687	0.3045	0.357	0.3426	0.4746	0.6512	0.6582	0.381	0.4518	0.3925	0.1767	0.3311	0.331
NFE2L3	14.8832	13.9118	16.1508	15.5625	16.7449	16.0835	16.8531	17.0217	13.691	17.4866	14.1259	11.9925	12.5193	12.3034	13.01
MCUR1	4.5357	4.4411	4.5895	4.3743	3.9279	4.1786	4.4444	3.8603	3.8975	3.646	3.8514	3.1741	3.7858	4.029	3.6071
LIMA1	15.7423	17.9881	16.3604	17.7161	17.7264	15.2894	14.1881	15.2621	14.6756	15.0855	14.7745	15.0699	13.408	15.0891	14.6465
LETMD1	7.4359	8.2067	8.3953	6.7553	7.4069	6.3948	9.3144	10.2888	8.7699	9.0021	8.8114	9.3721	6.0814	6.1028	5.9012
SLC4A8	1.4676	1.9251	1.4332	1.2698	1.1928	1.0011	2.1883	2.2828	2.2519	1.4611	1.587	1.529	2.225	2.316	2.3736
LAMC3	0.0123	0.0215	0.0042	0.0044	0	0	0.0097	0.0171	0.0424	0	0.0082	0.0153	0.0119	0.0135	0.0149
PTGER3	0	0	0	0	0	0	0	0	0.0044	0	0	0	0	0	0
TNIP3	0.4892	0.4913	0.675	4.2739	4.7343	7.0107	1.6225	1.7659	1.5714	4.7415	3.0869	3.8005	1.0872	1.0492	1.1071
MAPK9	5.9228	6.3163	5.9386	5.4294	5.828	5.839	5.9255	5.8673	6.09	5.9738	5.797	6.4153	5.8297	5.8178	5.8102
COL23A1	0	0.0088	0	0	0	0	0	0	0	0	0.0168	0	0	0.0092	0.0076
BCAR1	72.8287	68.5458	68.5602	57.2572	53.9835	56.74	65.0738	62.7201	65.5059	47.4275	56.4249	52.3242	70.6858	65.6498	67.516
FHIP1B	7.932	7.4944	7.1928	8.3052	8.4062	7.5427	10.3606	10.8584	10.8361	8.1952	8.7598	9.2667	10.1314	10.6756	10.1312
HERPUD1	10.9125	10.2036	11.1699	13.7346	13.8761	13.6444	9.5365	9.3666	9.2191	10.882	10.0895	11.0604	13.4707	13.8444	13.906
HOMER3	17.8896	16.7646	16.4568	19.0284	18.1094	19.8043	23.9402	22.7347	24.1021	18.9573	23.5235	21.2187	30.5527	29.1473	30.0213
RAD51	4.6979	4.8402	4.1395	3.0382	2.7062	2.8408	2.6298	2.4321	2.497	2.4683	2.6516	2.8875	2.0226	2.3297	2.3579
POLQ	1.0862	1.1155	1.1144	0.6001	0.6825	0.4239	0.3664	0.5041	0.4261	0.4189	0.3577	0.3083	0.328	0.3234	0.3073
PIK3CB	3.4804	3.5824	3.4008	3.6501	3.9878	3.9432	3.5487	3.348	3.2522	2.9605	2.5514	2.6092	2.1832	2.6209	2.1131
CYBA	13.0992	12.9018	13.3616	13.1228	11.4716	12.7667	17.8533	17.0048	16.8685	14.7461	14.3272	13.7187	17.0605	15.675	16.1511
THOC3	10.6986	12.7615	10.9729	7.3965	6.5695	11.1821	7.8676	8.1551	7.6498	7.6764	8.055	7.5472	7.08	7.2152	7.6151
HEBP2	4.5601	3.6846	4.5096	5.4421	4.8044	5.9779	5.2675	5.4082	5.195	4.1899	4.6445	3.9526	6.1967	5.7268	6.3989
MPHOSPH9	1.6482	1.8509	1.7155	1.7002	1.5576	1.3316	1.524	1.5635	1.4947	1.575	1.357	1.3828	1.3414	1.5426	1.3792
PLEKHA5	0.3574	0.3442	0.3544	0.4085	0.4221	0.3761	0.3203	0.358	0.3159	0.4525	0.3809	0.3882	0.3345	0.3833	0.3821
PRSS8	0.037	0	0	0	0	0	0	0.0129	0	0	0	0	0	0	0
SIKE1	3.0929	3.8413	3.6783	3.3397	3.4214	2.556	3.3815	3.6164	3.0129	1.8238	2.0873	1.844	2.2549	2.1451	2.1126
RRP12	5.2639	5.9164	5.6153	4.4543	4.4144	4.0327	4.2994	4.415	4.5391	4.443	4.6484	4.4709	4.4338	4.5884	4.6211
FNIP2	1.3829	1.4887	1.3621	1.0935	1.1933	0.9414	1.265	1.6484	1.437	1.3217	1.2434	1.2975	1.291	1.4036	1.3698
MSMO1	4.4628	4.615	4.3306	3.6994	3.5221	3.2994	4.6438	4.3608	3.7624	2.9184	2.5601	3.859	5.3187	3.8561	4.4823
TTC17	8.9848	9.7666	9.6666	8.6711	9.334	8.1457	9.8723	9.8515	9.9575	8.6199	8.2993	8.2836	10.1373	11.0969	10.1763
ALX4	0.0064	0.0268	0.0396	0.0069	0	0	0	0	0.022	0.0073	0.0191	0.0399	0.0248	0	0.0058
FSTL4	0.0109	0	0	0	0	0	0	0.0057	0	0.0436	0	0.0272	0.0053	0.0179	0
FOXN3	3.249	3.688	3.2779	2.7566	2.8372	2.9756	2.63	3.2387	3.1389	3.7236	3.5217	4.0656	3.2696	3.5589	3.3787
METTL24	0	0	0.0098	0	0	0	0	0	0	0	0	0	0	0	0
AKR7A2	23.1747	21.9801	22.0803	20.2706	18.6802	20.9755	20.879	22.3712	21.6196	18.1974	20.6441	19.8173	21.0575	20.4637	21.0907
MRTO4	23.6924	27.0236	23.3921	16.0646	15.6463	14.5266	17.6713	18.3254	16.2328	15.3329	15.9681	16.0085	16.75	15.8761	15.8745
NNAT	1.794	1.7613	1.8757	1.5996	2.1027	1.6393	2.3047	2.3611	2.4064	2.266	2.8293	2.5428	3.2534	3.4128	2.9731
USE1	3.2289	3.1728	2.9054	4.0162	4.2409	3.7755	3.8863	3.2742	3.7735	3.7851	4.0246	3.6631	4.432	3.0545	4.1795
MCF2L2	0.1598	0.1047	0.1429	0.147	0.1392	0.2308	0.219	0.2529	0.2499	0.2644	0.2028	0.2405	0.3513	0.3536	0.3355
NRIP2	0.6778	1.0227	0.953	0.8394	1.0333	0.906	0.5519	0.8975	0.643	0.6837	0.5449	0.7952	0.9446	0.8701	1.0502
LAMA3	2.0355	2.0315	1.851	1.8423	1.8402	1.7469	1.9712	2.1289	2.219	2.0872	2.1796	2.0016	1.9717	2.377	2.1635
AP5M1	1.6482	1.8127	1.8422	1.4787	1.694	1.296	1.9352	1.9811	1.6517	1.4072	1.2983	1.3224	1.3557	1.6895	1.6348
ANAPC4	1.0988	1.33	1.2938	1.137	1.1516	0.7473	1.1938	1.3212	0.961	0.7023	0.922	0.7914	1.1474	1.2509	1.2311
KCNQ1	0.0166	0.0174	0.0427	0	0	0.0419	0.0488	0.0173	0.0381	0	0.033	0.0413	0.0401	0.0091	0.0376
TRAPPC3	20.6225	20.3346	20.6788	19.9911	20.2256	20.1215	22.0655	22.8391	21.2966	19.5551	20.132	21.2992	19.1927	18.6748	19.1485
THRAP3	38.2881	42.6173	40.6269	35.59	37.7558	33.5972	38.4515	39.0542	39.477	39.6371	38.742	41.9614	35.2234	37.7652	36.658
PHPT1	18.4535	17.9013	16.2374	21.0762	21.3886	17.4548	24.7548	21.1517	20.8052	19.0448	21.9674	22.8618	21.6121	18.6745	19.6299
ENTPD2	0.0417	0	0	0	0	0	0.0327	0.0435	0.0159	0	0	0	0.0134	0	0.0126
LY75	0.9373	0.9021	0.8837	1.0552	1.0894	1.1003	1.4405	1.3995	1.4911	1.1638	1.1899	1.4678	1.1753	1.1351	1.1238
ARID4B	2.3751	2.211	2.4593	2.8194	3.0182	2.5034	2.0688	2.5021	2.1205	3.0445	2.7661	2.689	2.2885	2.9071	2.7438
OPN3	1.6646	1.6487	1.4706	1.2897	1.1053	1.0829	1.4365	1.2537	1.3673	1.0108	1.3136	1.1037	1.4466	1.3365	1.3285
SDCCAG8	7.176	8.5603	7.7726	8.3457	8.4669	8.3631	10.1831	9.8888	9.3793	9.0789	7.9861	8.9772	8.5589	9.1123	9.1668
PTPRN	0.0045	0	0.0046	0.0096	0	0	0	0.0047	0	0.0051	0.0089	0	0.0043	0	0
HHAT	0.2098	0.2887	0.2387	0.3081	0.3069	0.2232	0.2207	0.1958	0.19	0.2581	0.2527	0.3024	0.2187	0.2718	0.2398
KIF1B	6.0851	6.0355	5.9725	5.1346	5.2228	5.0802	4.7918	5.679	5.5529	5.8001	5.767	5.8137	6.6666	7.1002	6.6338
FOXC1	4.8439	3.5647	4.6181	4.1217	3.6598	4.1897	3.6176	4.0064	3.2963	3.4234	3.4554	3.1071	3.8796	3.8999	3.7097
TBC1D22A	9.6961	9.6457	9.8138	10.2365	10.139	10.4657	12.1182	11.1599	11.6225	9.9863	10.9005	10.1988	12.1894	12.1055	12.1133
SYNE2	0.9181	1.0281	0.8462	0.8565	0.9756	0.7564	0.9466	1.1045	1.0429	0.9617	1.1428	1.2419	0.7042	0.7666	0.7049
PLEKHH1	0.0576	0.0957	0.0907	0.1054	0.1709	0.0813	0.1195	0.0919	0.1127	0.1004	0.0809	0.059	0.0949	0.0816	0.0828
ATP9A	9.9093	11.2178	9.7689	13.4105	13.6404	11.4666	13.477	14.6378	14.8816	9.4242	10.4686	10.6743	17.9994	18.9129	18.9731
SPO11	0	0	0	0	0	0	0	0	0	0	0	0	0	0	0
CHRDL2	0.0236	0	0.0243	0.0126	0	0	0.0277	0.0246	0.0405	0	0.0234	0.044	0.0114	0	0.032
FAM168A	13.4031	13.049	13.3467	15.2192	14.8527	16.145	12.3945	13.343	13.093	12.648	12.9928	12.5415	14.1369	13.766	13.695
RELT	4.7487	3.9198	4.2489	4.066	3.6867	4.1132	4.7624	4.9172	4.8018	5.5164	5.7943	5.1742	6.5246	5.9555	5.6243
GALC	3.1964	3.5206	3.084	4.9094	5.5278	4.7896	3.1574	3.4541	2.7112	3.8622	3.2301	3.4101	4.3775	5.1066	4.9589
NOP58	16.5248	21.1558	19.0004	13.2991	14.4527	11.001	14.4811	15.1014	11.5804	11.3699	10.4703	9.3454	10.6518	11.6956	11.5108
SZRD1	27.003	27.7969	27.1607	23.4118	23.5247	22.2486	29.0482	29.0922	28.8048	26.9725	28.3077	29.854	25.77	25.0628	26.1668
KCNH2	0	0	0	0	0	0	0	0.0053	0.0058	0.0116	0	0	0.0246	0.0056	0
CUL1	18.6578	20.4899	20.3769	18.3567	19.4731	18.0974	18.5673	17.9726	18.1821	17.9513	17.761	18.9949	17.5584	17.1397	16.618
FAM114A2	3.5032	3.4473	3.8274	3.7359	4.0004	3.3755	3.6904	4.1301	3.9029	3.937	3.5091	3.5495	3.1839	3.3289	3.0949
CYFIP2	4.7221	4.9329	4.6158	4.8931	4.5614	4.0325	4.7657	4.8251	5.0589	3.306	3.7426	4.1111	5.5792	5.8436	5.6608
TAB2	10.5013	11.2501	12.0377	10.7813	12.6848	11.9054	10.2042	11.2442	9.2302	12.6799	10.2367	9.3442	8.853	11.0183	10.2726
GINM1	13.8241	12.6036	13.9665	12.8428	13.8132	14.339	20.5156	20.4095	20.4042	19.1098	17.4908	19.0178	14.6963	14.5209	14.2703
EIF2AK2	6.3249	5.9563	7.1392	6.6387	7.0251	5.2378	5.1873	5.6105	5.3268	12.7001	10.258	11.483	6.4389	6.7139	6.5018
USP36	7.5148	7.6507	7.2329	7.4243	7.5902	7.1465	6.9814	6.8782	7.341	6.6017	6.9122	7.1341	7.7275	8.1193	7.5621
KMT2C	1.0153	0.9938	1.0002	1.2278	1.3385	1.3266	0.9296	1.0808	1.1356	1.1954	1.3296	1.3532	1.2502	1.309	1.1993
MCOLN3	0	0	0.0057	0	0	0	0	0	0	0	0	0	0	0	0
CCDC85A	0.633	0.6716	0.6059	0.8325	0.7068	0.5183	0.367	0.3442	0.4807	0.9252	1.0294	0.9546	1.0079	0.9659	1.0089
PUM2	9.8124	10.2326	9.7957	8.6025	9.5668	8.6346	7.9617	10.1111	8.6886	10.3441	9.3163	8.9449	8.7194	9.7253	9.425
MRPL43	14.1982	11.1646	12.8047	12.0592	11.7893	12.6315	14.0224	13.1017	13.1604	11.6196	12.0601	11.6401	13.9863	12.4519	12.992
ITIH4	0.0315	0	0.0162	0.0169	0.073	0.0597	0.0185	0.0082	0.0181	0.009	0.0784	0.0588	0.038	0.0345	0.0641
ITIH1	0.0162	0	0	0	0	0	0	0	0	0.0092	0.008	0	0	0	0
HPF1	5.0041	6.2607	5.9232	4.4019	4.8333	4.1074	7.4327	6.5125	4.2613	5.2944	4.5954	4.0143	3.6637	4.8267	5.3705
ZFR	15.4822	14.9617	15.9872	14.5938	15.2371	14.6231	11.5958	13.5585	13.3866	14.4114	16.1587	16.3149	14.6402	15.7682	14.7851
ZNF280C	1.2574	1.5968	1.5391	1.112	1.4819	1.2093	1.5068	1.2954	1.497	1.2084	1.2909	1.5951	1.1386	1.3154	1.1383
NPFFR2	0.0294	0.0461	0.0756	0.0315	0.1662	0.2782	0.1036	0.0306	0.0674	0.1506	0.073	0.0731	0.0851	0.0161	0.0797
PHF21B	0.0061	0.0064	0.0063	0.0197	0.0063	0	0	0	0	0	0	0	0	0	0
TRAF1	9.2027	7.0814	9.2063	25.3748	24.6781	32.3736	15.8643	15.6884	16.095	21.7165	23.8077	24.5271	15.8836	16.2757	15.7934
RC3H2	4.5933	4.7589	4.9846	5.3896	5.6435	5.0953	4.1338	4.9014	4.3525	5.0207	4.5022	4.759	3.9263	4.6202	4.0949
IL17RB	0.3494	0.4538	0.3226	0.2975	0.5335	0.2893	0.3685	0.5029	0.3318	0.2473	0.5277	0.3	0.3493	0.356	0.3709
TRAF3IP2	2.0032	2.1413	1.8954	2.8013	2.726	2.8435	2.4961	2.4413	2.6079	2.4631	2.9705	2.8736	1.9104	1.7314	1.8739
GYG2	0	0.0742	0	0.0217	0.0104	0	0.0596	0.0528	0.0349	0.0462	0.0202	0.0126	0.0489	0.0222	0.0092
DCBLD2	30.7483	30.692	32.9517	10.4354	10.7064	10.7421	10.6015	12.1181	11.5907	19.6707	16.3924	15.8782	16.3036	17.0087	17.0935
SOAT1	8.048	7.094	7.9153	5.8505	6.3506	5.5652	6.2632	6.4244	5.3043	7.7561	6.2903	5.3457	5.5148	6.4747	6.6929
PKP2	0.0572	0.0822	0.0662	0.0498	0.0515	0.0497	0.0462	0.0447	0.0492	0.0856	0.0533	0.04	0.0276	0.0469	0.0388
MSH4	0.0112	0.0704	0.0693	0	0.0462	0.0284	0.0264	0.0117	0.0129	0.0256	0.0112	0	0.0434	0.0368	0.0102
F7	0	0	0	0	0	0.0244	0	0	0	0	0	0	0	0	0
GDI2	62.6023	71.0565	69.3609	59.8262	68.6071	53.2994	63.5542	61.1131	50.275	66.016	53.9867	52.1242	50.0681	57.8811	55.1111
PRDM1	1.0922	1.0801	0.9736	1.2365	1.2532	1.3941	0.8053	0.7994	0.6982	1.4128	1.5089	1.4681	0.8453	0.8622	0.8953
ATG5	5.0787	5.2115	5.0561	4.6643	5.2355	4.3608	4.7298	4.7505	3.862	4.4156	3.8282	3.4967	3.8105	3.8896	3.5817
TMCC3	14.3575	15.4449	14.7728	10.7429	10.9835	10.6134	14.3889	15.9135	15.8576	13.1348	12.4623	13.6187	13.9326	15.1133	14.8123
PITHD1	12.9636	14.145	13.3316	13.2436	13.5727	13.3325	12.5669	12.3098	11.8708	10.6826	11.8609	10.0875	12.8847	13.1145	12.5451
MTA3	4.3405	4.8239	4.5624	3.8885	4.2654	3.3736	5.2233	5.2844	4.9955	4.6926	4.3201	4.5106	4.1303	4.7156	4.4502
USP13	0.8585	0.9257	0.7976	0.8982	1.0073	0.9001	0.9533	0.9932	0.8583	0.8231	0.8544	0.7852	0.8758	1.0208	0.877
ATP11B	3.9806	4.1602	3.918	3.4625	3.9914	3.9104	3.1744	3.7322	3.5819	3.1641	2.8055	2.7886	3.6726	4.0238	3.9106
LAMC2	32.4806	28.1934	32.7824	87.3663	86.193	128.074	74.581	78.8926	81.6058	78.0666	52.9105	55.2995	59.3077	62.7204	61.8074
CDK14	1.8139	2.439	2.0992	1.8627	2.2227	2.1734	2.1026	2.4814	2.1649	1.9134	1.8938	2.2518	2.0506	2.4139	2.0158
SEC61A1	62.1737	63.0784	62.5028	55.8595	54.9344	55.6871	53.4766	53.2257	54.0426	56.5347	58.5068	59.1599	62.6207	62.4677	62.4343
PPP1R12A	2.4177	2.7137	2.515	2.9168	2.8998	2.356	1.7381	2.1676	1.9898	2.1223	1.9755	2.0093	2.0821	2.331	2.3229
RASGRF1	0.021	0	0.0216	0.0045	0	0.0053	0.0198	0.0044	0.0434	0.0144	0.0711	0.0314	0.0365	0.0368	0.0266
CAMK2B	0.1075	0.0827	0.0847	0.1018	0.1172	0.0999	0.0967	0.0792	0.0871	0.137	0.1385	0.0827	0.1772	0.173	0.209
CROCC	4.8024	4.3022	4.5069	4.0455	3.5572	4.0322	5.0796	4.7301	4.8363	4.4441	5.3598	4.842	5.7544	5.0653	5.4997
POLR3E	4.4312	4.5833	4.1967	3.9841	3.8934	4.4615	4.3022	4.0624	4.4272	3.2716	3.9562	3.7887	3.5456	3.0296	3.5808
ATP2B4	24.6743	26.3712	25.9207	30.1747	31.2618	27.6995	32.5572	37.9939	36.3319	34.4352	35.235	36.2135	32.4051	34.3042	32.4421
ZC3H11A	0.0515	0.0867	0.053	0.0522	0.053	0.0795	0.0942	0.0447	0.0853	0.0489	0.0512	0.0356	0.0635	0.0688	0.0647
RIOK2	1.4701	1.6009	1.7547	1.1619	1.4241	0.8276	1.5562	1.5268	0.9353	1.364	1.0442	0.7904	0.8781	1.1554	1.1312
YIPF1	9.314	9.7065	9.0715	8.3725	8.4208	8.3329	9.3442	8.5896	9.3213	8.2583	8.3377	8.1869	8.2684	9.6599	8.9859
NDC1	5.9915	7.0243	6.6738	4.0202	4.6005	3.015	4.5242	4.6051	3.4235	3.8547	2.8463	2.9509	2.8758	2.8062	2.9687
DGKG	0.0468	0.0629	0.0619	0.0108	0.0378	0.0253	0.0472	0.0628	0.0383	0.0686	0.0565	0.0499	0.0775	0.1243	0.115
FLYWCH1	8.9424	8.2349	8.4596	9.126	8.5658	10.3383	8.7305	7.9034	8.7757	8.39	8.623	7.6645	11.9007	11.3243	11.512
UNKL	2.7654	2.1199	2.6561	2.2327	1.8494	2.5175	2.0436	2.0324	2.51	2.2046	2.4406	2.1146	2.9936	2.9833	2.592
TBXAS1	0.7719	0.6399	0.7704	0.4334	0.3974	0.5478	0.5797	0.5762	0.8039	0.9818	0.6738	0.6949	1.1016	1.1436	1.0912
PARP12	16.1896	14.6738	14.8064	21.2346	21.5	18.8699	17.1621	17.5573	17.7333	20.7383	22.1558	23.0656	22.8277	24.17	22.9716
ALDH18A1	36.9625	38.7512	37.0065	13.2485	12.6281	11.1848	29.4717	29.7265	29.3297	27.4722	27.6981	27.9056	25.8243	27.8583	25.6427
TARBP1	4.7286	5.8598	4.9465	6.4397	6.554	4.8257	6.2567	6.7148	6.2752	6.6545	6.8541	6.9853	8.2812	8.2339	7.8562
GATB	1.637	1.6603	1.6406	1.2205	1.1386	1.0976	1.5175	1.4471	1.5806	1.3786	1.4241	1.3224	1.3614	1.2615	1.3773
MXD1	1.3803	2.0543	1.7187	2.5353	2.4498	2.248	1.8136	2.3017	1.9612	2.4499	1.9371	2.1212	2.2601	2.5785	2.4886
CDK17	11.2925	11.9743	11.9379	14.4215	15.4571	13.5974	11.4405	12.5981	11.5368	11.467	11.3523	10.7759	8.7575	9.7381	8.8157
DNAJC25	1.3663	1.4442	1.581	1.4362	1.9143	1.4953	1.3419	1.2344	1.4544	1.4135	1.3178	1.6134	1.1705	1.5106	1.2369
SLC2A3	13.7269	15.132	14.9873	13.0277	13.3551	13.0947	14.5104	15.5882	15.3321	16.204	15.8029	16.5036	23.1993	23.7216	22.8178
PSD	0.0675	0.0642	0.1137	0.1251	0.0821	0.0775	0.0505	0.1344	0.0493	0.0979	0.116	0.0535	0.1363	0.0873	0.1666
CTDP1	7.684	7.4195	7.4857	6.8494	7.4235	7.7133	7.3455	7.3311	7.4435	7.0205	7.6714	7.3704	7.7449	7.7671	8.1831
YBX3	58.4804	60.5358	59.3474	73.2842	71.2786	74.1585	87.2463	83.7753	88.0068	58.2777	64.3198	64.0323	66.907	66.4244	64.9058
STYK1	6.2376	6.5369	7.0819	10.3685	10.7473	9.5673	8.8162	8.7326	9.4681	6.3955	6.8981	6.9297	9.5403	9.9644	9.4496
WNK1	11.2119	11.4676	11.1758	11.7968	12.3519	12.168	10.5054	12.2133	12.1638	14.4236	14.6344	14.7202	13.192	13.5209	13.6332
CCAR1	11.8411	12.0649	12.8041	10.6819	11.1814	9.4484	9.0638	10.219	10.5982	10.5341	11.4238	12.4512	10.9383	11.7849	11.0698
OGFR	16.0697	13.6127	16.0334	17.4152	17.5246	17.5283	17.1111	15.9924	16.6907	19.8899	22.6867	20.5705	14.7433	14.9215	15.1261
GNA15	0.493	0.4321	0.4665	0.3146	0.5075	0.2694	0.6268	0.3336	0.4738	0.3039	0.2122	0.2654	0.9655	0.8748	0.8684
CREB3L3	0	0	0.0143	0	0	0	0	0	0	0.0158	0.0276	0	0	0.0303	0
PIGV	1.2296	1.2579	1.1727	1.1249	0.9576	1.3303	1.3555	1.4059	1.572	1.4953	1.2419	1.5083	1.6134	1.5193	1.5156
PTPRU	3.4692	3.2849	3.3463	4.1478	3.487	3.7322	3.8479	3.5164	3.9234	2.8481	3.0541	3.1438	5.6646	5.5143	5.794
SNRNP40	11.4936	12.8043	11.7965	6.634	7.3254	7.1553	9.789	9.343	9.884	9.9534	10.9229	10.985	6.7472	7.5278	7.7052
RIMBP2	0	0	0.0035	0	0	0	0	0	0	0	0	0	0.0033	0	0
COL11A1	0.0121	0.0127	0.0042	0.0087	0	0	0.0285	0.0042	0	0	0	0	0	0.0044	0.0037
QSER1	3.5778	4.2039	3.9058	3.4287	3.964	3.2552	2.4718	3.0065	2.6155	3.2478	2.5971	2.4701	2.0242	2.5316	2.557
MPC1	5.3619	6.7513	6.7429	4.6091	4.7876	4.1377	5.6367	5.2476	4.6816	5.979	5.2895	4.6081	6.2584	5.9713	5.8848
ACAA1	4.8417	4.4983	4.8209	5.7396	5.054	5.6622	5.7249	5.4014	5.5546	5.215	5.8105	5.4047	6.4389	6.3262	6.3688
BCAT1	7.6765	8.8277	8.2753	6.8321	7.0301	5.5309	6.4172	7.4423	6.7977	6.7273	7.3781	7.5772	6.4114	7.5529	7.5978
HDAC7	30.1401	27.4312	28.2591	20.6359	20.586	21.5384	28.9876	27.4905	28.394	25.9221	29.7923	27.8841	30.9646	29.1775	29.0902
LZTS1	0.0129	0.0067	0	0.0069	0	0	0	0	0.0147	0	0	0	0	0	0.0116
PRDM6	0.004	0	0.0123	0.0043	0.0041	0.005	0.0093	0.0124	0.0182	0.0227	0	0.0049	0.023	0.0174	0.0144
SPAG4	2.9837	2.4188	2.6381	1.4252	1.1098	1.5596	3.2153	3.6996	2.8675	3.0995	2.5499	2.7424	3.5169	3.3847	3.0121
NCKAP1	4.5866	5.2295	5.4877	5.0032	5.5539	4.621	4.6799	4.8327	4.038	4.9162	4.043	3.7556	4.1658	5.1384	5.0086
MRPS35	18.6438	18.9084	20.0593	16.808	16.847	16.7404	14.0597	14.6726	15.1314	15.0616	15.4539	15.1908	11.624	12.1661	11.9741
GUCY1B1	0.1674	0.1265	0.1628	0.1797	0.2777	0.2586	0.1531	0.1261	0.2134	0.5302	0.324	0.521	0.1977	0.1425	0.1684
SFSWAP	5.698	5.5834	5.2948	4.922	4.7028	4.6774	5.8225	5.6471	6.1269	5.1304	5.6424	5.8444	5.9069	6.255	5.8151
TNK2	5.0863	4.8135	4.8612	4.8579	4.4441	5.0538	5.4044	5.4065	5.2854	4.3687	5.4946	4.8669	6.5933	6.2608	6.2151
MON2	1.9469	1.8811	2.0614	1.711	1.9384	1.5689	1.5732	2.0192	1.5109	1.8048	1.671	1.3973	1.6776	1.8447	1.9698
GPBP1	4.908	5.8521	4.9956	5.1096	5.7708	4.4979	5.2592	4.9017	4.1547	6.9279	5.2459	5.4332	3.8168	4.9986	4.5558
DGAT2	0.5105	0.67	0.5113	0.4234	0.3344	0.475	0.7314	1.007	0.8199	0.5768	0.4203	0.5835	0.4843	0.6449	0.5545
ZNF112	0.7149	0.8277	0.8147	0.6343	0.8146	0.5421	1.2556	1.1536	0.842	0.7609	0.8633	0.9019	0.7	0.6884	0.9578
CS	47.3435	50.681	47.3764	40.6845	41.7579	41.0825	41.516	41.9564	43.0532	36.9905	39.866	41.5219	39.9869	41.21	39.6102
LTK	0.2206	0.2638	0.1947	0.1128	0.0974	0.1328	0.5808	0.57	0.7594	0.2396	0.3033	0.2485	0.4061	0.4714	0.6563
MRPS24	0.0563	0.0736	0.1449	0.1057	0.029	0.2489	0.0662	0.1321	0.2583	0.1283	0.2381	0.035	0.0952	0.154	0.0764
ELMO2	7.6784	7.8701	7.9926	9.578	9.6341	9.5562	8.0303	7.2336	8.3178	7.9252	8.3118	8.6322	8.2626	8.1407	7.3988
WAPL	6.5112	7.0569	7.4439	6.4749	7.0339	6.2149	6.1193	6.5222	5.8696	7.1751	5.8624	5.6157	5.7847	6.607	6.7053
VMP1	23.9963	24.4943	25.7679	28.053	29.5653	25.3482	26.7943	26.8667	23.0416	30.274	23.3453	22.6003	20.699	23.2253	22.9385
APPBP2	2.407	2.8751	2.8872	2.3048	2.1841	2.0248	1.9018	1.8921	1.7998	2.7574	2.4879	2.1933	2.2612	2.8612	2.471
POLD1	12.3479	11.3005	11.674	7.6758	7.1563	8.4648	8.9183	8.2988	8.1363	7.5785	8.0353	7.4137	7.9373	7.5329	7.5843
SEZ6	0.0148	0	0.0153	0.0398	0	0.0094	0.0087	0.0077	0.017	0.0338	0.0148	0	0.0215	0.0081	0.0201
EIF4B	64.968	76.4286	68.5539	76.8427	82.281	67.8015	79.2169	78.5669	73.3053	60.0119	59.3931	60.9322	51.4156	56.4312	54.7633
SLC6A16	0.5212	0.6308	0.5999	0.2962	0.3472	0.4133	0.9376	1.1196	1.1021	0.8391	0.7222	0.878	1.6689	1.3085	1.3045
BICRA	4.3109	3.7575	4.1317	4.711	4.7608	5.1017	4.3566	4.4312	4.4797	4.475	4.7533	4.5569	5.5176	4.5942	4.5403
SPHK2	3.3573	3.5059	3.7399	2.3979	2.4007	2.8542	3.4963	3.3498	3.0322	3.8492	4.028	4.2179	3.4444	3.4266	3.4591
RPL18	126.49	125.885	122.114	145.909	138.66	138.078	141.512	136.422	138.525	104.234	114.253	111.9	120.833	114.492	118.637
CA11	3.11	2.6226	2.8143	1.497	0.9315	1.5245	4.2564	3.933	4.2599	3.8258	4.0897	4.1537	4.7534	4.7645	5.1188
ISOC2	9.0867	8.601	8.0973	7.5736	6.9394	7.1719	9.5128	9.0113	9.2981	8.8149	9.7892	9.4794	9.2382	8.3408	9.1748
U2AF2	50.5523	47.9668	48.9142	41.3855	39.7735	41.9256	37.2458	37.1311	37.2577	38.8131	39.8502	39.7664	42.8364	39.79	43.124
EPN1	10.5545	9.589	9.9743	12.2534	11.3403	12.528	9.9843	9.5756	9.8799	9.1482	10.4074	9.9858	13.1476	11.8116	12.6041
MED29	10.5863	10.6654	10.478	10.3164	10.3189	10.36	13.2151	12.9088	14.2496	11.0911	12.3432	12.0978	13.2662	12.8077	12.9304
AHRR	0.2321	0.1457	0.1673	0.1744	0.1713	0.1614	0.1957	0.2382	0.253	0.1809	0.1887	0.1686	0.4038	0.3387	0.2452
GSC2	0	0	0	0	0.0144	0	0	0	0	0	0	0	0	0	0
ZNF275	3.039	3.0333	2.9995	2.88	2.7765	2.7254	2.3511	2.6069	2.4689	2.5721	2.3122	2.3655	2.4666	2.6703	2.91
MTMR1	8.3758	8.6959	8.3144	8.7223	8.8084	8.6805	7.8195	8.5086	7.6673	7.8655	7.0671	8.0321	8.8099	9.2479	8.343
GPC1	23.5138	21.7403	22.1223	18.5131	17.8802	18.4153	19.4336	17.7843	18.1238	18.4503	20.5931	20.1027	33.2621	30.3956	30.6686
ADCK1	1.1296	1.3195	1.206	1.5917	1.5839	1.2699	1.6382	1.4026	1.3277	1.0905	1.2001	1.3977	1.607	1.3119	1.4742
HAGH	5.1511	4.39	5.2202	4.2544	4.3009	4.6362	5.3122	5.0661	4.9582	4.5128	4.2328	4.3798	6.7981	5.8705	6.2723
RNF4	15.6569	15.2405	15.3655	12.9116	12.5401	13.5619	14.3254	13.799	14.7736	14.7088	14.7074	14.8571	10.8926	9.9522	9.967
CASP8	2.1642	2.6512	2.2076	1.7462	1.7272	1.6782	2.5633	2.48	2.2619	2.2829	2.159	2.0003	2.5417	2.1242	2.2527
LIMCH1	0.4829	0.6783	0.532	0.5364	0.5215	0.2646	0.5957	0.6518	0.554	0.9935	1.5124	1.6943	0.5286	0.4693	0.4035
INTS13	7.4822	7.7901	7.8405	5.1221	6.1355	4.8643	5.8808	5.8046	5.6951	5.4419	4.3799	4.7324	5.0051	5.6946	5.4273
TM7SF3	21.4852	22.4845	21.5133	24.1403	25.7774	21.7623	23.9058	23.973	23.3184	20.1378	18.91	19.5064	21.0947	21.9139	20.3422
DLX3	0	0	0	0	0	0.0341	0	0	0	0	0.0134	0	0	0	0
SPA17	0.5261	0.7215	0.6003	0.3892	0.4904	0.3504	0.6355	0.6157	0.5954	0.5594	0.3538	0.5046	0.5152	0.5757	0.4119
TSPAN32	0.0193	0	0.0099	0.0104	0.0199	0.0122	0.0341	0	0	0.011	0.0192	0	0.028	0.0529	0.0437
CCN5	0	0	0	0	0	0	0	0.0077	0.0084	0.0084	0.0073	0	0.0071	0.0081	0
ST3GAL6	5.6032	6.4889	6.4528	6.6821	7.1226	5.9855	6.5148	7.0902	5.9876	7.7826	6.8913	7.0413	7.0163	7.7932	7.0211
ATP2C2	0.1699	0.1204	0.158	0.1765	0.1693	0.1316	0.1354	0.1944	0.2452	0.1375	0.1527	0.191	0.2648	0.1559	0.2133
NGFR	0.0177	0.0278	0	0	0	0.0112	0	0	0	0.0101	0.0176	0	0	0.0097	0.016
CDON	0.2025	0.2042	0.2047	0.243	0.2748	0.2676	0.1732	0.1748	0.1626	0.2309	0.3353	0.2521	0.1121	0.143	0.1583
TAF2	2.3016	2.5024	2.5955	1.7825	2.1374	1.6968	1.9719	2.0741	1.8303	2.3441	1.8147	1.8402	1.9209	2.2075	2.0631
HIPK2	6.0812	6.3055	6.2064	5.8818	5.6735	5.887	6.9783	8.5075	8.7113	7.1325	6.784	7.7846	11.3592	11.4026	11.3967
TNPO3	19.6419	20.1551	20.3875	20.3914	21.7166	19.6679	18.6455	18.4546	18.5743	18.7483	18.3549	19.845	18.1299	20.2148	19.5844
BORCS8-MEF2B	0.038	0	0.0979	0.0204	0.0392	0.0481	0.0671	0.0198	0.0436	0.0434	0.0189	0.071	0.0184	0.0416	0.0172
RFXANK	13.8336	14.9937	15.0899	15.9172	15.4344	15.8713	16.2875	14.1115	14.4414	14.8387	15.927	17.0407	17.3454	16.8697	17.1127
TMEM161A	10.2403	8.2805	9.9347	8.7232	8.2871	8.7029	9.4801	8.6309	9.5549	7.9547	8.6455	7.7387	9.4085	8.7958	9.442
LPAR2	1.5042	1.3802	1.4854	1.3101	1.3582	1.2933	1.4501	1.3506	1.075	1.434	1.3866	1.3969	3.0855	2.6444	2.7456
CTSA	35.7788	33.7107	33.7494	46.6921	45.9351	45.592	40.8266	39.1897	42.4019	41.5787	46.8545	46.0055	44.6494	43.4945	43.804
SUGP2	15.1474	16.2684	15.2677	12.9477	12.6117	13.1378	13.9997	14.1222	14.739	15.9094	15.4511	15.7095	17.842	18.7796	17.9195
SLC12A2	2.6409	2.8277	3.2193	6.9439	6.9445	8.0021	4.2237	5.0147	4.2226	10.4987	7.7448	7.0517	3.5631	4.0239	4.1672
SNX24	3.3681	3.5236	3.5878	3.1617	3.6851	3.6294	3.2039	3.1725	3.6218	3.7082	3.058	3.0103	3.0708	3.0502	2.638
CNN2	85.5922	86.9096	83.6857	82.587	77.9553	84.1512	63.6318	62.2902	63.9527	68.9896	78.4193	76.1284	55.7614	53.1935	55.498
ABCA7	2.1952	1.6524	2.2093	1.4408	1.508	1.7013	2.5144	2.4857	2.4263	2.7081	2.6264	2.5474	4.1387	3.5488	3.6801
SNCAIP	0.6563	0.7605	0.6966	1.2787	1.159	0.8294	0.4097	0.4529	0.4112	0.8404	1.1305	1.0622	1.0194	1.0882	0.818
DDX20	3.1715	3.165	2.9259	2.368	2.5081	2.2654	2.4327	2.6157	2.6126	2.1204	2.3165	2.5752	2.5598	2.6841	2.5117
BTBD1	20.8927	23.1505	21.8762	19.1613	20.1822	17.0438	12.7426	13.7692	13.5058	19.9768	18.9716	16.2519	20.5883	22.9316	22.5715
FAR2	4.136	5.0505	4.6343	4.3413	4.8046	3.6551	4.5145	4.701	4.3452	4.1905	3.9751	4.0948	4.9313	4.9805	5.0762
BCAS1	0.0035	0.0036	0	0	0	0	0.0041	0	0.004	0.0119	0	0.0043	0.0067	0	0.0063
POU1F1	0	0	0	0	0	0	0.0275	0	0	0	0	0	0	0	0.0212
CHI3L2	0	0	0	0	0	0	0.0131	0	0	0	0	0.0139	0	0	0
SBNO2	20.7092	17.2303	20.4279	26.9801	26.2518	33.5351	26.4976	24.2111	26.0503	25.9118	26.8471	25.1687	30.4011	28.6308	29.4666
PMS1	0.9089	1.0284	1.0122	1.055	0.9843	0.8764	0.974	1.1801	1.1663	1.0364	0.8108	0.8299	0.9433	1.0241	1.2555
HMG20B	22.8141	22.3356	21.485	15.1778	13.7074	14.6623	22.1685	21.3414	21.1983	22.0895	23.9371	23.0762	24.0195	23.6123	24.182
CALCRL	6.5591	7.576	7.7824	12.8247	14.5651	9.5512	11.5037	12.6076	8.5899	13.5566	11.6478	10.5654	5.5424	7.2324	6.4691
TAF11	4.9993	5.636	5.1917	5.5597	5.4917	4.4246	5.7987	5.7368	5.5831	5.7977	5.6896	5.6819	5.3542	6.0986	6.0021
ANKS1A	4.7326	4.828	4.7824	3.1599	3.5009	3.5439	4.6746	4.8185	4.775	6.1855	7.0288	7.0652	5.5578	5.1305	5.3335
AP3D1	31.1601	27.5867	30.2339	36.6894	35.7169	39.0359	28.3234	29.2851	29.5786	25.9655	27.2165	26.9238	29.2826	28.4673	28.8098
ZNF76	4.2618	3.8192	3.8427	4.6439	4.6328	4.4222	5.8267	5.603	5.4601	4.8104	5.2214	5.1108	5.6856	5.0838	5.361
SLC9A3R2	26.3621	21.9371	23.9554	20.6247	19.3437	21.081	34.7232	34.3931	33.3793	20.5441	24.3274	21.132	31.5503	28.9731	30.5408
NTHL1	7.9095	7.3747	7.4763	4.4067	4.5068	4.1585	7.7759	6.5039	6.5631	5.1293	5.3333	4.9238	6.5632	6.7722	6.4358
BLTP3A	1.9246	1.8731	1.9266	1.753	2.0486	1.8848	1.5737	1.836	1.6054	2.0417	1.7362	1.8664	1.8745	1.8712	1.8742
GNAI3	10.1878	11.0657	10.9167	6.2988	6.7185	5.4945	9.4399	9.7573	8.8497	9.7165	8.7997	9.1395	8.5037	9.2578	8.8921
IPO5	29.3656	33.5966	31.2041	24.7274	26.1189	23.6953	27.1412	29.1285	27.8546	24.5657	23.066	23.6368	22.3891	23.7819	23.3671
OAT	39.4186	40.6387	40.6909	30.8509	31.912	30.5655	29.9359	29.3672	28.1818	34.9742	31.5285	31.1905	31.5079	33.6219	34.2134
WDR3	3.9335	4.511	4.1975	3.0955	3.5647	2.6569	3.2956	3.7165	3.4889	3.1463	2.9984	2.8753	2.8247	3.1873	3.2958
PKN2	5.6692	6.2259	6.3689	4.9489	5.5904	4.0729	4.6849	5.7316	4.521	5.9916	4.7903	4.0456	4.5169	5.7963	5.2668
WDR18	17.9301	16.5058	18.3308	14.7265	11.612	12.0404	15.117	13.527	14.1189	13.1725	14.5035	14.0822	15.1514	14.1528	15.5039
TRAM2	41.0569	47.1459	42.1544	37.346	37.1797	34.8168	36.1981	40.1792	39.5424	32.9407	29.7721	32.1749	30.1001	31.4745	30.5229
NTN1	0.0686	0.0419	0.1295	0.0614	0.0648	0.0434	0.0269	0.1074	0.0918	0.1369	0.1537	0.1424	0.1768	0.1064	0.1656
MCM10	2.5009	3.0032	2.7483	0.9885	0.9898	1.2999	0.8619	1.031	0.7867	0.9506	1.104	1.1383	0.8315	0.8239	0.8155
DGKA	6.3312	7.1708	6.3773	5.7583	5.5572	5.5315	8.429	8.5608	8.5261	6.8094	7.1799	7.3941	8.2373	8.4266	8.2599
ERBB3	0.0031	0.0033	0.0161	0	0.0032	0	0.0111	0.0098	0	0	0.0062	0.0078	0.003	0.0103	0.0255
ROPN1	0	0	0	0	0	0	0	0	0	0	0.0081	0	0.0078	0	0
ANKRD44	0.2345	0.2693	0.2768	0.3039	0.3327	0.347	0.185	0.2417	0.2034	0.2609	0.2192	0.2635	0.2542	0.291	0.2563
KARS1	46.7118	50.0626	46.1614	49.4558	48.5122	46.5261	45.8132	45.4943	45.4562	45.9351	43.8333	44.3593	38.7744	37.8192	39.0644
ADAT1	5.4797	5.5509	5.4328	4.5301	4.1727	3.9247	5.1686	5.5294	5.5025	5.6333	5.8597	6.6209	5.8335	6.6	6.0351
PDIA5	31.9897	32.5707	31.8543	32.0697	33.2232	35.2075	39.3746	40.4507	40.2799	34.884	33.0957	33.5737	31.9816	30.9298	33.6121
TBC1D22B	9.2176	8.5459	9.2843	11.9288	13.0788	12.238	10.4299	11.4516	11.5228	10.3175	11.262	10.6055	10.831	11.9184	11.5859
NDUFB4	17.0402	17.7045	17.8689	17.9328	17.8458	17.065	22.1562	20.7343	18.9215	18.6289	16.9794	17.4444	16.4649	17.9198	18.6628
SPEN	7.9302	7.4158	7.7614	9.363	9.0164	10.2274	6.4026	6.7196	6.9967	7.5768	7.6032	7.8618	7.625	7.494	7.192
MYLK	0.3594	0.4466	0.3545	0.6466	0.6742	0.6541	0.6976	0.813	0.9073	0.6326	0.632	0.6198	0.6349	0.728	0.6243
ZC3H15	13.7578	16.1686	15.9269	12.3205	13.6778	10.3708	13.5865	14.3283	10.4019	12.3017	9.1448	8.2853	8.1868	10.3594	9.5354
MAP2K4	6.5598	7.1047	6.5894	5.4891	5.8012	4.9529	6.8538	6.5355	6.0441	5.949	5.1157	5.1994	5.6182	6.3627	5.7288
PACC1	6.8782	6.9459	7.264	6.8291	7.5735	7.1669	6.8178	7.2285	5.828	9.2771	7.5717	7.2954	7.6544	8.2835	7.8428
SNAP91	0	0	0	0	0	0	0	0.0058	0	0	0.0055	0.0137	0.0053	0.006	0.02
SLK	8.7457	9.9164	9.4297	8.2117	9.0928	7.3131	9.935	10.8473	8.7306	8.5643	7.7634	7.0807	7.4144	8.4018	7.9825
CYB5R4	0.5947	0.6222	0.5692	0.6915	0.8125	0.5878	0.7578	0.704	0.5249	0.5521	0.4971	0.394	0.4715	0.655	0.5453
COL17A1	0.9657	1.1091	0.9511	0.9238	0.9186	1.028	1.9814	1.8014	1.8665	0.76	1.0656	0.9736	1.4909	1.2692	1.278
GSTO2	0.1848	0.1817	0.1788	0.115	0.1598	0.1681	0.2651	0.1773	0.2162	0.1938	0.2023	0.23	0.3035	0.2507	0.2944
SEC61A2	3.6342	3.7139	3.588	2.5636	3.1245	2.9948	3.6685	3.8502	3.8147	3.8237	3.2442	3.6851	4.308	4.7763	4.3243
PRKCQ	0.1898	0.3388	0.3104	0.3715	0.2874	0.127	0.2889	0.1631	0.2434	0.2928	0.4112	0.3753	0.205	0.2932	0.2224
TLE2	6.0455	5.2798	5.843	6.0523	5.023	5.004	8.6696	7.4783	7.98	6.3495	7.3365	6.9656	8.9329	9.2172	8.681
ASB1	4.744	5.4449	4.8086	4.6081	4.7415	5.0441	5.3059	6.1377	5.88	4.2464	3.8296	4.1061	5.5935	5.6844	5.5004
FAM107B	32.964	36.4163	35.7253	27.214	28.1117	28.2789	36.4163	36.763	34.5802	36.8203	28.6062	30.1302	21.3788	24.0117	22.2195
ME1	10.6039	10.1624	10.7607	10.3079	10.363	11.54	12.3553	11.6133	11.018	13.8333	10.7836	10.6848	10.7237	11.4233	11.2205
TBC1D1	13.1234	13.9102	12.984	11.5271	11.5354	11.3752	15.1009	15.0372	15.91	14.295	13.1533	14.4657	14.6757	15.3016	15.563
CDK13	2.4305	2.4483	2.4327	2.5594	2.5633	2.4861	2.2475	2.5589	2.5269	2.5048	2.7741	2.7699	2.6087	2.7973	2.6611
MTHFD2	4.9459	4.9162	5.4198	5.8349	5.9172	6.7366	3.2648	3.6084	3.545	4.7553	3.7486	3.5758	3.6485	3.5217	3.4733
SLC9A7	2.9329	3.1299	3.3607	2.3195	2.6147	2.2759	3.7348	3.961	4.0351	3.1265	3.1203	3.1299	2.8019	2.8555	2.8513
FOXJ2	2.7377	3.0043	3.3649	3.0009	3.2444	3.4304	2.9664	3.2817	2.8535	3.2879	2.9277	2.9952	3.5627	3.6014	3.8335
YBX1	203.32	215.524	201.155	189.084	183.435	175	237.786	224.647	226.031	185.303	185.512	196.94	184.357	178.923	184.856
PDE4A	4.0845	3.8589	4.0775	2.7654	2.8985	2.9888	2.8645	2.9088	3.0804	2.3999	2.4403	2.3907	2.7412	2.6414	2.8382
PPP2R5A	4.4012	5.2956	5.1069	7.61	8.0854	6.7145	6.6538	7.3196	6.7145	6.0903	6.1771	5.6418	7.5522	7.2904	7.8167
CTNNA2	0	0	0	0	0.005	0	0	0	0	0	0	0	0	0	0
ELAVL1	17.7023	17.919	17.5613	15.1886	15.2097	14.8012	15.2373	14.6981	14.6634	13.95	14.7663	14.4636	14.9258	15.5662	14.9422
TIE1	110.323	104.126	107.215	109.95	106.341	110.884	133.262	132.051	140.6	97.2255	114.219	109.642	153.076	147.95	150.252
DIP2B	5.5634	6.0279	6.1448	5.8381	6.4138	5.7814	5.1555	5.9152	5.537	6.1379	6.3131	6.1589	6.4302	6.8247	6.4316
SMARCD1	21.6725	21.9378	20.2601	19.7765	19.9487	18.6628	23.8446	24.5544	24.8636	22.828	25.1668	24.4215	24.331	23.6749	24.3933
KDM4A	4.7264	4.9743	4.6193	4.6932	4.9026	4.9985	3.9778	3.9493	3.9531	4.6473	5.0633	5.3912	4.5669	4.994	4.4131
NFYC	6.0316	5.9386	5.3471	5.041	5.176	4.8831	5.8625	6.2544	6.0416	4.8739	6.4603	5.9237	5.5913	5.8163	5.3049
ZMYND12	0.1177	0.1759	0.1385	0.1264	0.1558	0.2125	0.2571	0.193	0.2894	0.1342	0.1674	0.1884	0.1462	0.2392	0.0457
SLC9A3	0.2614	0.2868	0.2757	0.1095	0.1181	0.2739	0.2324	0.2461	0.373	0.2326	0.2347	0.2064	0.2895	0.3418	0.3347
NGEF	0.0631	0.0413	0.0488	0.0254	0.0081	0.02	0.0186	0.0165	0.0724	0.063	0.0236	0.059	0.061	0.0259	0.0357
ASPM	1.2294	1.6477	1.5493	0.732	0.7431	0.6338	0.6834	0.8072	0.5719	0.5126	0.4992	0.4531	0.3516	0.5187	0.4319
ELOVL1	59.3517	58.0349	56.0372	50.8521	50.7385	49.536	53.6929	53.3244	50.8791	48.6688	44.7812	48.2182	59.0592	55.9782	59.942
SPI1	0	0.0376	0.0555	0	0.037	0.0227	0.0423	0.0188	0.1031	0	0	0	0.0174	0.0394	0.0163
POLR1H	2.1277	2.32	2.2526	2.2086	1.7792	1.8683	2.103	2.2615	2.0513	2.0047	1.6305	1.4924	2.2296	2.2189	2.2787
CLDN18	0.0592	0.0207	0.061	0.0848	0.0407	0.0499	0.0232	0.0824	0.068	0.0113	0.0491	0.0369	0.124	0.1188	0.0447
ZBTB11	1.2391	1.3582	1.3612	1.0685	1.3001	0.8428	0.9456	1.278	0.9332	1.1973	1.005	0.8891	0.8568	0.9135	1.0104
ATXN3	1.1929	1.4035	1.1577	1.3949	1.4205	1.1126	1.5286	1.6859	1.6134	1.5863	1.559	1.8174	1.4104	1.5264	1.5353
GOLGA5	18.9177	19.8991	19.1974	19.199	20.0307	18.5418	20.3116	18.901	16.5564	21.7938	18.9653	16.1865	16.5318	19.7871	17.5188
FGFR2	0	0	0	0	0.002	0	0	0	0	0	0	0.0049	0	0.0021	0.0035
LRRC40	1.9094	2.1866	2.0858	2.2571	1.9393	1.9729	2.0789	1.8441	1.3765	1.3094	1.7207	1.4939	1.0596	1.2847	1.6818
ISOC1	10.0104	10.5122	9.7051	5.8384	6.7088	6.7551	7.3529	7.3698	7.519	6.5689	6.1283	7.0311	5.7852	5.4564	5.4884
EML1	4.9548	5.7216	5.0727	4.6171	4.887	4.8124	3.6626	3.8877	4.3312	4.5749	4.5253	4.5174	5.8365	5.7525	5.2723
TRMT11	1.0321	1.0462	0.7855	0.805	0.792	0.8425	0.9198	0.8494	0.9413	0.7237	0.9506	0.7742	1.0034	1.1153	0.8066
THUMPD1	3.1709	3.7128	3.8287	3.1066	3.6829	2.6596	2.6146	3.0551	2.2785	2.7922	2.5663	2.2689	2.3987	3.1426	2.85
MSANTD3	26.1295	26.9746	27.9974	29.4694	30.4039	28.1876	28.6858	28.4826	25.4477	27.5575	25.2184	25.3258	29.8809	28.9836	30.5589
KIF26A	0.4845	0.5614	0.4399	0.4138	0.3164	0.316	0.723	0.5598	0.6634	0.2911	0.4148	0.467	0.5134	0.3591	0.6131
ATG2B	2.0377	2.183	2.1937	1.8834	2.0609	1.5738	2.0003	2.4105	2.3614	2.0801	2.0025	2.0886	2.7247	2.8634	2.7158
ARFGEF1	5.4494	6.1139	5.8265	5.5	6.1022	5.1892	5.8202	5.9725	5.2776	5.2911	4.6479	4.3772	4.8007	5.132	4.978
ACSM2B	0	0	0	0	0	0	0	0	0	0	0	0	0	0	0
ZFAT	1.0921	1.0822	1.1119	1.2032	1.1329	1.026	1.0179	1.1609	1.0686	1.1702	1.2101	1.134	1.2862	1.3259	1.1267
MTFR1	5.5308	5.9521	5.989	4.567	5.3843	4.7065	5.0698	4.4642	4.4362	5.0148	4.5821	5.4654	3.9736	4.4395	4.519
STAG3	0.55	0.5974	0.6442	0.703	0.6311	0.7057	0.5876	0.7403	0.6599	0.7613	0.7397	0.8678	0.8601	0.827	0.9388
FECH	3.2302	3.6829	3.6928	3.6298	3.4852	3.4283	3.1479	3.1259	3.3126	2.9317	2.6081	2.7619	4.0352	3.9351	3.9953
MYO9A	1.3394	1.5806	1.606	1.6158	1.6838	1.5467	1.225	1.4068	1.4227	1.7434	1.7643	1.4586	1.5767	1.754	1.6373
DDX3Y	10.26	10.5997	10.6839	10.551	11.8903	10.2596	6.2297	7.968	6.6504	9.7984	8.3672	8.4787	10.3721	12.3641	11.215
PFKP	72.4437	69.8216	70.2542	67.6868	65.4284	68.2497	59.9047	58.6962	60.0187	56.035	55.6664	57.0573	67.7731	66.7792	68.5093
IDI1	4.476	5.5496	4.8642	4.6391	4.0807	3.1414	4.7219	4.4025	4.2629	4.0618	4.4124	4.4029	4.1929	5.0102	4.7478
SP100	12.1841	11.3214	12.3727	15.7707	16.4292	14.9978	12.9903	12.709	12.5282	20.6436	17.1763	17.7964	14.2903	15.0225	14.2269
KLF6	48.3424	47.3996	49.2014	64.2694	66.9525	59.8025	40.8423	46.0285	43.5951	58.9881	61.5542	62.9548	56.0108	57.9934	57.2293
PLPP1	6.5966	5.9494	6.8708	8.8909	6.655	8.7199	7.87	7.6931	7.4374	8.7759	9.1503	7.9534	6.1541	5.5384	5.5769
NEO1	0.0135	0.0047	0.0093	0	0.0418	0.0114	0.0159	0.0141	0.0259	0.0411	0.0673	0.0112	0.0087	0	0.0041
TRAM1	9.8735	10.1345	10.2403	14.0186	13.3833	12.0403	10.819	12.4409	10.5735	11.6031	10.7373	9.6508	10.7756	12.2619	12.7318
PHKA1	3.6333	3.5533	3.9019	2.8209	2.4918	2.409	2.9757	2.8746	3.373	2.4042	2.4376	2.6106	2.8855	3.3627	2.5883
TNFRSF1A	57.5445	54.462	54.6387	51.0993	50.0673	53.1671	66.7468	62.4114	65.5671	56.5469	59.1748	61.1536	57.5993	55.6869	56.2532
CACNB1	0.9563	0.7733	0.9474	0.7379	0.7025	0.9145	1.3375	1.0354	1.2631	1.1317	1.0752	0.9782	2.0078	1.6856	1.6705
EVI5	1.8102	1.9228	1.7398	1.9645	2.0397	1.9509	1.5377	1.8781	1.4681	1.5883	1.1986	1.4336	1.2924	1.2656	1.3656
STOML1	1.3643	1.3026	1.2604	1.3778	1.1519	1.1258	1.7738	1.643	1.6819	1.1958	1.5359	1.2751	1.4708	1.2742	1.4446
PKM	189.367	186.034	184.55	147.778	142.923	151.155	172.032	166.249	169.573	134.085	138.186	135.797	151.125	149.969	149.511
DHX29	9.3236	9.9426	10.1338	7.3906	8.3019	6.7778	8.0281	7.8257	7.065	6.7315	6.6444	6.0329	5.9866	7.1985	6.8377
DNTTIP2	1.6588	1.6997	1.7785	1.5814	1.8937	1.4181	1.7616	1.5881	1.2314	1.5077	1.1606	1.4821	1.1644	1.308	1.2499
METTL22	2.1108	2.3385	2.2468	1.822	2.0497	2.1902	2.6028	2.6009	2.8295	2.2347	2.4326	2.2739	2.572	2.4946	2.3332
TP53BP1	6.6287	6.3463	6.5609	7.1813	6.9847	7.3197	7.0216	7.4495	7.0663	8.3871	8.2405	8.3021	8.1584	8.5744	8.7181
TRO	0.0546	0.0743	0.1293	0.0117	0.0225	0.0207	0.0707	0.0912	0.0439	0.0934	0.087	0.1224	0.3061	0.2152	0.4351
RRP15	1.3923	1.7148	1.6926	1.2045	1.443	1.1299	1.3089	1.234	1.2875	1.1257	0.9733	0.8522	0.8549	1.2943	1.1676
RHOA	78.8476	88.7421	79.6434	67.9381	67.9355	63.3624	89.2163	86.857	86.1572	86.3327	79.7526	86.1447	73.1467	68.397	74.7071
DHX8	6.0098	6.0199	6.2307	5.7004	5.7944	5.9451	6.7717	6.9138	6.9182	6.1806	6.3887	6.8628	6.749	7.0353	6.8013
PRKCZ	0.0048	0.0199	0.0147	0.0051	0.0098	0	0.0056	0.0249	0.0219	0	0.0047	0.0059	0.0138	0.0052	0.0086
ZFY	1.2277	1.2015	1.3594	1.3531	1.2708	1.2012	1.0558	1.1018	0.9693	1.1666	1.1891	0.9697	1.3903	1.459	1.6312
IARS2	27.4364	30.2904	29.1108	22.3928	26.3296	20.2682	29.9947	30.6697	25.238	24.6707	21.1536	20.2326	17.1592	18.0256	18.0594
SYT1	1.4652	1.2165	1.6484	0.7946	0.9498	0.6515	0.8662	0.9786	0.9249	1.5956	1.4891	1.3416	1.1161	1.1537	1.1193
NAV3	2.5663	2.4421	2.7052	3.721	3.8168	4.685	2.2808	2.7408	2.8459	2.8665	2.205	2.294	2.162	2.3578	2.3081
IDH3G	22.1653	19.4782	21.1731	24.5341	23.0025	23.2717	26.1335	23.593	23.1215	19.6809	21.4658	22.7235	26.1443	23.5711	24.6415
ROGDI	2.1015	2.3366	2.1431	2.735	2.8012	2.7584	2.8537	2.6585	3.0165	3.0215	2.9707	3.122	3.1194	3.0217	2.9225
PDZD4	0.0253	0.0177	0.0261	0.0091	0.0174	0.0107	0.0298	0.0264	0.0097	0.0385	0.0336	0.021	0.0816	0.1202	0.0994
ATP2B3	0	0	0.0036	0	0	0	0	0	0	0.004	0.007	0	0.0034	0.0077	0.0095
ROCK1	3.9809	4.5944	4.8598	4.5465	5.1693	4.1144	3.8369	4.3848	3.3968	4.8643	3.6985	3.7688	3.0881	3.3161	3.2979
CBFB	7.7743	8.8262	8.4195	9.986	9.9361	8.7687	6.2596	6.6467	6.2867	7.2017	7.1962	7.4606	7.9537	8.7057	8.2867
PDK3	0.7817	0.7782	0.7789	0.9517	1.0081	0.8577	1.1838	1.3197	1.1812	1.0567	0.9286	0.9392	1.007	1.1129	1.1204
HYAL2	63.6685	62.7117	60.2562	73.8568	71.1541	64.2	89.3445	84.3344	88.0058	45.0425	59.0416	55.2528	72.3253	64.4873	68.1803
HDAC4	1.0632	1.0798	1.1454	1.0245	1.0787	1.0298	1.0831	1.2091	1.1752	0.9027	1.0299	1.0532	0.9248	0.8747	0.8946
RASSF1	10.9053	10.2003	10.4193	8.7545	8.2438	9.5276	9.2067	9.5384	9.8602	10.8681	11.3693	10.6263	12.2596	10.4949	11.3144
FGFR3	0.2799	0.2533	0.2415	0.2436	0.1402	0.2868	0.2225	0.3315	0.2257	0.1553	0.1958	0.1225	0.6433	0.4719	0.5
IFI35	14.2372	9.2112	13.1173	19.3424	18.554	18.3477	11.6994	11.453	12.1212	55.9031	45.9783	41.1656	23.006	24.8657	24.4366
HEATR6	3.9997	4.0155	3.7057	3.4041	3.7104	3.4751	3.6568	3.8469	4.0449	3.6344	3.4521	3.0864	4.2622	4.1659	4.3939
COASY	19.4132	17.9495	19.7	15.886	14.433	15.7964	18.4994	15.6127	16.448	16.5146	16.4516	15.0071	17.0438	15.5096	16.3137
PLEKHH3	3.1693	2.5407	2.9332	2.0164	2.0836	2.3452	4.2485	3.681	3.4432	3.283	3.5192	3.613	4.1101	3.6101	3.823
MEF2A	6.5301	7.4669	7.3389	8.7043	9.1972	8.5191	7.9587	8.4878	8.1173	9.0012	9.0755	8.9438	9.1437	9.8711	8.818
OTUD5	25.4875	24.7303	25.8033	23.1155	23.465	25.8127	30.4299	29.7714	31.7022	27.0556	28.8286	28.6772	33.1443	31.8525	33.0844
TFE3	25.5109	21.9186	25.1651	28.794	27.405	31.1821	29.748	25.8787	29.1071	27.9767	30.1634	29.5364	33.4614	30.8355	31.2781
TBC1D25	7.1583	6.0763	6.7141	7.1967	7.1509	6.7323	7.7883	7.2753	7.8622	6.3488	6.6091	6.6094	6.9077	5.8091	6.4047
ACSL4	5.86	6.3	6.6101	6.9213	6.9725	6.4248	5.1443	6.06	5.3808	6.0866	5.0672	4.5846	4.962	5.531	4.8619
INPP5A	9.1723	10.0475	8.8491	10.2343	10.6353	11.6413	10.7072	10.593	10.9505	9.1728	10.4765	9.8931	10.512	9.8654	9.5287
GPKOW	15.0435	15.4142	14.215	15.5526	13.5294	15.4049	14.8831	14.887	15.9641	15.918	14.0258	15.9752	15.925	15.6871	17.0025
GRIPAP1	4.7921	4.6842	4.804	5.0122	4.6844	4.6887	5.4631	5.7364	5.695	6.1097	6.1483	6.3439	6.0629	6.0117	5.8974
FTSJ1	22.1329	21.6719	20.5816	6.9498	6.3378	7.2146	17.905	16.1092	16.6152	16.2381	16.5501	15.5191	18.9299	17.2318	17.0991
PRR11	12.3915	13.6751	12.071	6.2354	6.5693	6.242	7.3255	7.0542	7.5698	9.0872	9.5341	9.2174	6.5752	6.0061	5.7613
REEP1	0.0053	0	0.0109	0.017	0.0054	0	0.0124	0.011	0.0121	0	0	0.0263	0	0.0116	0.0144
ATP11A	13.0905	11.1913	12.6502	12.7391	12.7342	13.9321	11.4311	13.1798	13.7577	12.9349	13.2969	13.1524	15.57	14.7683	15.1293
POLR1A	6.6434	6.6093	6.6607	5.7751	5.6644	5.7125	5.0273	5.2969	5.4016	5.1629	5.3831	5.5605	5.6183	6.1427	5.8824
LAPTM4A	147.098	153.767	148.198	116.806	129.315	124.551	156.767	149.977	148.751	175.852	162.982	166.628	159.6	174.311	162.626
TTC7A	2.2205	2.1347	2.1011	2.2808	2.1345	2.396	2.3678	2.4134	2.704	1.7513	1.8082	1.7185	2.1271	2.0597	1.9879
IP6K2	10.3895	10.7124	11.1416	10.2551	9.9378	9.5528	11.4064	10.9482	11.2832	9.445	10.016	10.6129	11.8662	12.4253	11.4242
SRBD1	2.8718	3.2403	2.9423	2.4347	2.7771	2.0214	3.2922	3.3299	2.7859	2.6613	2.7281	2.1996	2.3885	3.1824	2.7906
KIF2A	2.7432	2.9523	2.793	2.8599	3.3018	2.5681	2.8727	2.8855	2.657	2.9551	2.4757	2.1871	2.0206	2.4206	1.9159
RASGRP2	0.2291	0.2523	0.2794	0.0324	0.1055	0.0686	0.3687	0.3648	0.4634	0.2062	0.306	0.2777	0.4427	0.4288	0.3602
PSME4	12.0324	13.1456	12.7027	9.9936	12.2791	8.9881	12.7528	11.9752	9.4025	11.0602	9.1829	8.4153	8.6454	10.7374	10.0775
IFT80	0.487	0.439	0.5068	0.367	0.384	0.2488	0.39	0.4108	0.416	0.5494	0.4228	0.4709	0.4205	0.3968	0.4971
SIRT2	12.1457	11.4329	11.3688	12.7633	12.3466	13.1161	14.7439	14.0467	15.3919	12.9602	14.3415	14.2167	16.9782	16.0137	15.7727
ERLEC1	1.9056	1.9468	1.9392	2.2371	2.2241	2.2247	2.0626	2.0137	1.7453	1.8469	1.5698	1.4852	1.7419	2.1366	2.0182
PPP2R5B	17.0407	15.1781	16.2322	16.5792	16.4992	18.7901	17.9879	17.6191	16.4564	20.6515	20.9262	20.1152	24.8616	23.569	25.1599
PYGM	0.0709	0.0741	0.0649	0.0169	0.073	0.0299	0.0556	0.0329	0.0723	0.0629	0.0392	0.0784	0.0304	0.0431	0.0499
PITX1	0.032	0	0.011	0	0	0.0135	0	0	0	0	0	0.0133	0	0	0
TRPC7	0	0	0	0	0	0	0	0	0	0	0	0	0	0	0
MAST4	7.1186	7.0127	6.9901	9.0831	9.2155	8.5756	6.2588	7.3067	7.558	8.8081	10.2017	9.9225	7.2169	7.3269	7.2054
ADGRF5	32.0953	33.8042	32.712	64.6259	66.7174	62.7587	30.4746	36.0648	37.1206	51.1148	44.183	46.7255	66.3992	72.164	69.2499
SDK2	0	0.0032	0	0	0	0.0039	0	0	0	0	0	0	0	0.0067	0.0028
NUP133	9.3071	10.6204	9.7143	8.4939	9.0419	8.1488	8.7543	8.7032	8.7399	8.6664	8.1826	9.2596	8.853	8.7853	8.3815
NUCKS1	23.6207	29.091	24.5749	19.6689	21.5199	15.4683	20.5299	20.3889	18.8379	17.1221	14.7295	15.0689	13.5851	14.7817	13.8757
VPS35	11.7353	13.1841	12.8138	12.9313	13.8748	11.7732	12.9469	13.136	12.2397	12.8361	12.0289	12.307	12.0565	12.9655	12.4212
DNAJA2	15.5875	16.0438	15.9136	15.1398	14.8889	14.8211	15.4402	14.6934	15.1968	16.4397	15.6763	16.6213	14.4814	16.1005	15.6865
BCL3	13.6926	11.2987	12.1465	12.0624	11.8027	13.7685	22.1278	21.4467	21.5841	13.4913	17.687	16.5015	18.5568	16.203	15.679
KCNAB2	0.2387	0.3337	0.2654	0.1927	0.1501	0.251	0.4895	0.4673	0.3854	0.4746	0.4563	0.4287	0.6022	0.5155	0.6751
ABCC9	0.0021	0.0044	0.0022	0	0	0	0	0.0044	0.0072	0	0	0	0.0041	0.0046	0.0057
GAL	5.3326	4.6343	4.2128	2.6044	2.1496	4.1719	4.1813	3.709	3.6254	3.0565	2.2746	2.0374	4.0348	2.7479	3.8568
CLEC2D	0.2215	0.2538	0.1901	0.2943	0.4995	0.2133	0.3846	0.3631	0.3328	0.3668	0.4462	0.499	0.4077	0.4617	0.5061
FUNDC1	3.4141	3.5412	3.6358	3.821	2.7039	2.3233	3.9468	3.7141	2.3434	3.76	3.3109	3.1607	3.0733	3.8956	3.7245
RORA	0.6572	0.8093	0.8919	1.4685	1.5351	1.1818	0.7273	1.0656	0.9097	0.9607	0.9693	0.896	0.9889	1.1483	1.0221
DRD4	0.6109	0.2045	0.302	0.1311	0.2264	0.1544	0.2874	0.204	0.1962	0.0836	0.2189	0.1217	0.4486	0.5348	0.6194
TGFBR3	1.1974	1.1722	1.3123	2.1848	1.9725	1.9943	2.0069	2.5521	2.7524	2.131	2.4729	2.0712	2.0082	2.0591	1.9085
PLA2G10	0	0.051	0	0	0	0.0616	0.0574	0.0509	0	0	0	0.1822	0	0	0
HES2	9.5922	9.2474	8.9483	10.288	10.1551	10.0991	11.0344	11.6212	11.4637	4.9043	5.3271	5.3969	13.6796	13.0576	13.0556
ATP1B3	66.9958	66.2188	73.6063	76.2997	84.1713	67.2202	67.5539	67.8057	59.9607	91.9625	84.4663	80.48	52.6674	53.5732	55.1157
NEDD4	3.3732	3.8093	4.0337	6.0211	7.4516	6.2637	5.9249	6.2678	5.6349	5.8277	5.0906	5.1297	5.6362	6.854	6.0154
PIGB	1.7443	2.0615	1.5883	1.5168	1.588	1.092	1.7192	1.862	1.6399	1.7128	1.7522	1.3674	1.4904	1.573	1.5717
MAPK6	6.3432	7.3929	7.0532	7.931	9.1545	7.6507	6.6229	6.763	5.8026	7.9883	6.0918	5.0987	7.1506	8.9141	8.6032
GNB5	1.6675	1.9	1.9268	1.7927	1.6431	1.7248	1.8221	1.978	1.7962	1.8513	1.6158	2.0041	1.9622	1.9241	1.8209
RAB27A	2.1726	2.733	2.4703	3.0606	3.1889	2.8234	2.9926	3.083	2.9414	2.5328	2.5614	2.6406	2.0431	2.3704	2.2038
HDHD5	9.0807	8.8237	8.7309	7.4813	7.4518	7.2593	7.0706	7.1558	6.5473	5.9909	7.2481	6.7723	7.4458	7.4323	7.6283
UFD1	8.8902	8.9356	8.3144	9.1628	8.6335	9.5717	9.4521	8.5776	9.2922	9.6724	9.6687	9.8643	8.4153	8.7896	8.3904
LRP6	2.8936	3.0939	3.0816	3.2614	3.2996	3.0578	2.3049	2.7421	2.5608	2.634	2.2991	2.2505	2.5464	2.8567	2.8756
SCT	0	0.073	0.0718	0	0	0.0881	0	0	0	0.0795	0	0	0.2021	0.0763	0.1263
PHRF1	23.6816	21.7107	23.2823	23.4509	22.4168	24.295	21.6335	20.4668	21.6984	19.8826	22.2385	21.8823	25.835	24.5891	24.3878
ELP1	3.0555	3.331	3.1853	2.9452	2.7909	2.7208	2.2174	2.5158	2.4682	2.4395	2.4693	2.6032	2.8457	2.7662	2.9151
NUCB2	2.8293	2.8281	2.9427	3.2592	2.8251	2.8667	2.7874	2.8755	2.5557	3.2402	2.7836	2.5711	2.5885	2.7891	2.7857
PFN2	15.5746	14.8899	15.6712	13.5738	12.1832	13.0276	13.1884	12.6746	11.7097	13.7024	11.5652	10.2523	14.0075	16.0862	15.378
PTPN3	0	0.0038	0	0	0	0	0	0	0	0	0.0037	0	0	0	0
SPTB	0.0248	0.0519	0.0408	0.0213	0	0.0125	0.0233	0.031	0.0313	0.017	0.0148	0.0031	0.0359	0.0543	0.0673
DAPP1	0	0	0	0	0	0	0	0	0	0	0	0	0	0	0
SLC44A1	7.7165	8.1008	8.6053	5.6413	5.5152	5.5522	7.1128	8.0383	7.6012	5.8616	5.8125	5.4034	6.2415	6.9843	6.8351
TMEM260	1.5768	1.9158	1.6845	1.9118	2.0117	1.562	1.5606	1.4839	1.4649	1.7047	1.6598	1.5728	1.427	1.626	1.485
SMG6	6.4314	6.7175	6.6298	5.7145	5.8711	6.483	6.4172	6.5578	6.8249	6	6.8122	6.5899	6.7945	7.4404	7.0536
EXOC5	2.3851	2.6214	2.88	3.0997	3.2247	2.3341	2.4317	2.6817	2.0109	2.1698	1.7885	1.6514	2.3444	2.8095	2.7395
CLTCL1	0.8831	0.7406	0.8605	0.6971	0.7288	0.8577	0.7725	0.868	0.9042	0.9445	0.9588	0.8723	0.959	1.0182	0.9513
FGF22	0	0.0276	0.0272	0	0.0272	0.0667	0.0466	0	0	0	0.0525	0.0164	0.0637	0.0433	0.0239
FSTL3	19.5793	17.0043	18.6049	6.8145	6.9974	8.3753	8.2924	7.7469	8.1025	6.1367	6.4034	6.2786	8.1796	7.9534	8.3092
DGCR2	17.8653	16.2942	16.7523	16.8852	16.6552	17.1193	15.6167	15.983	16.0438	12.3649	13.7104	13.9567	16.2694	15.6254	15.272
RNF126	19.1154	18.2641	17.4189	17.141	15.6985	18.4236	17.5085	16.7172	15.7252	15.2061	14.4462	14.5388	17.2175	15.2784	17.2464
MNT	3.1659	3.2592	3.3078	3.4568	3.0815	3.3563	3.1831	3.3425	3.2596	3.2592	3.6838	3.7317	3.8573	3.5843	3.5261
ZXDC	3.7585	3.8693	3.726	3.2176	2.8906	3.3395	3.3081	3.0493	3.3761	3.1388	3.1829	3.4084	3.3173	3.3133	3.3118
JMJD6	7.1036	6.821	6.701	6.3053	6.3899	7.1213	5.9554	5.7187	5.6046	7.2244	6.5136	6.702	6.1988	6.0385	6.2859
POLB	2.3048	2.6355	2.0237	2.3395	2.1613	2.2127	2.8683	2.1902	2.1522	1.9558	2.1961	1.546	2.1406	2.6589	2.612
ST6GALNAC1	0.0108	0.0339	0.0556	0	0.0334	0.0136	0.127	0.0676	0.0372	0.0246	0	0	0.0417	0.0709	0.0196
WIPI1	12.8157	12.2687	13.1191	13.2693	12.44	14.6024	14.1477	13.5956	13.3178	13.8641	12.8305	12.4534	13.7682	13.4579	13.9626
FRMPD1	0	0	0	0	0	0	0	0	0	0	0	0	0	0	0
GBA2	24.1781	23.9045	22.5929	26.6718	26.7248	22.574	24.7991	25.2489	25.7756	18.0348	20.7502	20.1855	36.2012	35.976	36.2734
NDST1	73.9646	74.7483	71.4468	66.8485	65.7728	65.5507	84.1627	88.8249	90.12	84.5137	88.9892	87.7763	83.7957	83.6202	82.7044
ASNS	0.1498	0.1489	0.324	0.193	0.2314	0.2272	0.1762	0.1016	0.1461	0.1538	0.0895	0.1026	0.152	0.2131	0.156
AP3M2	3.8982	4.1639	4.4354	4.4098	4.0014	3.7373	3.4094	3.8109	3.4665	4.0453	4.4615	4.3077	4.5854	5.0716	4.3648
CNGB1	0	0	0	0	0	0	0	0	0	0	0	0	0	0.0055	0
ST6GALNAC2	0.2321	0.1534	0.1132	0.3279	0.3396	0.2162	0.661	0.4589	0.4626	0.3762	0.3891	0.4716	0.6375	0.4813	0.4756
CHAT	0	0	0	0	0	0	0	0	0	0	0	0	0	0	0
PABPC1	142.353	149.687	143.828	157.729	163.635	150.378	152.663	147.715	142.454	134.065	140.638	142.101	115.609	114.396	114.638
TESK2	0.4752	0.3353	0.2845	0.3796	0.4096	0.5447	0.9618	0.6341	0.7988	0.6805	0.9349	0.743	0.5659	0.4354	0.6403
CFAP20	16.842	17.6365	17.4576	14.4168	14.3378	15.042	15.1609	14.3795	14.6604	14.9352	17.9362	16.8821	15.5806	14.4545	14.8855
CSNK2A2	3.9748	3.9288	3.9217	4.4372	4.7665	4.5223	4.9206	4.9889	4.8646	4.8231	4.8861	4.9708	4.3092	4.5626	4.1749
PTPN21	4.3422	4.4777	4.496	4.9172	5.2731	5.4392	2.9416	3.3129	3.1382	3.6045	3.8411	3.5367	5.4525	5.7773	5.1343
EIF2B3	9.4952	10.4062	9.2792	6.5095	7.2848	6.9579	7.9173	7.1689	7.8091	6.597	5.9828	7.417	6.6705	6.7073	6.3565
CAMK2A	0	0	0	0	0	0	0	0	0	0	0	0	0	0	0
TCOF1	7.7342	8.1651	7.6372	4.2951	4.3875	4.1982	4.8273	4.5899	4.9993	4.4791	4.7808	4.7587	4.3841	4.0282	3.9854
CDC42	0.1594	0.1746	0.1424	0.1436	0.1749	0.1292	0.168	0.2117	0.2018	0.1937	0.1481	0.2003	0.1845	0.2172	0.2205
OSBPL3	11.7217	12.4338	12.1776	12.2743	13.7162	11.9941	10.4424	11.5196	11.3927	15.3828	14.6587	15.068	13.4115	14.4295	13.8907
EPHA8	0	0	0.007	0	0	0	0	0	0	0	0	0	0	0	0
SLC12A3	0	0	0	0	0	0	0	0	0	0	0.0059	0	0	0	0
RAD18	2.0167	2.4066	2.3687	1.2232	1.5789	1.2677	1.3342	1.3479	1.4581	1.3355	1.4584	1.1835	1.1925	1.3965	1.1553
ATP2B1	1.583	1.6844	1.7213	2.2572	2.2762	1.8546	1.5765	1.6395	1.6261	2.2312	1.6446	1.7599	1.2579	1.5553	1.6213
TRPM5	0.0192	0	0.0066	0	0	0	0.0075	0	0	0	0	0	0	0	0.0058
NCK2	14.5732	13.2727	14.4352	15.9061	15.5117	15.7216	14.1384	14.1623	13.9324	13.792	15.658	15.1353	18.3103	17.6741	17.3442
MAP4K4	48.7404	51.1486	50.1138	53.9628	55.0825	53.7042	57.3868	61.6738	58.799	65.46	58.9792	61.4392	70.7075	74.9754	73.7606
MGAT4A	2.2458	2.7796	2.3244	3.4523	4.2247	3.2471	3.8905	4.0984	3.4412	2.6998	2.2353	1.7819	1.953	2.2285	2.0158
RPL31	31.1953	38.9552	32.4879	40.9201	40.7265	29.9894	40.6795	39.3482	37.6784	34.4942	31.2767	35.1178	27.7176	29.0708	31.612
WDR1	43.5203	42.6159	42.0093	52.2658	51.5082	54.5025	48.536	48.6115	49.2034	38.1963	40.4973	41.0461	45.2378	44.2056	44.9686
SNX13	0.4915	0.6895	0.7845	0.6618	0.8971	0.576	0.7436	0.9044	0.5972	0.6242	0.4736	0.4562	0.4857	0.6014	0.5501
MS4A12	0	0.0417	0	0	0	0	0	0	0	0	0	0	0	0	0
ARHGAP10	2.6192	2.7402	2.4688	2.6685	2.5422	2.4653	2.2102	2.1847	2.0972	2.0923	1.7108	1.8173	2.4352	2.3661	2.3463
RPS6KA2	18.6976	17.6078	17.7841	20.8937	21.5845	26.5509	31.3866	33.0547	33.0685	46.6669	42.0153	42.5897	37.8165	38.6929	37.1839
ING3	1.7917	2.177	1.8304	1.923	2.1642	1.7115	1.792	1.9943	1.6589	1.6006	1.8534	1.8355	1.5471	2.0995	1.9475
VASH1	5.8551	6.2158	6.0658	4.6056	4.9616	3.2088	3.4402	4.1166	3.8859	6.5724	9.32	9.4837	8.7487	8.7077	9.2215
LMCD1	1.3087	1.3308	1.3476	0.9422	0.8076	0.6728	1.2811	1.0728	1.2263	0.9315	0.8535	0.9715	0.7147	0.7738	0.677
BUD23	38.176	35.5298	38.9966	29.2722	27.8905	28.1755	38.1473	36.0373	34.2318	29.2189	34.5613	33.043	32.9033	32.284	32.651
SEL1L	8.7696	8.9979	9.7934	10.1089	10.0487	9.4136	6.0287	7.5029	7.0126	8.5815	7.2112	7.5578	6.7002	7.2477	6.8368
TRIP13	11.3608	14.6834	12.6773	7.4253	7.7371	6.4245	8.1887	7.5636	8.8877	7.2461	7.9195	8.7646	6.5031	6.5667	6.4627
ATP6AP1	53.9123	49.4338	51.9065	63.7181	60.0712	67.7495	49.9343	48.6646	50.3882	50.4957	51.8854	50.5527	62.719	60.5562	60.9333
TCF3	29.5832	26.8397	26.999	26.8308	24.9663	28.3091	25.9668	26.1408	26.6305	25.3989	29.5413	26.204	35.6471	33.3052	35.0445
TRIB2	2.8592	3.1173	2.7292	4.2153	4.8703	3.6743	3.684	4.1561	4.2753	4.3319	4.3165	4.8997	2.8403	2.7245	2.9372
DAZAP1	18.1982	18.3422	18.1646	15.7285	15.2927	16.6757	17.4089	16.2079	16.7388	15.2557	15.4462	15.9023	16.9213	16.2845	16.6326
MBD3	11.8076	10.6547	10.8454	7.9394	7.5776	7.8478	10.9692	10.0157	10.8326	7.8691	9.4256	8.4648	9.9526	9.4089	9.148
HLTF	1.2421	1.5288	1.6176	1.1175	1.5798	0.9773	1.0312	1.1625	0.8173	1.4789	0.9212	0.7202	0.6648	0.7729	0.678
FAM50A	40.5314	41.6815	41.6478	43.842	43.3277	44.5199	46.0478	45.6454	46.4004	41.8422	42.4291	45.828	37.8576	36.709	36.4046
FAM3A	6.202	5.126	5.7122	6.425	5.6075	6.7831	7.0998	6.6282	6.785	5.7595	5.7288	5.3478	7.0702	6.6529	6.5978
CPSF1	26.0958	23.209	25.4565	23.1544	22.4226	22.94	22.973	20.9468	22.7419	21.3617	25.3281	24.0999	29.7137	27.7015	28.3916
MYO3B	0.0178	0.0373	0.0229	0.0239	0.0183	0.0169	0.021	0.0325	0.0204	0.0203	0.0089	0.0166	0.0473	0.0146	0.0564
CYBRD1	9.4394	10.2389	9.7565	7.4596	7.433	7.2059	11.0186	11.3871	10.276	11.8555	10.7643	11.2931	7.7639	8.816	8.943
PDCD2	9.1642	9.3445	8.9934	8.1764	7.849	8.1743	8.7733	8.2965	8.0444	6.4005	7.6328	7.1575	7.4812	7.3135	7.4345
SLC6A15	0.233	0.1466	0.2511	0.168	0.1986	0.1265	0.1991	0.2013	0.1274	0.2553	0.1956	0.1518	0.2427	0.3226	0.313
RDH11	9.0398	9.2967	8.8277	6.0793	6.8824	6.3571	8.6312	8.6517	8.7329	7.8509	7.0915	7.6582	6.9103	7.1179	7.3981
PRKACA	23.3388	21.6682	22.2859	18.7174	18.9128	20.5591	24.6659	24.3911	23.6694	23.0413	21.0374	23.9051	21.1535	19.8224	20.1851
ADGRL1	1.4651	1.3429	1.5754	1.3406	1.5396	1.4802	1.5656	1.8667	1.537	1.508	1.5916	1.6304	2.0044	1.9579	1.694
ACTN1	84.9571	80.7745	82.4876	77.6838	76.4743	77.388	80.8548	78.0854	83.9665	68.9805	79.8151	76.9642	81.6483	79.5943	79.8054
ZFYVE26	3.6832	3.503	3.5478	5.1131	5.3018	5.1391	4.1608	4.6281	4.8587	4.6555	5.0058	5.0514	5.085	4.6293	4.4881
RPS6KA6	0.0694	0.111	0.1303	0.1402	0.1723	0.1083	0.1056	0.1533	0.089	0.1396	0.1056	0.0864	0.0749	0.1116	0.1478
EPN2	6.5005	6.0055	6.3024	4.4737	4.1668	4.9018	5.329	5.9709	6.0008	6.6295	6.9385	6.7973	5.4714	5.6482	5.607
PTPN18	9.381	9.9549	8.9351	7.7679	7.0494	7.2621	8.4896	8.5588	8.6187	7.4282	8.3306	7.6324	7.7721	8.2348	7.1482
LIMS2	3.8734	3.4765	3.8069	4.004	3.7803	3.4988	6.122	5.4568	5.5233	4.6468	5.3437	5.1677	6.8317	6.082	5.849
ASIC4	0	0	0	0	0	0	0	0.0073	0.016	0	0	0	0	0	0.0126
SPEG	0.0064	0.0022	0.0022	0	0	0	0.0025	0.0022	0.0123	0.0025	0.0128	0.0134	0.0145	0.0047	0.0078
LNX1	0.8283	1.1122	0.9604	1.218	1.1482	1.1951	1.3731	1.3269	1.676	0.647	0.6816	0.8688	1.6826	1.7343	1.7417
ALDH3A2	3.0959	3.5192	3.3924	3.1149	3.3426	3.1959	3.1403	3.3598	3.398	3.4675	3.279	3.4315	3.1809	3.4768	3.1707
TFRC	4.758	4.9424	4.7908	5.526	5.9723	5.4608	3.2003	3.6316	3.4171	4.9129	4.3595	4.2392	3.2267	3.4834	3.6001
SREBF1	12.6467	11.3433	12.3943	13.7794	12.7362	15.2507	14.9162	13.7846	15.0506	12.4096	12.9374	12.318	14.9486	14.1316	14.8599
TRPC5	0	0	0	0	0.0031	0	0	0	0	0	0	0	0	0.0033	0.0055
AFF4	5.7843	5.514	6.261	8.0265	8.245	7.6881	4.9332	6.6386	6.5316	7.9677	7.9803	8.2825	8.8344	9.3967	8.833
UBE2D1	3.6574	3.2088	3.5925	3.2581	3.1361	4.036	3.0992	3.09	3.6155	2.9807	3.3989	3.2413	2.9229	3.1257	3.0342
PALS1	2.5608	2.7463	2.6624	2.7644	2.9498	2.4858	2.069	2.0315	1.9358	2.9426	2.433	2.6491	1.9579	2.147	1.9844
RHOBTB1	7.3605	8.5033	7.7532	11.9613	12.5879	10.6017	6.8606	8.0795	7.5197	9.7147	9.6633	10.1195	12.8445	12.9005	13.3538
SMC1A	8.9684	10.1337	9.9081	7.2084	7.211	6.9767	6.3017	6.7348	6.959	6.1368	6.6912	6.3925	5.5731	5.8743	5.4175
HSD17B10	11.399	11.1503	10.6136	10.6721	10.5583	11.7939	11.5418	10.2517	11.124	9.6042	10.0904	9.9199	9.9341	9.9135	11.2249
MARK2	7.0335	6.6171	6.8967	6.3822	5.9397	6.2874	5.9807	6.0604	6.1736	6.7388	7.0673	7.2132	6.2944	6.1627	6.2012
HMMR	3.0877	3.5426	3.3716	1.6921	2.5547	1.3204	1.7116	1.7421	1.3806	1.3935	0.8727	1.2311	0.9644	1.4393	1.0725
CHFR	5.2427	5.1709	5.1183	5.8571	5.7927	6.0188	5.7073	5.5815	5.6679	5.399	5.8644	6.0763	5.482	5.3758	5.1243
P4HA2	7.7393	7.142	7.6189	9.6011	9.2247	12.472	8.5744	8.4863	8.8457	14.8174	12.3563	13.0625	7.968	7.6209	7.7633
FCGR2B	0	0	0	0	0	0	0	0	0	0.0063	0	0	0	0	0
NFATC3	1.7869	2.0132	1.75	1.5826	1.6682	1.4002	1.6852	1.9382	1.8923	1.9901	1.737	1.7736	1.465	1.4449	1.512
TRNT1	0.8043	0.8467	0.8985	0.7275	0.927	0.6328	0.8061	0.8892	0.7515	0.7844	0.6142	0.6612	0.6647	0.8828	0.7738
ACADVL	80.8395	76.3807	79.5758	85.328	81.7876	86.3616	82.5214	79.4174	77.7524	79.4777	79.4438	77.7475	94.7794	93.8406	94.8379
STK10	12.6228	12.4396	13.3456	14.7714	14.3981	15.6664	13.2735	13.6931	14.3115	17.1432	17.719	17.2833	16.2556	15.4653	15.2183
FBXW11	10.2797	10.3485	10.7005	10.9415	10.5904	10.4728	9.7698	10.8209	10.8049	9.6746	9.1774	9.6296	10.6826	11.0546	10.4667
ACAP1	0.0741	0.0621	0.0407	0.0796	0.0662	0.0562	0.0349	0.0464	0.0851	0.0733	0.0344	0.0615	0.1242	0.1244	0.0895
CRMP1	4.2373	4.2891	4.3826	5.2522	4.266	5.1338	5.2115	5.5031	5.1838	4.504	5.1255	4.8943	7.5423	7.5433	7.0719
EVC	6.1817	5.973	6.1805	6.679	6.5283	7.1958	5.8032	6.3905	6.927	6.206	6.8629	6.9677	8.265	8.1579	8.1058
DERL2	5.4476	6.4447	5.7575	6.5131	6.4784	5.9622	5.3731	5.5276	5.3531	6.841	5.9081	6.2315	6.463	6.2065	5.9718
SIDT1	0	0	0.0048	0.0454	0.0145	0.0297	0.0221	0.0147	0.0108	0.0644	0.0796	0.0586	0.0364	0.0772	0.0383
NDE1	5.0754	4.8942	4.9781	4.0868	3.9984	3.7007	3.9218	4.0377	4.0201	3.6598	4.0874	4.3405	3.774	3.434	3.5762
IRAG1	0.2811	0.4136	0.2992	0.3732	0.3924	0.4274	0.6387	0.7753	0.6667	0.5812	0.8961	0.7236	0.4327	0.4483	0.4787
TMEM38A	0.8105	0.668	0.7334	0.4613	0.4931	0.3724	1.2276	1.358	1.606	1.2322	1.3322	1.1314	1.3882	1.2766	1.5007
AP1M1	13.14	12.2493	12.9759	9.9357	9.1663	9.9524	10.3213	10.0299	10.838	8.3569	8.856	8.6545	10.4106	9.7368	10.5874
PVR	31.2727	29.5851	30.1487	40.686	40.1795	44.4829	22.4783	23.1067	23.9277	26.0454	24.6202	23.6985	30.4719	30.3872	30.3507
XRCC1	11.2911	11.2674	10.7738	9.2648	8.7772	7.5822	11.8184	10.4696	11.2827	9.1423	11.6901	11.0299	10.8841	10.9227	10.3785
SCARB1	6.1597	5.5755	5.7517	3.6071	3.5311	4.0354	4.396	4.2003	4.3898	3.3883	3.4037	3.3529	4.0733	3.9714	4.1106
CYP2W1	0.0263	0	0.0271	0.0141	0.0135	0	0.0155	0	0.0302	0	0	0	0.0635	0.0288	0.0476
MCM2	8.744	8.4641	8.267	5.1267	4.5733	4.5715	4.1814	4.5369	4.6319	3.6725	4.9011	5.143	3.2698	3.686	3.2112
MOV10L1	2.1991	2.0382	2.1765	2.1655	2.0662	1.9899	1.9461	1.9657	2.0024	2.8119	2.5074	2.7977	3.0016	3.4636	3.3726
PANX2	3.1443	1.9539	2.2153	3.8696	3.6997	6.4983	2.6554	2.2692	2.5766	4.3672	3.8589	3.3408	3.7234	3.2208	3.0711
SELENOO	18.4578	16.7915	17.3862	16.2641	13.4466	15.9884	15.6201	15.5796	15.7056	13.9061	17.3528	15.3007	20.7234	17.0297	18.5179
TP63	0	0	0	0.0053	0	0	0.0058	0	0	0.0056	0	0.0183	0	0.0054	0
ALPK1	0.7826	0.8624	0.7293	0.7282	0.5974	0.6468	1.064	1.0835	1.1027	1.0485	0.9833	1.0485	1.1818	1.2537	1.2634
LLGL2	0.3142	0.3287	0.3188	0.6149	0.4519	0.6014	0.5543	0.5881	0.477	0.2792	0.3495	0.2704	0.4866	0.6067	0.5312
PDE8A	9.9581	9.5167	9.8578	9.6798	10.0496	10.2508	8.3381	9.1175	9.1426	9.8137	10.4311	10.2813	9.7592	10.1197	9.9852
CLCN4	1.882	1.9232	1.928	1.5774	1.4882	1.7593	1.1809	1.3107	1.4134	1.0564	0.98	1.0266	1.6825	1.7781	1.8486
NLE1	5.1184	5.1866	5.0567	3.811	3.5867	3.7422	4.184	4.0749	3.8199	3.178	3.6273	3.645	3.6962	3.4603	3.9784
SDHA	1.8755	1.6667	2.0007	1.7054	1.8181	1.6032	2.0472	1.86	1.8228	1.6436	1.6485	1.6424	1.7104	1.7156	1.5452
SMARCE1	0.2165	0.2888	0.1922	0.2515	0.2331	0.2033	0.1612	0.1948	0.1982	0.2378	0.2352	0.2893	0.2763	0.2673	0.3056
FNDC8	0.0814	0.2554	0.1676	0.0582	0.0559	0.0686	0.0638	0.1132	0.0934	0.1856	0.162	0.1013	0	0	0.1474
GSDMB	1.9442	2.1445	1.9061	1.4934	1.7203	1.3502	1.6146	1.6655	1.7245	1.367	1.5023	1.7478	1.7586	2.0936	1.7937
KDM5A	4.269	4.5108	4.5183	5.1023	5.3778	4.8401	4.2929	4.861	4.7961	4.9166	4.9863	4.9012	5.0323	5.7459	5.4848
ADAM11	0.0762	0.1276	0.0471	0.1063	0.0942	0.1445	0.0807	0.0795	0.0612	0.1217	0.1745	0.1233	0.162	0.2001	0.3587
PPP2R3A	1.7386	2.1688	1.9018	2.1239	2.343	2.1793	2.344	2.2808	2.2918	2.192	2.2087	2.1411	1.6753	1.6808	1.5568
FERMT2	9.1926	9.3587	9.8275	7.1685	8.4068	7.2465	7.8094	8.5281	7.2595	10.3638	9.0717	8.6121	6.156	7.0335	6.9994
ABCB11	0.0238	0.0995	0.0147	0.0714	0.0441	0.012	0.0447	0.0595	0.0218	0.0379	0.0662	0.0414	0.0368	0.052	0.0387
DHRS9	0.1076	0.0921	0.0806	0.0945	0.1007	0.1483	0.092	0.2755	0.1459	0.1785	0.1752	0.134	0.0378	0.0428	0.0797
CD5L	0	0	0	0.0159	0	0.0375	0	0	0	0.1016	0.0148	0.0185	0.0144	0	0.0134
PTGS2	5.6785	4.6322	6.4328	11.4358	12.0852	18.1902	2.7926	3.1611	3.4683	12.8132	9.3064	8.5105	4.1361	4.8452	4.5107
IGF2BP2	31.1053	30.2884	30.9035	30.7782	30.8204	31.7872	29.3888	29.8388	30.7904	30.204	29.2739	31.2557	23.459	23.5555	22.1152
MAP3K13	0.908	0.9499	1.0428	0.9714	0.8929	0.9893	0.9857	0.9989	0.8847	0.8197	0.6111	0.7319	1.0179	0.9745	0.901
ST6GAL1	11.9961	11.1552	11.8578	19.5146	18.8887	21.2718	20.0214	20.2089	21.3234	34.716	38.7544	40.0887	15.2872	14.813	15.0374
TBX21	0	0	0	0	0	0	0	0	0	0	0.0139	0	0	0	0
FRY	2.0274	2.2553	2.1377	2.6229	2.8345	2.2031	4.1053	3.8	3.8415	1.9679	2.2967	2.0615	2.1845	2.0439	2.2228
PICALM	24.6612	25.7578	26.5082	28.6044	31.053	29.3534	28.1684	29.9287	28.007	29.104	26.6519	24.3672	26.5837	28.7331	27.361
NSF	4.1362	4.4043	4.1435	3.9318	4.2186	3.9143	4.2219	4.4003	4.4206	2.9396	2.5079	2.5387	3.5321	3.733	3.5759
GLI2	0.8837	0.7705	0.9149	0.1173	0.1663	0.2102	0.2962	0.3172	0.3161	0.233	0.2128	0.2189	0.4958	0.5459	0.4516
CLASP1	7.1999	7.8532	7.39	6.8905	7.0284	6.4114	6.6608	7.0665	7.1893	8.9209	9.0471	9.3334	7.8619	7.6599	7.4863
MRPS34	38.4933	36.1948	36.352	30.716	30.9857	32.7283	34.8045	32.1351	38.3038	26.505	30.3888	27.4336	40.0174	34.2935	34.2073
NOTCH3	0.1131	0.0408	0.1285	0.0377	0.0361	0.0443	0.2018	0.179	0.1387	0.1823	0.1669	0.1553	0.3051	0.2218	0.1941
CLNS1A	13.7638	14.768	14.0741	11.3954	13.3793	11.1307	15.3595	15.2286	13.7604	12.8463	11.9776	11.6635	9.5546	10.5842	10.4809
PPP2R2C	0.0274	0.0082	0.0121	0.0252	0.0242	0.0247	0.0276	0.0245	0.027	0.0045	0.0234	0.0146	0.0076	0.03	0.0106
TEAD2	25.011	24.6466	23.7014	24.4797	21.8219	20.6728	23.4086	22.768	22.777	20.155	22.1858	22.7415	27.9961	28.1503	27.9114
EED	1.8667	1.8926	2.0842	1.2157	1.5008	1.4711	1.8379	1.4716	1.1069	1.4709	1.1534	1.0968	1.1248	1.1419	1.1867
CDHR2	0.1971	0.0853	0.105	0.1313	0.1329	0.1117	0.0879	0.1064	0.1949	0.1937	0.1353	0.1608	0.1051	0.0967	0.0677
SNCB	0.1279	0.0764	0.0752	0.3137	0.2445	0.0923	0.3008	0.3812	0.4191	0.2916	0.4	0.2274	0.5118	0.4198	0.7606
TSG101	14.3192	14.1069	13.365	15.1476	15.2095	14.0054	16.8657	15.0576	16.0137	14.2358	16.2218	14.9014	7.9887	7.5018	7.2978
NCBP3	4.9139	5.1512	4.9137	4.9317	5.0463	4.4528	5.1346	5.397	5.3143	5.0776	5.0296	5.2585	5.5425	5.7371	5.9167
ATP2A3	0.3246	0.3897	0.3397	0.0971	0.1205	0.1681	0.7323	0.5996	0.5311	0.2731	0.1854	0.265	0.4422	0.3843	0.4094
CA12	0.3669	0.3071	0.34	0.4275	0.3885	0.3974	0.2281	0.2078	0.2285	0.4901	0.3704	0.2937	0.2634	0.2122	0.261
MGLL	17.0379	18.1848	16.6051	16.4401	15.6229	17.2978	18.7827	18.2363	18.1908	16.2557	16.2047	15.9863	17.8335	17.28	17.7952
NTN4	47.9817	40.9932	48.1363	34.1643	34.3811	27.664	16.6829	17.8232	17.854	33.3265	36.7493	34.1273	37.3655	37.0389	37.8745
BCS1L	13.7209	13.4347	13.3352	10.0547	9.522	8.2585	11.6309	10.1587	10.4609	9.5683	10.3502	10.2714	10.3208	10.0018	10.0133
NUAK1	10.3773	9.5092	10.4945	10.6196	10.7988	9.5776	6.7215	7.7388	7.7711	11.1201	12.0724	11.517	7.8073	7.5275	8.0319
DPP8	2.4786	3.1004	2.5893	3.1846	3.3544	2.7102	2.949	3.1481	2.8312	3.1417	2.4741	2.6297	2.9086	3.4788	3.1835
SLC24A1	1.3446	1.7446	1.318	1.3131	1.3386	1.3778	1.4817	1.6893	1.7325	1.2984	1.5111	1.4428	1.5918	1.4228	1.5133
ZNF532	4.8307	5.2333	4.8811	4.5149	4.5108	3.8412	5.4393	6.0296	6.3009	6.5084	7.1839	7.1644	6.2838	6.3789	6.0651
SCARF1	42.773	41.1543	40.0345	47.3866	46.3396	51.0142	44.1417	43.1651	43.6941	35.8314	40.9356	39.1036	56.3739	50.9135	52.0244
LMAN1	25.1741	25.8373	27.9885	25.2943	23.7906	23.6889	16.716	18.6547	18.2186	25.6192	18.4518	19.5834	17.3703	20.1813	19.3152
HACD3	20.8554	22.0761	21.7966	19.3803	21.2691	19.0127	21.3143	22.2294	19.6512	22.1624	20.1771	20.1204	19.9292	20.0374	20.1349
IPCEF1	0.013	0.0045	0.0089	0.0186	0.0134	0.0109	0.0102	0.018	0.0099	0.0444	0.0645	0.0161	0.0209	0.0331	0.0665
ZZEF1	6.8174	6.6902	6.9012	7.7409	7.3968	7.8541	6.2125	6.5032	7.0266	6.9367	7.0013	7.0277	7.6223	7.5006	7.6886
NOX3	0	0	0	0	0	0	0	0	0	0	0	0	0	0	0
ENO1	357.316	379.409	351.22	308.999	306.454	301.748	330.756	316.193	323.33	270.096	270.147	284.342	253.103	260.972	260.061
SLC12A1	0	0	0	0	0	0	0	0	0	0	0	0	0	0	0
MYDGF	83.7918	78.0107	81.1266	84.1115	76.8392	83.0494	81.0623	74.4731	75.3916	87.4085	78.6534	76.5674	72.7499	70.4213	78.7947
ANO8	3.6057	3.5805	3.5016	3.343	3.2671	3.3712	3.4478	3.2189	3.3126	3.2759	3.5449	3.5037	6.4155	6.2071	6.2693
TUBE1	1.2473	1.2887	1.3111	1.0332	0.9645	0.8176	1.2418	1.1123	0.9797	1.0918	0.8293	0.9537	0.7701	1.0138	0.8621
ARHGEF10L	1.6878	1.2302	1.4008	2.0293	2.1318	2.5759	2.701	2.6557	2.4336	1.9351	2.3958	1.975	3.4443	3.3406	3.2853
TXK	0.3704	0.5093	0.4577	0.1817	0.1852	0.0669	0.1494	0.1325	0.1335	0.0845	0.0737	0.1581	0.225	0.1969	0.1245
WSCD2	0	0	0	0	0	0	0	0.0114	0	0	0	0	0	0	0
KCNQ2	0	0	0	0	0.003	0	0	0	0	0	0	0	0.0028	0	0
TACR2	0.5147	0.6041	0.53	0.3638	0.2973	0.3649	0.4577	0.4191	0.4608	0.73	0.5872	0.4532	0.6671	0.8104	0.8295
ACTR6	0.5483	0.4428	0.5844	0.6608	0.3764	0.4255	0.3168	0.3914	0.3973	0.4936	0.5553	0.2395	0.3625	0.6421	0.566
TIPIN	1.7543	1.8353	1.9719	1.4086	1.7372	1.8109	1.512	1.7325	1.3212	2.1379	1.7194	1.2171	1.3069	1.4215	1.1517
SRI	14.4947	14.7374	14.3805	14.1972	14.1011	14.457	14.7101	13.6011	13.5023	13.0248	12.2927	12.3947	13.4519	13.7243	13.7106
EIF4G3	11.8911	12.634	12.8326	13.0046	13.3134	12.9254	12.3559	13.5233	13.0897	14.3795	13.7488	13.8634	13.5174	14.1369	13.2369
NUP37	4.9004	6.0069	5.6417	3.6005	4.6122	3.5882	5.4667	5.2772	4.693	4.4248	4.1447	4.0325	3.4445	3.4637	3.9601
SEMA3A	0.9151	0.9159	0.8199	0.6761	0.6852	0.4055	1.0297	0.9093	0.7953	0.5059	0.5205	0.4242	0.444	0.5592	0.5523
GTSE1	8.4631	10.0482	8.7056	4.7571	4.4714	4.339	4.8458	4.7451	4.5426	4.1389	4.9528	5.2851	4.2309	3.8742	3.7943
SEMA3C	0	0.0189	0.0124	0.0065	0.0124	0.0228	0.0141	0.0063	0.0414	0	0	0	0.0058	0	0.0109
TTC38	9.011	8.1509	8.7617	8.1862	8.1164	7.4753	8.657	8.2995	8.3384	8.8257	9.4889	8.896	7.9441	8.2452	8.4263
ACAT1	12.1557	12.8413	12.1052	10.5716	10.6426	9.2172	11.1507	11.1237	10.1884	8.9296	8.1796	7.4231	9.5774	10.6482	10.1326
GRAMD4	4.4081	4.2515	4.9631	4.6108	4.0299	4.0197	5.431	5.0675	5.4092	5.4362	5.3781	5.6466	7.6364	7.8867	7.8725
CELSR1	0.5967	0.5262	0.5791	0.7385	0.7767	0.6731	0.9626	1.0303	1.0412	0.7429	0.967	0.888	1.6566	1.4359	1.61
WNT8B	0.0342	0.0358	0.0352	0.0918	0.0528	0.0865	0.0805	0.0714	0.0393	0.039	0.1532	0.1491	0.0496	0.0936	0.1084
ZNF638	3.1051	3.0855	3.5457	2.509	3.2121	2.3374	3.0538	3.2519	2.5571	3.4134	2.4847	2.4126	2.5031	2.9732	2.6006
SLC25A40	0.9091	1.1095	1.2332	1.0067	1.0622	0.6838	1.0607	1.0162	0.778	1.1106	1.0843	0.7455	0.7947	0.8527	0.8294
TIMM21	4.4958	5.4566	4.7749	3.3558	3.6768	3.0861	3.6109	3.4314	3.6113	3.2192	3.0276	3.2952	3.2938	3.5372	3.974
ADD2	0.3242	0.327	0.31	0.2112	0.1997	0.2048	0.2451	0.2748	0.2391	0.231	0.2593	0.2486	0.3887	0.3231	0.3537
RASAL2	2.0529	2.0716	2.1476	1.9165	2.1791	2.013	1.7473	2.0659	1.817	2.0258	2.1482	2.0103	2.335	2.4136	2.4378
VPS9D1	9.1589	8.0079	8.1986	10.0071	9.5766	10.52	11.8184	10.5294	11.0996	10.4815	11.4876	11.3621	14.3356	13.4473	13.6892
ZNF37A	0.8732	1.0386	1.1569	1.0058	1.0708	0.868	1.0205	0.9603	1.0081	0.8815	0.6532	0.8517	0.7738	0.8703	0.7904
MARK3	4.4959	5.2365	4.6857	5.1089	5.2568	4.8637	4.6086	4.7101	4.8432	5.2919	4.7732	4.9824	4.7919	4.7091	4.5989
SLC25A3	60.2886	63.651	59.7503	51.2948	51.0125	49.1474	63.8084	63.3809	62.9501	51.8685	52.897	53.4338	52.0263	50.7361	52.762
FNDC3B	18.8573	16.9605	19.0296	25.6142	25.2108	29.5578	13.5696	16.302	17.0671	23.9893	21.5166	22.7341	20.8833	21.6685	20.7662
FOSL2	19.8454	17.9491	19.7183	27.3248	27.3237	29.8048	18.6969	20.2346	20.8345	31.0336	30.8742	30.9696	18.8587	18.9144	18.6465
CACNG4	0	0.0107	0	0	0	0	0	0	0	0	0	0	0	0	0
FRYL	2.7926	3.0526	2.9255	2.6072	3.2785	2.3707	2.4224	2.9746	2.2772	3.0647	2.8116	2.7629	1.6994	1.8141	1.7493
TMEM131	6.7301	6.2406	6.0846	6.6831	6.8654	7.4675	6.222	6.1031	6.082	6.7091	6.6984	6.6004	6.1306	6.4444	5.5705
FSCN1	192.996	171.897	186.911	164.296	157.038	160.167	183.897	171.889	182.803	159.931	185.791	175.643	201.504	189.393	200.175
ACTB	1628.38	1604.91	1555.25	1514.46	1423.97	1545.83	1414.78	1384.27	1429.19	1289.43	1465.26	1388.54	1433.04	1344.59	1389.33
MOCOS	2.6478	2.6362	2.5348	2.361	2.2228	2.3681	4.3462	3.9342	3.8522	2.9795	2.6296	2.9923	3.0307	2.9611	2.9079
PLD1	11.8838	12.0086	12.6811	15.1596	15.9682	15.4608	17.0411	18.4073	17.1001	19.9297	16.9624	16.2454	13.2593	14.472	13.8166
ATP12A	0	0	0.0171	0	0	0	0	0	0	0	0	0	0	0	0
WDR62	1.4982	1.5674	1.3418	0.9055	0.782	0.903	0.6992	0.5951	0.6958	0.6676	0.7202	0.7962	0.6092	0.5421	0.53
DLG1	3.9135	4.6483	3.9728	3.6676	4.1182	3.327	3.8913	4.7141	4.4795	4.1897	4.0009	3.7026	4.6464	5.0245	4.9369
RAB7A	38.3671	38.5175	38.2111	41.7215	41.2546	42.9587	45.7428	44.4808	43.291	47.7852	46.2652	49.2282	40.2297	40.5394	41.4934
BCAP29	0.6456	0.7709	0.658	1.1198	1.0607	1.0054	0.8666	0.9252	0.9426	0.922	0.8697	0.9905	0.8191	0.8991	0.7202
SEC31B	2.0711	1.954	1.9471	3.1211	3.2223	3.2251	3.3766	3.41	3.3679	2.7782	3.0875	3.1772	3.6853	3.6424	3.4275
SART3	6.4551	6.517	6.642	5.222	6.0426	5.5477	5.3269	5.562	5.9178	5.3453	5.5929	6.0993	5.8844	6.228	6.026
ARHGAP15	0	0	0	0	0	0	0	0	0	0.0068	0	0	0	0	0
TUBA3D	0.35	0.4394	0.5286	0.3757	0.5525	0.3244	0.2195	0.3408	0.6157	0.2927	0.2322	0.2615	0.6764	0.4085	0.6125
EXOSC7	5.9131	6.6107	5.9781	4.8799	4.6555	4.8353	6.4287	5.8667	5.8052	5.3073	5.0115	4.9905	4.0891	4.4044	4.7306
KIFAP3	2.6379	2.9216	3.0198	3.5193	3.9827	3.045	3.7611	3.3594	2.5698	3.6465	3.4028	3.0182	2.5132	2.8221	2.7348
MKRN2	2.782	2.5967	2.44	1.9638	1.6946	2.1133	2.5135	2.5191	2.7787	2.3771	2.7726	2.5954	2.5866	2.515	2.5795
MCM6	7.7439	9.1038	7.8463	8.4544	8.9957	7.4548	9.3584	9.8561	9.8408	8.3652	9.0229	9.6966	6.6511	7.2316	6.4802
REXO2	28.7909	31.8447	31.3337	30.6642	32.601	28.6001	30.2218	29.2932	27.8075	27.0435	24.7246	23.2213	23.1387	24.5665	24.4708
RBM7	2.1073	2.4771	2.4286	2.4764	3.2567	2.0576	2.5441	2.4703	1.4836	2.4348	1.6344	1.3494	2.0631	2.591	2.3413
RBMS2	18.6031	18.6572	18.6139	17.7321	17.6618	17.4934	20.0844	20.6192	20.5397	21.2507	20.6	21.1173	22.3923	21.6403	21.3214
BAZ2A	15.8075	14.7059	15.1792	13.5788	13.9439	14.7422	14.5444	16.2855	16.8344	19.1306	18.7942	19.0794	16.3173	15.3306	15.518
PTPN23	19.6058	17.6721	17.9444	18.6865	17.7599	20.3552	18.8118	18.7549	18.8092	15.4608	17.7217	15.9562	18.9956	17.4148	17.2887
MLH1	3.9211	4.1792	3.7581	3.7195	4.0749	3.5071	3.6915	3.6875	3.4688	3.2957	3.2338	3.0196	3.344	3.2684	3.0704
UNG	6.5203	7.3675	6.5996	3.2564	3.31	3.1395	5.5081	5.9024	5.3488	4.642	5.8109	5.7788	4.4781	5.1933	5.0899
FMO4	0.0721	0.1208	0.1932	0.1394	0.1931	0.1641	0.1697	0.3011	0.1655	0.1974	0.2011	0.2515	0.1673	0.0947	0.1437
KLHL20	4.9609	6.0761	5.1885	5.3895	5.5347	4.5765	4.7166	4.6347	4.799	5.4894	5.8407	5.6922	5.069	6.0906	6.1103
RGS11	1.8271	2.0474	1.7476	1.961	1.464	1.256	1.7803	1.7945	1.7453	1.3948	1.8489	1.5895	4.7718	4.6931	4.6851
SLC46A1	0.581	0.4969	0.5841	0.4801	0.4463	0.5536	0.4773	0.2839	0.5079	0.4049	0.4544	0.4478	0.5258	0.4037	0.5051
PLXNA2	47.4913	47.2926	46.4917	54.7148	54.0095	53.6332	31.7795	33.3727	35.0562	31.4487	33.5192	33.2153	39.7238	39.4187	38.6384
SPAG5	6.6639	7.3688	6.6811	3.795	4.118	3.5445	3.3236	2.8748	3.1613	3.1742	3.799	3.8858	3.2534	2.9692	3.1308
ANKRD13A	5.7789	6.2076	5.478	5.3723	5.549	5.7391	6.2861	6.6122	6.0859	5.2638	5.4586	5.6229	3.925	3.708	3.867
TPD52	0.2442	0.3264	0.2561	0.3786	0.3213	0.3429	0.2606	0.3397	0.3165	0.1753	0.225	0.2252	0.2097	0.1584	0.2252
ACACB	0.3134	0.2697	0.2967	0.2468	0.2342	0.198	0.2973	0.2558	0.2899	0.2767	0.3622	0.3587	0.3663	0.401	0.3867
TRAF4	11.6777	10.4441	10.5115	10.4908	9.4099	10.566	9.6728	9.4852	9.9972	9.3414	11.215	10.5093	16.2966	14.8176	15.4133
PAG1	0.0033	0	0	0.0036	0.0034	0.0084	0.0117	0.0069	0	0.0076	0.0033	0	0.0064	0.0182	0.006
GPATCH1	2.175	2.0694	1.9523	1.7618	1.8928	1.8256	2.0465	1.9523	2.3069	2.1245	2.369	2.3707	2.3395	2.2004	2.0952
ICAM3	0	0.0275	0	0.0424	0.0542	0.0333	0.0464	0.0686	0.1057	0.075	0.1178	0.131	0.0508	0.1152	0.1072
NT5C2	4.1268	4.267	4.1916	3.9984	4.1951	4.0688	3.6497	3.7778	3.3436	4.0787	4.3351	3.9734	3.778	4.1293	3.7939
MCAM	512.426	499.817	501.83	690.829	668.804	682.57	667.471	658.234	684.889	566.751	564.649	564.604	694.035	665.225	675.097
GPC4	0.0222	0	0	0	0	0	0	0	0	0.0084	0	0	0.0071	0	0
MBNL3	0.2115	0.2891	0.2642	0.1241	0.1684	0.1425	0.1426	0.1853	0.1553	0.1222	0.1487	0.1123	0.1362	0.1419	0.1046
CAMSAP3	0.0676	0.0314	0.0773	0.1048	0.0541	0.1708	0.0618	0.0705	0.1034	0.0771	0.0747	0.0655	0.0653	0.0657	0.0544
RAP1GAP	0.0064	0	0.0197	0.0206	0	0	0	0	0.0073	0.0218	0.0572	0.0159	0.0432	0.028	0.052
XAB2	13.8583	13.2035	13.3287	11.786	12.1334	12.1739	14.0278	12.7724	13.5746	11.2902	12.4984	12.0228	14.2054	13.0256	13.2445
ARHGEF1	17.5699	16.2945	17.1858	15.5072	14.2184	14.948	17.4432	16.9995	17.2488	12.8329	15.4425	14.0432	18.711	18.277	17.6762
STXBP2	1.7279	2.0037	1.8664	2.2437	2.0589	2.4128	2.5724	1.9288	2.225	1.6672	1.8521	1.6398	2.2534	2.109	1.7994
MAP2K7	6.3093	5.9518	6.4822	5.7006	5.4242	5.8653	6.6576	7.1626	6.813	6.3816	6.5208	6.7635	6.7163	5.8198	6.331
NMRK2	0	0.0653	0	0	0	0	0	0	0	0	0	0	0	0	0
DGKD	2.4368	2.2983	2.1811	2.4625	2.3004	2.4779	2.3722	2.335	2.4601	1.6287	1.7127	1.783	2.9921	2.6748	2.9288
CTTNBP2	0	0	0	0.0056	0.0108	0.0067	0	0.011	0	0	0	0	0.0102	0.0403	0.0191
ACTL6B	0	0	0.0159	0	0	0	0	0	0	0	0	0	0	0	0
RARB	3.7942	3.3234	3.787	1.7506	1.8992	2.022	1.964	2.0744	1.8623	2.7854	2.3268	2.5384	3.8649	4.2029	3.8319
TOP2B	3.0689	3.6429	3.622	3.2263	3.6295	2.6453	3.2994	3.4625	2.6857	2.9611	2.5689	2.3219	2.2582	2.7986	2.6659
TM9SF3	12.1384	12.4378	14.097	16.5795	15.8382	13.0206	10.385	11.0095	9.5795	11.0732	8.715	8.3912	8.7823	9.7372	10.2306
NFKB2	14.4603	11.7602	14.4099	27.7193	26.4407	33.9833	24.4407	23.3253	23.599	31.0079	31.4325	29.0214	30.477	29.512	29.582
UBE2T	9.2934	9.1261	8.4151	4.9771	5.7722	4.7315	4.8728	5.3535	5.647	4.5727	5.0504	5.3239	5.1234	4.5337	4.0602
PPP1R12B	0.5436	0.5342	0.5097	0.535	0.5848	0.5136	0.4147	0.4512	0.4982	0.5962	0.5757	0.5255	0.5001	0.5094	0.4953
DNAJC10	6.5986	7.2235	8.5376	7.1122	9.3366	6.363	8.2465	7.8543	5.2119	7.9869	5.0535	4.3948	5.353	6.9884	6.6241
GTF3C1	16.1508	15.0779	15.9907	14.2294	13.4175	14.8702	14.4883	14.1262	15.1805	14.2892	15.3264	15.4751	17.2761	16.8403	16.1884
IL4R	23.6821	22.7215	23.096	39.5089	36.7433	38.0116	26.5851	25.8912	26.5111	21.6593	24.7122	24.3081	27.7735	26.904	27.6963
USP33	2.6987	3.0064	2.9046	3.7673	4.3779	3.4642	3.7915	3.85	3.309	3.6336	3.3773	3.2214	3.1097	3.2955	3.5325
PAK3	0.0035	0.0073	0.0036	0	0	0.0089	0	0	0	0.016	0.014	0.0175	0.017	0.0115	0.0127
SNRPA	34.2165	35.1933	34.8166	22.2022	21.2331	20.4094	28.5096	25.1432	27.97	23.6592	24.7774	23.9494	23.4367	20.4015	21.8302
SPAG6	0	0.0396	0.0195	0	0	0	0.0334	0.0296	0.0434	0.054	0.0094	0.0471	0.0183	0	0.06
EXOSC5	2.8458	2.7498	2.7982	1.8454	2.1364	1.9356	2.2198	2.2371	2.4713	1.3634	1.7604	1.464	1.795	1.5354	1.8337
DYNC1I2	23.554	26.4552	23.8375	23.7507	25.6885	21.1704	24.3565	24.8416	23.3067	22.4181	21.4569	22.5957	22.4778	25.3879	23.8926
LRCH4	2.8346	2.8577	2.8499	2.9483	2.7433	3.2892	3.9582	4.0596	3.8491	3.1148	3.7958	3.4714	4.3772	3.9985	4.2222
FAM76B	1.1251	1.1071	1.096	1.0966	1.1521	0.8916	0.887	1.1802	0.7954	1.1859	0.908	0.8708	1.0225	1.2911	1.2332
SIRT6	7.2985	7.161	7.543	7.6904	7.4456	7.7567	7.7367	7.9765	8.0211	7.7292	7.7024	7.2263	8.9215	9.4759	9.6387
TYR	0.0283	0	0.0291	0	0	0	0	0	0.0649	0	0	0	0	0.0155	0.0128
POLD3	4.2207	4.7295	4.5591	4.0506	4.1533	4.1627	3.4898	3.5061	4.192	4.6076	4.8379	5.0225	3.5692	3.6701	3.1749
ACTN2	0.1125	0.1113	0.0885	0.1076	0.0885	0.0905	0.0938	0.0491	0.0798	0.119	0.0875	0.107	0.0751	0.1052	0.1056
CAPZB	16.194	15.9792	15.7537	16.7626	16.3582	18.1713	18.233	17.5065	18.9332	17.5417	16.8748	17.9138	14.8176	15.2845	15.4299
GPR137B	5.4216	5.8051	5.9103	9.215	8.5447	8.6802	6.0774	6.0213	5.9828	8.2854	7.5324	6.8886	5.0542	5.811	5.5988
NAALAD2	0.087	0.1124	0.0948	0.0659	0.1106	0.0453	0.1264	0.1815	0.1702	0.1867	0.1426	0.0892	0.1681	0.1456	0.176
JADE1	3.1363	3.0438	3.2796	2.7747	2.6116	2.8114	2.2066	2.2702	2.4313	2.5829	2.2746	2.5225	2.0908	2.2836	2.1789
SLC25A43	6.4083	6.3933	6.9048	4.9228	5.2941	4.5881	5.8047	5.6748	5.8992	5.1711	5.658	4.5844	4.0322	4.9907	4.304
UBE2A	7.7481	7.7412	7.1976	8.2898	8.059	8.8489	7.8541	7.8411	7.0297	8.5632	7.815	7.9335	7.9592	9.2414	8.9459
FGFR1	14.7925	14.6235	14.4067	11.8945	11.5788	12.0461	18.4288	18.2184	18.9301	12.8972	13.8548	13.155	14.0767	13.401	13.1495
FKBP6	0.0077	0	0	0	0	0	0	0	0.0177	0	0.0231	0	0.0075	0	0
SMC1B	0.0172	0.018	0.0089	0.0093	0.0533	0	0	0.081	0	0.0197	0.0258	0.0215	0.0083	0.0094	0.0468
FBLN1	0.0252	0.0053	0.0052	0	0.0052	0.0127	0	0.0053	0.0058	0	0	0.0125	0	0.0055	0.0228
ITGA8	0.02	0.0472	0.0361	0.0861	0.0722	0.0697	0.2004	0.1202	0.1495	0.08	0.0598	0.1248	0.1453	0.2303	0.1814
CST7	0	0	0	0	0	0	0.0484	0	0	0	0.041	0.0513	0	0.045	0
MAP2	0.8487	0.8134	0.7655	1.1436	1.2692	0.9355	0.7869	0.8757	1.1371	1.4022	1.5692	1.639	1.1582	1.2507	1.158
PIAS2	1.1128	1.2605	1.1179	1.3089	1.4042	1.2953	1.39	1.1916	1.2671	1.0829	1.1305	1.1615	1.0995	1.3299	1.1343
AMPH	0.0468	0.0629	0.055	0	0.0138	0.0169	0.0236	0.0418	0.0307	0.0991	0.0133	0.025	0.0581	0.0073	0.0544
ARAF	18.7863	19.0348	18.3588	13.9042	12.7836	13.8832	20.0072	18.6119	19.4046	17.1769	18.4301	17.3344	16.5094	16.1187	15.5354
MCCC1	4.0244	4.4239	4.0215	4.3195	4.669	3.6666	4.7333	4.5538	4.4804	4.5503	4.5221	4.5339	3.5844	4.348	4.0513
LAMP3	0.8625	0.5576	0.9181	2.8915	3.6816	4.5926	1.3563	1.4357	1.0784	7.9121	4.755	5.0433	0.9644	0.8271	0.8246
FAP	0.2685	0.2313	0.2006	0.3107	0.3577	0.2062	0.1176	0.2636	0.1751	0.2101	0.1257	0.1638	0.2136	0.2419	0.1525
NEBL	0.0989	0.1099	0.1124	0.0442	0.0297	0.0495	0.0751	0.0881	0.0898	0.1104	0.0676	0.0564	0.1055	0.0924	0.11
ACER3	2.5276	3.0397	2.7892	2.5391	3.0617	2.5503	3.4995	3.8364	3.1621	2.455	2.0116	1.953	2.7215	3.1169	2.6805
UBE2K	10.6498	11.6158	11.9216	12.5553	12.0071	11.1322	10.8434	10.1875	10.4063	11.6757	10.945	11.0729	7.5672	8.6939	8.5766
PIK3C3	1.8952	1.9321	2.1584	1.8393	1.9587	1.6855	2.4625	2.3561	2.0243	2.2881	1.8694	1.9196	2.1353	2.4685	2.2503
N4BP2	0.3722	0.5688	0.4396	0.3094	0.4508	0.2674	0.3176	0.4416	0.4018	0.3536	0.3014	0.3725	0.3455	0.2955	0.3798
TIGAR	1.239	1.2759	1.2478	0.6253	0.6678	0.5792	0.9364	0.9441	0.7708	0.8459	0.9703	0.9574	0.7768	0.7438	0.77
TULP3	13.488	12.7952	12.1663	11.9133	11.9267	12.5838	13.8961	12.6034	13.5149	16.4593	16.5595	15.2846	13.4451	12.588	13.5782
SYNJ2	16.709	17.2477	17.411	18.6919	19.4959	19.6202	19.3419	21.7799	22.2588	19.7016	18.6281	19.8473	22.4533	22.3664	22.0652
ADCY2	0	0	0	0	0	0	0	0	0	0	0	0	0	0	0.0019
PPP2R5C	4.0384	4.6252	4.2031	3.6718	3.7848	3.1305	4.2726	4.1014	4.1969	4.2501	3.8746	3.7796	3.5717	4.0562	3.7042
RBFOX1	0	0	0	0	0	0	0.0027	0	0	0	0	0	0	0	0
GNB1	62.5217	64.1895	62.6574	65.7534	66.67	64.886	59.4982	59.2112	60.9441	64.1283	64.2607	64.7379	65.5681	67.1673	67.4999
HOXA9	9.3724	8.907	9.8255	5.6333	4.9555	5.3033	8.2781	8.4787	7.5198	7.0744	8.1246	8.3565	10.3764	10.5208	10.1155
EDN1	245.257	216.192	244.494	323.188	330.577	323.251	55.8809	55.2484	55.7692	174.559	160.055	167.229	131.507	132.78	129.764
MLLT10	5.3312	6.0481	5.378	5.5107	5.5426	5.2193	4.2337	4.8956	4.6966	5.0622	4.8302	5.1969	5.3336	5.8734	5.6952
ZCWPW1	0.1658	0.2082	0.1025	0.178	0.239	0.1537	0.169	0.2076	0.1649	0.2647	0.2201	0.2202	0.3418	0.2782	0.3703
ADCYAP1R1	0.0314	0.0767	0.0269	0.0562	0.0269	0.0066	0.0492	0.0546	0.048	0.0119	0.0208	0.0456	0.0405	0.0229	0.0521
FGF20	0.0199	0.0209	0	0	0	0	0	0.0416	0.0686	0.0227	0	0.1241	0.0193	0.0436	0
ITM2A	0.4471	0.2806	0.2394	0.4415	0.3867	0.6102	0.5258	0.4291	0.4924	0.0816	0.1602	0.2004	0.0518	0.137	0.2105
NRDC	18.9419	21.0418	20.3242	21.0241	23.6706	21.418	21.3037	20.9666	18.5495	18.9665	16.7634	14.773	18.0035	20.2925	19.1573
VDAC3	28.2505	31.244	28.105	23.8116	25.2273	24.2337	25.0894	25.179	24.1951	21.6164	21.9431	20.7016	20.9461	21.5136	22.0142
PCM1	3.722	4.218	4.1255	3.875	5.0475	3.6353	3.9566	4.3891	3.4895	4.3108	3.5175	3.4771	3.7288	4.3702	4.3255
TNRC6C	0.8922	0.7916	0.8084	0.538	0.4869	0.5658	0.6118	0.8585	0.7632	0.7226	0.706	1.0088	0.4813	0.4761	0.4909
CBFA2T2	2.6956	2.7105	2.7797	2.8183	3.0868	2.8184	2.7735	3.1037	2.9323	3.6178	3.509	3.7472	3.0581	3.1704	3.1705
BRINP1	0	0	0.0097	0	0	0.012	0	0	0	0	0.0188	0	0.0091	0.0104	0.0086
ITCH	1.3453	1.5095	1.4675	1.4407	1.6255	1.1845	1.2345	1.1475	0.8989	1.3722	1.077	1.0601	1.1284	1.4883	1.1937
PKD2L2	0.0079	0.0495	0	0.0508	0.0162	0.01	0.0556	0.0247	0.0452	0.0449	0.0314	0.0196	0.0152	0.0431	0.0285
TP53INP2	15.7549	14.7562	14.8405	9.835	9.2986	10.3602	17.1467	17.1605	16.1715	22.5693	23.3681	24.6639	22.3044	21.9562	21.4765
SDF4	80.9203	75.7233	78.7804	83.6178	80.0809	87.7926	88.3887	81.1413	87.1328	82.9376	88.8284	84.4927	86.9693	83.95	85.3269
MYH7B	0.1334	0.107	0.1008	0.1623	0.174	0.1237	0.1308	0.167	0.1429	0.1775	0.2036	0.1772	0.1289	0.0487	0.157
TP73	0.103	0.0284	0.0614	0.0291	0.0335	0.0343	0.0383	0.0509	0.0435	0.0185	0.0378	0.027	0.0681	0.0356	0.0589
TOLLIP	20.415	18.0419	19.9235	21.7404	22.3944	24.4905	21.9559	21.1966	21.6696	18.6234	20.5812	19.8758	23.3806	21.9439	22.4153
UBE2D4	1.8982	2.2625	1.7623	1.8954	1.5858	1.6222	2.3423	2.3699	2.0884	2.2088	2.0363	1.8499	2.1573	1.9835	2.1267
CLUL1	0.0095	0.0399	0.0196	0	0	0	0	0	0	0	0	0.0119	0.0461	0.0209	0.0086
RUNX1T1	0.6588	0.5672	0.6114	0.6547	0.5582	0.3358	0.4847	0.5742	0.4727	0.3741	0.4641	0.5198	0.5789	0.623	0.6111
CDH17	0	0	0	0	0	0	0	0	0.0109	0	0	0.0118	0	0	0.0171
THOC1	1.884	2.2695	2.1639	1.6138	2.2148	1.1447	2.3544	2.0601	1.4756	1.9883	1.2756	1.3082	1.3391	1.6999	1.5415
FKBP7	1.3283	1.384	1.396	0.8977	1.1312	0.8566	1.1251	1.1121	0.9156	1.1656	1.1262	1.0617	1.1514	1.0049	1.0738
OSBPL6	0.5172	0.5478	0.697	0.5689	0.6213	0.5568	0.4243	0.3398	0.4359	0.4405	0.4449	0.5048	0.4813	0.3913	0.3526
SLC1A3	0	0	0	0	0	0	0	0	0.002	0	0.0017	0	0	0	0
XRCC5	75.5142	86.9883	79.3359	79.1763	83.7122	74.2028	77.6966	79.5686	75.749	70.1002	66.3777	64.9937	54.6831	60.3131	57.3578
LXN	6.6119	8.6794	8.8536	15.2994	16.7465	12.2955	20.4317	18.4126	19.2087	19.5512	18.2909	18.6549	12.4858	13.7552	13.45
SP140	0.0263	0.0069	0.0135	0	0.0135	0.0083	0.0232	0.0206	0.0226	0.0899	0.0262	0.0409	0.0254	0.0216	0.0416
MKNK1	3.1903	3.8083	3.6549	3.4437	3.3922	3.0382	5.1794	5.0875	5.537	4.4153	4.6227	5.0301	4.2463	4.1674	4.4061
TNS1	3.702	4.3208	3.7152	2.8718	2.907	2.5432	5.0025	5.2137	5.4657	3.5621	4.1953	4.3273	4.5514	4.5268	4.4609
REXO1	10.9598	9.5813	9.891	10.5989	10.3497	11.7319	11.0654	10.3506	10.175	8.794	9.5471	9.1596	11.0472	9.3312	10.2605
SAR1A	10.2548	10.3898	11.0349	12.1909	11.907	12.3764	12.5914	13.3278	13.1037	13.3027	12.7304	13.2034	13.7428	15.2098	14.7386
CDC14A	0.986	1.1612	1.1546	1.0946	1.4502	1.3743	0.6693	0.9464	1.1506	1.2785	1.4076	1.2837	0.8656	0.9618	0.8722
RAPGEF3	3.8055	3.5945	3.6535	3.7137	3.8369	3.2087	3.7987	4.2137	4.1851	3.0922	3.5011	3.5044	4.1103	4.0483	4.1306
CEACAM1	0.8229	1.1109	0.7927	2.9204	2.8902	2.2477	1.7328	1.6756	1.5075	1.7708	2.1929	2.6771	1.0837	1.2563	1.3157
SENP1	2.3457	2.7679	2.7305	1.8029	1.7789	1.4936	2.7659	2.0404	1.9684	2.3123	2.054	1.8673	1.8144	1.7463	1.6998
DUSP13	0	0	0	0	0	0	0	0	0	0	0	0	0	0	0
CIC	12.3263	10.7422	11.6929	11.6702	10.4449	11.8082	12.6554	12.7594	12.6687	11.5077	14.2837	13.3552	14.1174	13.2519	12.6603
LIPE	1.4996	1.554	1.4783	1.129	0.7317	1.0509	1.5631	1.3643	1.5899	1.0617	1.1247	1.0441	2.0395	1.5165	1.5119
FDFT1	14.9132	16.1778	14.5281	12.9385	11.7353	12.9421	17.789	18.4233	17.7892	15.2028	15.1099	14.4813	14.9689	13.7783	13.9154
PAFAH1B3	8.2716	6.7607	7.2399	8.4063	7.0258	7.5134	5.9588	6.9038	7.4137	7.0152	8.4128	7.9169	6.4688	6.7603	7.4878
OPHN1	0.6431	0.6709	0.7169	0.5609	0.6493	0.497	0.7335	0.7578	0.7032	0.802	0.6965	0.8271	0.6864	0.6843	0.6672
KIF22	5.1011	5.8933	4.8681	3.0368	3.071	2.6769	3.5083	3.523	3.2284	2.6079	2.923	3.1277	2.7783	2.5307	2.8253
CARMIL1	0.5085	0.4872	0.5567	0.7468	0.766	0.8929	0.6925	0.6645	0.5956	0.5981	0.6499	0.7264	0.4344	0.4861	0.407
PGM1	10.2202	10.6452	10.589	9.2893	9.559	9.4937	10.7401	10.1841	11.3432	9.2638	8.7573	9.3865	8.2757	9.1951	8.7306
DDX1	7.5822	8.3076	9.0536	6.8005	9.4102	5.6312	6.8087	5.8847	3.7862	7.0928	4.6224	3.8338	4.4665	6.4974	6.0931
DNM2	13.0827	12.4984	12.7363	14.416	13.8822	14.7178	14.7387	14.1611	15.4713	12.2013	13.6778	13.6156	14.8564	14.0282	13.9413
EPB41L2	16.7226	18.0935	16.8611	15.9953	17.1145	16.516	22.4187	24.2214	24.0901	18.5906	18.2994	19.8996	17.1951	18.1164	17.7699
RIMS1	0.034	0.0622	0.0671	0.0547	0.0612	0.068	0.0866	0.0621	0.091	0.0485	0.0254	0.0353	0.0164	0.0279	0.0256
MOXD1	0.0983	0.0882	0.0289	0.0226	0.0506	0.0533	0.0661	0.0879	0.0886	0.0641	0.0909	0.0175	0.0475	0.1691	0.0763
STX7	3.2411	3.2245	3.4688	3.3394	3.2908	3.1682	3.5751	3.6757	3.6875	2.6443	2.758	2.901	3.6096	3.8284	3.86
RABL2B	3.5881	3.4674	3.239	4.4889	4.7197	4.115	4.1928	3.9441	4.21	4.1646	4.9568	5.2071	4.6883	4.4045	4.5084
KEAP1	21.9584	19.5895	18.8798	18.4667	18.2636	19.5382	19.3063	18.0468	18.1959	18.0391	20.6187	19.3251	22.4471	22.3998	22.7214
DDX43	0.3501	0.324	0.3189	0.448	0.6654	0.4254	0.7443	0.4355	0.5098	0.3839	0.5495	0.1676	0.2342	0.2358	0.195
PTPRH	0.9286	0.786	0.765	0.5889	0.4693	0.7468	0.7943	0.8631	0.7941	0.7508	0.6974	0.515	0.6444	0.5173	0.6954
DCT	0	0	0	0	0	0	0	0	0	0	0	0	0	0	0
SLC35C2	4.8348	5.541	5.0226	5.1739	5.1786	5.0215	7.1751	6.9208	6.8514	5.9418	5.9629	6.4519	7.0717	7.0871	7.0345
CRYBG3	1.3497	1.4016	1.524	1.3339	1.6751	1.1822	1.2338	1.4848	1.0579	1.4629	1.2802	1.0648	0.9394	1.4221	1.1008
EPHA6	0.002	0.0042	0	0	0.0021	0.0101	0.0024	0.0021	0.0115	0	0.012	0.015	0.0019	0.0022	0.0073
SCTR	0.0322	0.1011	0.0442	0.0576	0.0221	0.0271	0.0379	0.0448	0.0246	0.049	0.0214	0.0535	0.0208	0	0
RFX3	0.7126	0.8933	0.6459	1.1808	1.2307	0.9006	0.8768	0.997	1.0022	0.9474	0.791	1.0794	1.0027	1.0314	0.9929
RIF1	1.2579	1.485	1.3702	1.2353	1.5279	1.1789	1.0425	1.2239	1.0308	1.4805	1.1997	1.1212	1.1589	1.3323	1.1058
RAB21	1.8513	2.1329	1.8829	2.3011	2.4332	2.1317	1.6532	1.5309	1.6782	2.549	2.1338	2.3847	1.5459	1.6207	1.7194
SMARCA2	3.2843	3.3857	3.3325	3.36	3.3913	2.9016	2.8994	3.3403	3.201	3.1706	3.4239	3.4331	3.2571	3.4951	3.3056
RDH8	0	0.0192	0	0	0	0	0	0	0	0	0	0	0	0	0
SESN1	3.7153	3.8553	3.7479	5.7949	6.005	5.1158	3.2729	3.3029	3.0884	3.8745	4.1042	3.3579	3.775	3.8284	3.6964
MID2	2.8017	3.1495	3.175	2.7257	3.0445	2.9271	4.0605	4.2401	4.0442	4.6233	4.3737	4.2741	3.6455	3.6663	3.7186
COL5A3	0.0054	0	0	0	0.0056	0	0.0064	0	0.031	0.0123	0.0161	0	0.0575	0.0296	0.0245
SRCAP	0.6165	0.6477	0.6076	0.3976	0.4004	0.5484	0.6224	0.6708	0.6283	0.3922	0.5583	0.5831	0.8002	0.4719	0.6395
PUM3	19.9292	22.3559	20.786	17.7487	17.2895	16.2682	14.2348	14.6795	13.885	15.898	15.437	16.9676	14.7522	14.3984	15.6277
CPB2	0	0	0	0	0	0	0.0064	0	0	0	0.0109	0	0	0	0
CHRNA3	0.0154	0.0081	0.0317	0.0083	0.0079	0.0097	0.0181	0.0161	0.0088	0	0.0153	0	0.0074	0	0
KCNN2	0.1081	0.1068	0.1979	0.2514	0.1978	0.258	0.113	0.1692	0.2067	0.5273	0.4124	0.4112	0.2147	0.184	0.2446
CNOT4	3.9351	4.0854	3.9902	4.1268	4.3147	4.0102	3.4314	3.321	3.8589	4.8188	4.3058	4.3751	4.2867	4.5475	3.9389
PSEN1	3.0601	3.0947	3.2458	3.7494	3.9841	4.0683	3.5443	3.462	3.5124	4.0334	3.9545	3.9135	3.4515	3.6088	3.5994
CPOX	10.4101	10.4898	11.1384	7.8063	8.1461	8.061	9.7021	9.8669	9.3038	5.6439	5.8397	6.3358	10.3057	9.5227	10.8541
CLDND1	5.1323	5.8996	5.4589	5.9846	6.2626	5.9789	4.8026	5.1122	5.0319	5.4189	5.2483	5.487	5.0883	6.2556	5.774
MOK	0.5442	0.5204	0.5638	0.6379	0.5156	0.6667	0.6401	0.5295	0.7048	0.6929	0.6978	0.848	0.6839	0.6467	0.6951
HSP90AA1	104.814	122.867	122.38	102.356	122.775	86.17	99.4925	94.5994	74.724	89.9949	74.7324	65.7902	75.3533	92.3317	86.4397
RBL1	2.1431	2.1906	2.2259	1.4872	1.6422	1.611	1.2241	1.4328	1.1375	1.566	1.2381	1.4415	1.3924	1.395	1.4049
DLGAP4	20.9388	20.2373	20.4178	18.6333	18.6777	18.7159	21.8525	20.8044	21.488	18.7204	20.7072	20.6736	23.4029	21.9627	23.4185
IGSF9B	0.0226	0.0279	0.0275	0.0441	0.0169	0.0156	0.0145	0.0086	0.0118	0.0258	0.0307	0.0179	0.0099	0.0202	0.0409
NDC80	3.2407	3.4875	3.9322	1.8942	2.0295	1.6304	1.93	1.9597	1.3735	1.9418	1.5613	1.5034	1.3662	1.5021	1.3173
AP4E1	1.5861	1.6124	1.6641	1.3597	1.5405	1.2922	1.3375	1.1708	1.3161	1.1602	1.1765	1.3724	1.0024	1.1134	1.1513
RSBN1	0.9467	1.2043	1.2296	0.9122	1.0411	0.9585	0.8604	0.9204	0.7714	1.0121	1.0547	0.8572	0.7276	1.0183	1.0664
MAGI3	1.674	1.8562	1.7821	1.3896	1.6786	1.482	1.3946	1.6419	1.5254	1.9337	1.7225	1.6174	1.449	1.6839	1.5548
CXCL2	42.7403	27.9704	37.9862	156.572	143.249	197.852	139.913	136.839	137.167	282.758	228.102	230.589	163.085	154.837	165.568
COL4A4	0.0062	0.0097	0	0.0033	0.0032	0	0.0073	0.0032	0.0142	0.0106	0	0.0193	0.009	0	0.0112
TCF7	0.4615	0.3536	0.3742	0.4564	0.4265	0.6614	0.6027	0.5422	0.6045	0.4185	0.4557	0.3529	0.4635	0.4653	0.4902
OSTM1	1.0901	1.2993	1.1504	1.9558	1.9598	1.8916	1.247	1.2448	1.1541	1.1131	1.1281	0.9183	1.4672	1.543	1.4801
CDH7	0	0	0	0	0	0	0	0	0	0	0	0	0	0	0.0023
IMPG2	0.0834	0.0597	0.095	0.0519	0.0995	0.0611	0.0465	0.0596	0.0806	0.0901	0.0393	0.0656	0.0891	0.1298	0.0517
PCNP	13.1299	15.3746	13.5327	13.4848	12.2903	9.9712	11.3057	11.7505	11.0003	10.6865	11.2577	10.8131	10.4636	11.3625	11.9621
EXD2	5.1606	5.2277	5.1335	5.5389	5.4516	5.0889	5.9596	5.9938	6.1417	5.1516	5.369	5.1954	5.2857	5.5384	5.7456
ARG2	4.866	3.8474	5.3579	3.6542	4.0343	5.845	3.9476	4.5405	4.8823	4.7429	5.0988	4.3188	3.5069	3.5147	3.5763
MEF2C	2.1343	2.4255	2.2524	1.9927	2.0432	1.6404	2.3488	2.6076	2.6132	1.7577	2.0777	2.2183	2.1768	2.3492	2.2626
PTPRC	0	0.0025	0	0	0.0024	0	0	0	0	0	0	0.003	0	0	0
PKP1	0	0	0	0.0127	0.0061	0	0	0	0	0.0135	0	0	0	0	0
UBA5	2.1312	2.6146	2.6671	1.8679	2.0959	1.4586	2.0362	2.2803	1.5327	2.3006	1.6327	1.3804	1.7958	2.2873	2.3159
STK17B	0.8156	0.9	0.9434	0.6655	0.6327	0.6283	0.8344	0.9442	0.8396	1.0128	1.1064	1.2519	0.5074	0.5257	0.5866
CDC14B	0.7561	0.6677	0.8358	0.5435	0.6356	0.6707	0.5099	0.5464	0.5014	0.5063	0.4281	0.3455	0.5999	0.7022	0.7755
ZNF510	0.7607	0.8382	0.7833	0.9688	0.9398	0.6473	0.9245	0.9417	0.7738	0.8211	0.6208	0.644	0.8379	0.8379	0.8539
LRP2	0.0023	0	0.0023	0.0073	0	0	0.0027	0.0024	0	0.0078	0.0091	0.0028	0	0	0
ZNF506	0.3961	0.515	0.4396	0.4417	0.4395	0.4326	0.4795	0.5337	0.4324	0.5614	0.4287	0.5459	0.3679	0.3409	0.3586
JMJD4	1.5726	1.3962	1.6981	1.2591	1.4615	1.5469	1.3997	1.2505	1.4336	1.3958	1.5906	1.2594	2.0616	1.7395	1.9391
DUSP12	4.4548	5.4881	5.852	3.3514	4.8866	2.6834	4.2846	4.1482	3.2718	4.2016	3.0871	1.8402	3.2585	3.8725	3.75
AACS	1.7106	1.7035	1.785	1.647	1.6999	1.8959	2.0711	2.1115	2.07	1.7707	1.7435	1.8763	2.0948	1.9695	2.1282
DELE1	14.9163	16.9035	15.1458	14.9403	14.281	13.3887	16.9829	17.8136	17.4142	14.3741	16.6227	15.5496	17.3307	16.3695	16.9561
CADPS2	5.6292	6.2275	6.5695	4.9884	5.754	4.3341	4.8824	5.7465	4.7293	5.9516	5.0453	5.2115	4.4183	5.2565	5.169
PCDHB4	0.0193	0.0504	0.0198	0.0103	0.0397	0	0.0113	0.0101	0.0221	0.044	0.0384	0.06	0.0372	0.0211	0.0611
PCDHA6	0.0897	0.1501	0.1847	0.2246	0.1662	0.1435	0.1195	0.0935	0.1303	0.2113	0.1963	0.2084	0.2137	0.3009	0.1569
PCDHGA2	0.5786	0.4854	0.4665	0.7147	0.7586	0.7933	0.6163	0.689	0.6137	0.6473	0.8094	0.564	0.7278	0.7048	0.7659
HSPB11	1.391	1.5957	1.2691	0.9691	1.3568	0.9869	1.4495	1.1967	1.2879	1.0992	0.8623	1.0179	1.0375	1.0682	1.3255
PHLPP1	1.3941	1.2677	1.4313	1.3832	1.2934	1.4443	1.4966	1.5475	1.511	1.2431	1.3552	1.5338	1.4762	1.4191	1.5041
ATP8B1	15.3858	15.5722	15.6766	18.5246	19.0538	16.6541	12.7493	13.9611	14.5317	14.5331	16.3262	16.719	16.359	17.3561	16.0917
IL12RB2	0.0636	0.1126	0.0857	0.021	0.0605	0.0433	0.1036	0.0715	0.0786	0.0614	0.0682	0.0548	0.0804	0.0589	0.0487
SMARCD3	1.2304	1.1312	1.2055	0.5602	0.6602	0.5466	0.8507	0.848	0.6929	1.1224	0.8312	0.9934	1.4698	1.175	1.188
WDR70	3.5911	4.1756	3.9256	3.6226	3.7352	2.8481	4.0007	3.9224	3.6668	3.4945	3.4222	3.8351	3.4546	4.0334	3.5559
FYB1	0	0.0043	0.0128	0	0	0.0105	0	0.0043	0.0095	0.0142	0.0166	0.0155	0.004	0.0045	0.0113
MPP4	1.691	2.3379	1.864	3.2061	3.2211	3.342	1.393	1.5621	1.5041	1.4185	1.0306	1.1407	5.0671	5.062	5.0103
STRADB	6.6155	6.3654	6.1107	7.0385	8.1186	6.3469	7.2511	6.6851	4.9537	6.0823	4.0908	3.9385	6.9945	8.7805	8.382
BZW1	23.2099	29.3936	27.2683	17.3737	20.6638	14.9068	22.1704	22.4779	15.9056	19.4566	14.7472	14.7253	16.7978	22.4841	21.2735
PGR	0.0025	0	0	0	0	0	0	0	0	0	0	0	0	0	0
C1QTNF3	0.0726	0.076	0.0415	0.0779	0.0997	0.0408	0.0949	0.0589	0.1203	0.0736	0.1204	0.1306	0.2884	0.1412	0.146
ME2	3.6133	4.0819	4.0652	2.6647	2.8483	2.082	3.3813	3.4592	2.7741	2.9363	2.1816	2.3355	2.1402	2.6511	2.3957
C5orf22	2.8576	3.4708	3.3616	3.0576	4.0168	2.2808	3.2673	3.2951	2.1517	3.3493	2.4655	2.258	2.4534	2.943	3.0673
CCNT2	2.3427	2.8692	2.8699	2.8526	2.5949	2.052	2.323	3.0215	2.4421	2.9524	2.5287	2.5195	2.4353	3.1691	2.9288
FAM135A	0.3536	0.4396	0.5949	0.3157	0.4362	0.3717	0.5642	0.4566	0.3454	0.4671	0.3415	0.2877	0.3417	0.4521	0.4025
EPB41L3	15.3746	15.0123	14.9867	16.1596	16.7048	18.2751	14.8267	16.0779	16.5142	12.8943	12.9328	12.7237	11.6753	11.7522	11.7219
COBLL1	1.6892	1.9616	1.6559	1.5128	1.6182	1.4304	1.0901	1.2945	1.1613	1.4903	1.5027	1.5687	1.8158	1.6451	1.5717
DLG3	0.2699	0.2775	0.2156	0.3096	0.3305	0.2235	0.4214	0.2961	0.3043	0.1698	0.2501	0.3997	0.4316	0.5448	0.4718
KCNK2	0	0	0	0.0092	0	0	0.0201	0.0089	0	0.0097	0.034	0	0.0248	0	0
SERTAD4	0.0201	0.021	0.0276	0.1008	0.0897	0.0593	0.0079	0.007	0.0077	0.0153	0.0133	0.0501	0.0778	0.044	0.0182
TRAF5	2.5003	3.0666	2.7756	2.688	2.9803	2.3172	3.6389	3.4611	3.4282	3.5697	3.4435	3.2294	3.8144	3.7682	3.511
MRPL22	7.5045	8.0771	7.2756	6.0129	6.3418	5.7591	8.0642	7.4805	7.1706	6.4519	5.9018	6.4978	6.1335	6.222	6.4402
GEMIN5	10.8271	11.6671	9.6701	6.8776	7.1058	6.825	7.9799	7.5803	7.9702	7.8257	8.0982	8.1722	7.4097	6.7062	7.2891
NFE2L1	90.3551	84.8613	91.0771	99.4815	97.3398	104.386	90.255	92.0364	95.1472	108.286	108.831	110.888	103.546	102.899	103.839
SEMA5B	0.0043	0	0.0044	0	0	0	0.0101	0.009	0.0049	0	0	0	0.0166	0.0094	0
GSK3B	3.5569	3.8028	4.041	4.4675	4.6066	4.4017	4.1014	4.2248	3.7204	4.0349	3.9405	3.7538	3.8791	4.1775	4.0169
ITGB5	49.0937	46.9906	47.7185	58.5057	56.4341	57.1409	39.942	40.0416	41.2793	29.4418	31.0938	30.1339	48.1597	46.1938	46.6333
ERC1	7.0434	7.1747	7.0691	7.5921	7.8577	7.923	6.8257	7.6289	7.5859	6.2477	6.3113	6.8128	7.2087	7.6644	7.6579
XPO1	4.4644	5.3224	5.6854	5.0459	4.7658	3.2759	4.3515	4.2628	3.5968	4.5697	3.8339	3.6774	3.5927	4.3937	3.9703
LINC01587	0.063	0.0989	0.0973	0.1353	0.1298	0	0	0.1644	0.2892	0.1078	0.0314	0.2746	0.1218	0.1724	0.1426
RNF13	2.5048	2.1157	2.5265	2.1265	2.2618	1.8812	2.5476	2.367	1.4604	2.8797	2.023	1.7766	1.8747	2.1793	2.2489
TRPM3	0.0148	0.0173	0.017	0.0195	0.0136	0.0125	0.0388	0.0413	0.0378	0.0244	0.041	0.0329	0.0319	0.0307	0.0254
PALB2	1.7281	1.7046	1.7439	1.664	1.2556	1.2979	1.4111	1.5659	1.4161	1.4357	1.3612	1.3831	1.3501	1.5722	1.4079
DOP1A	1.2196	1.4364	1.4439	1.2894	1.5978	1.1075	1.1123	1.6343	1.1646	1.4782	1.3156	1.1547	1.2631	1.5464	1.3685
LYRM2	1.9576	2.3533	2.2989	2.3553	2.3899	1.9824	2.0687	1.6675	1.9015	2.3239	2.1083	2.1846	1.6914	1.9386	1.8334
BCKDHB	2.739	3.1954	2.9318	2.3789	2.3098	2.1407	3.3592	3.7036	3.0596	3.1028	2.9234	2.8381	2.9338	2.7212	2.5366
KAT6A	2.0221	2.2824	2.1965	2.2226	2.4213	2.4365	1.878	2.1335	2.0166	2.1898	2.1306	2.3039	1.8027	1.9385	1.8457
TUT7	4.561	5.052	4.9388	4.6254	5.2138	4.2159	4.9978	5.3747	4.7181	5.6063	4.0986	3.9083	3.5827	4.4165	4.0991
ULK2	2.2785	2.2554	2.2123	2.1623	2.189	2.1843	2.129	1.7722	2.0511	1.2165	1.5501	1.4346	2.5895	2.7455	2.9005
GRHL2	0	0	0	0	0	0	0	0	0	0	0	0	0	0	0
TNPO1	24.804	24.8568	27.4762	21.0501	22.5937	20.4081	18.1137	21.7062	18.1441	31.7901	26.6324	24.6167	16.499	19.4821	18.6615
PLOD1	119.084	112.661	118.77	131.085	123.918	130.646	102.539	99.0645	104.101	119.07	119.971	117.172	108.995	106.75	108.893
P2RX5	0.0364	0.0286	0.0187	0.0098	0	0.0345	0.0214	0.0285	0.0418	0.0623	0.0362	0.0453	0.0352	0.0299	0.0412
ITGAE	1.789	1.5693	1.7735	1.3894	1.3957	1.2006	1.3853	1.3448	1.3513	1.5015	1.5815	1.0652	1.4065	1.5685	1.4686
DIS3	2.8064	3.3468	3.3639	2.9613	3.7537	2.4557	2.9026	3.2034	2.5089	3.3044	2.1968	2.0694	2.185	2.9302	2.66
PIBF1	0.7812	0.9458	1.0303	1.1022	1.1205	1.1647	1.3523	1.2087	1.0573	1.1009	1.1531	0.8414	0.8905	1.1141	0.9852
TDRD3	0.708	0.7064	0.6566	0.614	0.7482	0.4029	0.579	0.6995	0.4465	0.5186	0.3593	0.4437	0.4304	0.6054	0.5475
NUFIP1	2.3821	2.3487	2.2467	1.3349	1.8122	1.332	1.7975	1.8364	1.2455	1.6826	1.4372	1.2204	1.3036	2.0646	1.6125
PDS5B	1.4714	1.6616	1.6412	1.6838	1.6409	1.2514	1.6455	1.5177	1.136	1.7508	1.1184	1.0424	1.1019	1.2753	1.3345
OXCT1	14.2066	16.4725	14.8225	11.0519	12.0384	10.2545	10.6062	11.947	9.545	12.8232	11.1924	10.8376	9.5	10.8372	10.5362
RRAGB	4.9041	6.3037	4.8413	6.5106	6.6626	5.0537	5.6885	5.793	6.8196	5.0222	5.8895	6.7113	5.5218	6.017	6.6775
EPYC	0	0	0	0	0	0	0	0	0	0.0696	0	0.0253	0	0	0
CYLD	3.2029	3.0813	3.0561	3.7721	4.1461	4.0048	4.7963	4.9312	4.7305	6.5878	5.905	5.9481	3.5107	3.7714	3.5865
SLC27A5	0.1188	0.1578	0.1365	0.1521	0.1412	0.1675	0.1129	0.1431	0.2097	0.1095	0.0864	0.1024	0.1413	0.1701	0.12
ZNF324	1.7389	1.5205	1.4833	1.6296	1.3828	1.5826	1.7934	1.5231	1.7419	1.391	1.3497	1.4137	1.9937	1.8603	2.0147
ZNF671	1.3916	1.3581	1.8072	1.5605	1.5076	1.6274	1.7222	2.0586	1.8348	1.7052	1.8605	1.8101	1.7961	1.7387	2.0212
ZNF416	2.3204	1.8094	1.9293	1.9646	2.2258	1.6393	2.085	2.1803	2.1164	1.9393	2.1804	1.597	2.1306	2.2868	2.4006
ZNF586	1.3387	1.6456	1.7644	1.365	1.4265	1.2773	1.4879	1.5293	1.1825	0.9999	1.0326	1.0083	0.8602	0.9448	0.8967
ZNF446	0.7077	0.8933	0.6971	0.8257	0.7603	0.768	0.9772	0.9872	1.0679	0.8597	0.9647	0.8237	1.167	1.0102	1.0098
ZNF264	1.042	1.0993	0.9855	1.5047	1.4525	1.5276	1.2393	1.1726	1.2323	1.2182	1.0429	1.2353	1.2924	1.2715	1.2002
RPS5	113.355	108.575	108.841	124.679	117.562	119.289	110.469	108.783	109.744	89.1444	96.3588	91.2834	102.531	95.1676	102.687
FAT1	2.5061	2.1778	2.5386	2.4438	2.5639	2.5274	1.2228	1.5086	1.4688	0.9966	1.0596	1.0316	1.5727	1.5078	1.6625
YTHDC1	6.6704	7.3168	7.7441	6.3981	6.9911	5.9451	6.3732	7.0245	6.2046	6.9938	6.2082	6.6751	5.7397	6.6944	5.9534
CHMP2B	1.4239	1.4664	1.4021	1.7671	1.7088	1.7264	1.748	1.8338	1.6081	1.7912	1.7671	1.8116	1.5822	1.7724	1.6918
SMAP2	7.8533	8.2587	9.3245	6.3081	6.4705	6.9899	6.7208	6.0042	6.4739	7.9795	7.0053	8.129	6.7812	7.8358	6.9893
PPIE	3.4853	3.767	3.4803	2.4738	2.4171	2.3336	3.3429	3.0651	3.2154	3.5532	3.2818	3.3088	3.0363	3.0489	3.1968
ZMPSTE24	6.9675	8.2147	8.4142	8.134	8.5818	5.4169	7.0899	6.4985	5.0115	7.5811	6.0724	5.9951	4.8818	6.6464	6.5467
STARD7	29.8602	31.9171	29.9869	31.2825	31.658	31.4278	26.4156	27.7909	26.8719	32.0229	28.3638	31.2202	26.934	27.8946	27.6023
NOA1	15.4457	14.948	13.8956	11.9099	12.2928	14.2324	17.8746	16.7012	18.5548	12.6722	14.8134	14.5154	12.6713	11.0388	12.7696
REST	3.197	3.4507	3.4687	3.3309	3.5604	2.9267	2.091	3.1849	2.6926	2.8631	2.6814	2.8008	2.7086	3.3277	3.194
HAL	0.0285	0.1268	0.0807	0.0612	0.1101	0.054	0.0587	0.0744	0.0654	0.065	0.0922	0.1065	0.0689	0.0702	0.1032
SSH1	12.7261	11.6298	12.92	13.4613	13.64	13.6946	12.6263	14.0931	14.1223	22.5298	23.7326	24.9507	17.5256	16.7171	16.369
GSTP1	249.312	240.248	245.548	226.413	218.983	223.337	182.197	173.745	174.499	202.466	198.386	197.373	219.558	205.171	220.192
APLP2	585.56	589.912	587.742	584.775	602.177	618.776	617.675	619.18	652.748	621.805	598.166	634.663	626.363	638.724	620.41
FAM234B	1.5579	1.973	1.8801	2.5053	2.5213	2.3903	1.723	2.0303	1.5176	1.1719	0.9956	1.436	1.7113	1.6629	1.6181
SLCO1A2	0.0032	0	0	0	0.0066	0	0	0	0	0.0145	0.0032	0.004	0	0	0.0058
WBP11	19.2815	19.5297	19.3161	15.5661	16.0665	15.7189	16.5735	17.0596	16.3343	14.0003	13.1085	13.9572	13.5348	14.1604	13.7224
EIF3I	21.8822	24.7619	21.6883	22.5647	21.6807	22.2867	25.3425	24.3924	23.4343	20.026	19.4644	20.0818	21.7126	21.2571	22.0047
NKAIN1	0.0442	0.0231	0	0.0119	0	0	0.052	0.0231	0.038	0.0756	0.044	0.0963	0.0961	0.0484	0.09
COL16A1	0.2775	0.2696	0.2898	0.2042	0.2367	0.3006	0.4196	0.4094	0.4229	0.6012	0.3511	0.3405	0.2605	0.2906	0.3409
TXLNA	26.5378	26.7354	26.64	28.36	28.9468	28.6158	25.0119	25.0155	24.1916	22.0416	23.2575	24.1997	22.7866	22.7609	23.9842
APOB	0.0816	0.119	0.0993	0.0611	0.0586	0.0844	0.2793	0.289	0.2554	0.1439	0.0985	0.1109	0.1052	0.0677	0.1321
NCOA1	2.3359	2.7812	2.2245	3.0681	3.1197	2.9675	2.9682	3.1229	2.9094	3.4645	3.6417	3.7674	3.5473	3.3917	3.4934
AGBL5	6.4778	6.4355	6.9921	5.656	5.404	5.7384	8.3047	7.9679	8.5865	7.2045	6.9379	7.7192	8.7815	8.4029	7.9255
EFR3B	0.0827	0.0613	0.0674	0.0481	0.039	0.074	0.0446	0.0575	0.0237	0.0393	0.0583	0.0858	0.1798	0.132	0.1154
KIF3C	11.3001	10.2213	11.0106	7.7925	7.6991	7.7342	12.1178	12.7998	12.3591	10.4679	11.532	12.3424	15.9848	15.5509	15.344
RAB10	26.8521	27.6092	28.7772	29.0468	30.674	29.6724	27.4969	28.4128	27.351	32.9318	29.4831	30.5821	17.8952	19.4208	18.8828
GCKR	4.0768	4.1798	3.7062	3.2005	3.094	4.4308	7.3019	6.6959	6.5212	6.2692	5.0894	5.1627	5.2335	4.219	4.9558
HADHA	67.9811	71.8916	67.735	63.7747	65.509	62.2805	82.8241	80.7501	80.8473	70.0831	71.5215	68.337	66.0788	63.6031	65.6795
MAPRE3	1.5367	1.6077	1.166	1.4107	1.5926	1.9804	1.4983	1.3079	1.531	2.3288	2.0226	1.9636	1.563	1.5931	1.7572
CAD	21.6523	21.4797	20.4172	14.6506	14.2995	13.9398	13.8419	13.253	14.4338	13.217	15.7477	15.015	18.302	17.989	17.4573
CD59	128.842	133.622	131.868	112.828	117.065	108.674	138.439	136.875	131.235	117.035	112.204	114.836	123.73	129.276	127.022
CD82	15.3565	15.6192	14.1673	21.3363	19.5878	22.2304	36.8812	35.5391	36.5168	25.4952	25.2266	24.3994	27.7282	25.5097	26.7177
BCORL1	3.9785	3.4557	3.9927	3.3333	3.1123	4.0409	4.8468	4.6924	5.0176	4.6205	4.1564	4.124	3.3781	3.871	3.3645
ATRX	1.4081	1.6267	1.563	1.2932	1.3601	0.8908	1.5082	1.7771	1.5581	1.5561	1.5235	1.3937	1.3279	1.6239	1.4864
AK6	0.977	1.2911	1.412	1.4165	1.3764	0.7581	1.1894	1.0372	0.9045	0.7622	0.8359	0.8322	0.6293	0.9378	0.9775
MYNN	0.8735	1.0921	1.2943	0.8461	1.1113	0.5744	0.9104	1.1558	0.6762	1.0446	0.7422	0.6543	0.6725	0.816	0.6364
MECOM	8.2192	9.5354	8.639	7.4698	8.1563	6.4776	6.5828	7.3601	7.1255	8.4465	8.4525	8.7389	7.0308	7.4207	7.4942
SCAMP1	2.7404	3.157	3.6505	4.6511	3.5211	3.044	2.9289	2.7285	2.6012	3.193	2.7275	2.8703	3.1049	3.5521	3.598
PREP	6.3141	6.524	6.0741	5.5276	5.8486	5.6455	5.0944	4.6907	4.7852	5.1033	4.9988	4.8755	5.151	5.4105	4.7402
HACE1	1.1119	1.2546	1.3044	1.0357	1.1447	1.0087	1.0835	1.2511	0.7562	1.1501	0.9802	0.88	1.0705	1.3601	1.1503
SEH1L	1.6098	1.7208	1.5856	1.3147	1.1962	1.1543	1.3048	1.2487	1.3048	1.261	1.2121	1.1677	1.1091	1.1565	1.0011
WDR47	5.8129	5.7947	6.2081	6.3371	6.4892	5.3837	4.8639	4.6178	4.7349	5.8236	5.4136	5.5003	6.2505	7.2879	7.2767
WDFY1	8.9341	8.6122	9.7851	10.9815	11.1398	10.2428	8.4865	9.0629	7.8023	10.7672	8.7323	8.434	7.3208	9.0008	8.4326
OVGP1	0.5677	0.7309	0.6745	0.5468	0.8542	0.6438	0.7704	0.653	0.9852	0.6639	0.7823	0.9786	1.2658	0.7964	1.0146
SLC25A24	6.8276	6.9091	7.216	5.8239	6.6982	5.9132	3.656	4.5516	4.4295	5.92	5.6719	5.778	6.3389	7.346	7.0693
MAP3K4	3.6475	4.3312	3.8312	3.2031	3.0725	2.8532	3.487	3.6833	3.7482	2.847	3.1061	3.157	2.6951	2.9081	2.7898
PILRA	0.3133	0.1543	0.1139	0.1187	0.1518	0.0932	0.3252	0.3077	0.2749	0.1471	0.2568	0.0918	0.5165	0.3631	0.2503
IGSF9	0	0.0058	0	0	0	0	0	0	0	0.0189	0	0.0069	0	0	0
ABCB1	0.9367	1.1771	0.9057	0.7479	0.7527	0.8084	0.9203	0.9296	0.9305	1.1398	1.1824	1.2942	0.6015	0.6688	0.5274
ZNF213	2.4882	2.5376	2.4566	2.7378	2.7024	2.979	2.9064	2.7088	2.5606	2.3568	2.9298	2.7647	3.2184	2.6667	3.0668
AKR1B1	32.9553	30.8437	31.8162	31.1478	29.7232	32.1208	36.0328	38.2887	38.395	34.8205	32.93	31.357	34.6555	34.8102	35.4757
CPNE3	7.0615	7.6212	7.4789	7.5792	8.481	7.5893	8.0876	8.3329	8.6322	6.8292	7.2342	8.0732	7.0703	8.0013	7.5309
RRN3	14.9501	17.5596	15.5588	15.8177	16.1949	13.7417	11.4547	11.6033	11.0818	14.8245	14.5621	15.4136	15.2417	16.059	15.8519
CTTN	92.2609	94.3737	92.2321	114.847	111.302	110.927	104.507	107.094	106.082	106.951	106.4	113.126	118.676	122.81	121.74
WNT11	0.0464	0.0324	0.0319	0.0166	0.0478	0.0196	0.0728	0.0968	0.071	0.0353	0.1386	0.0578	0.1345	0.1185	0.154
MTIF2	6.925	7.0401	6.9406	5.1807	5.6635	4.6437	6.5976	6.5443	5.974	5.4917	5.1503	4.4259	5.7668	5.9362	6.4558
DDHD2	4.4684	4.9149	4.6192	5.2252	5.6137	5.1197	4.5602	4.9739	4.891	4.8614	4.5685	4.1086	5.0534	5.5823	5.4521
TTC39A	0.2319	0.1739	0.1512	0.6471	0.561	0.3517	1.6863	1.8628	1.9996	0.7492	1.0539	0.9238	0.5452	0.5582	0.5318
EPS15	6.4516	6.7542	6.3577	2.9683	3.5728	3.317	6.7023	7.6774	7.0277	4.4894	4.2165	4.3644	6.6253	7.5225	7.2874
ORC1	2.9616	3.7623	3.4733	1.3245	1.6456	1.3664	1.327	1.2629	1.8876	1.3803	1.3335	1.7705	1.4876	1.1574	1.5001
MGST2	9.2739	10.3313	10.0974	13.3172	12.9768	10.9456	12.1179	12.8846	12.2977	11.2081	10.4732	10.7977	10.2011	10.3381	11.1796
CHERP	10.9154	10.0798	10.97	7.7428	7.1321	8.4386	9.1516	9.6194	9.1296	8.8797	10.7851	10.2798	9.5806	8.141	8.468
ATG16L1	5.5744	5.9778	5.9338	5.0195	5.1771	4.8294	4.9868	5.2019	4.7459	4.8141	5.7655	5.7848	6.1364	6.0867	6.4958
USP40	4.3392	4.7367	4.4238	4.1183	4.5362	4.1252	5.708	5.4931	4.9511	4.7199	5.0061	5.124	5.5954	5.4353	5.3239
POMGNT1	9.698	9.1726	9.3923	7.1385	6.7178	6.6389	10.5318	10.3893	10.534	8.052	8.5686	8.2401	12.2207	12.3952	11.8943
RAD54L	1.8619	2.0043	1.6857	0.8399	0.9538	0.6707	0.6982	0.8727	0.8255	0.9128	0.7699	0.8623	0.7996	0.6988	0.7979
MAST2	14.4407	14.346	14.336	12.3984	12.3475	12.8622	13.5007	12.6072	13.8475	12.6432	14.907	13.8893	14.085	13.7161	14.2503
DNAJA1	81.4703	87.2464	85.4216	87.8853	94.6077	71.7035	87.2183	85.5573	73.877	116.495	101.009	100.714	78.029	90.6258	86.9799
B4GALT1	35.6082	34.3057	34.8	36.6023	37.6558	40.0016	37.8534	38.8774	40.43	39.8012	39.2805	38.4289	23.1207	23.5612	22.4072
CHMP5	15.6321	16.8034	17.2817	17.9636	18.8898	15.2188	15.9498	15.6848	12.83	24.6652	17.7724	15.2605	11.6358	17.1227	17.706
NFX1	6.3545	6.503	6.4113	5.9995	6.5001	5.8576	5.9585	6.0192	5.7826	5.7243	5.3897	5.5534	6.631	6.7963	6.3982
AQP6	0	0	0	0	0	0	0.0084	0	0	0	0	0	0	0	0
DIMT1	1.6334	1.8276	1.878	1.391	1.7333	1.5028	1.6932	1.6623	1.5367	1.3712	1.2766	1.152	1.362	1.4182	1.3214
IPO11	5.823	7.2726	6.4921	8.3749	9.0653	6.7933	7.0089	7.3034	7.4282	7.2502	8.2987	8.2673	7.2763	7.3462	7.0591
FOLH1	0.055	0.0503	0.0708	0.1107	0.0566	0.0521	0.0566	0.0646	0.1262	0.2509	0.1505	0.2482	0.1927	0.2633	0.2303
EIF2AK1	26.6547	26.5023	25.7624	26.917	25.4968	26.3086	23.4239	23.5306	23.6222	23.7612	21.9825	23.3823	26.6196	27.7427	26.3781
NME8	0	0	0	0	0	0	0	0	0	0	0	0	0	0	0
EPDR1	0	0.087	0	0	0.0143	0.0175	0.0326	0	0.0159	0	0	0	0.0134	0.0152	0.0251
SNX10	0.0077	0.004	0.0119	0.0082	0.0316	0.0097	0.009	0	0.0132	0.0088	0.0153	0.0048	0.0074	0.0042	0.0139
SEPHS1	11.3042	12.2017	11.9417	12.3153	11.7356	11.4931	11.3404	10.9463	10.325	10.1119	10.781	11.1698	11.1506	10.4891	11.0537
MRPL28	16.3274	16.7169	16.2932	14.8421	12.9879	14.5	17.2533	17.1221	16.6639	14.974	15.1384	14.973	15.7877	15.0927	16.3899
HBQ1	0.4168	0.2907	0.2861	0.0746	0.143	0.3512	0.7353	0.4349	0.6376	0.4753	0.484	0.6919	0.4027	1.1403	1.0062
ITPKC	9.9195	9.2637	9.0286	9.1074	9.2508	8.3482	11.884	10.179	10.894	9.7751	12.0572	11.7549	11.8627	10.9261	11.9302
CEACAM6	0	0	0	0	0	0	0	0.0129	0	0	0	0	0	0	0
FAT2	0.0349	0.0365	0.0308	0.0241	0.018	0.0221	0.0411	0.0338	0.0257	0.0284	0.0273	0.0217	0.0337	0.0327	0.0497
RBM22	15.7987	16.3036	15.8683	16.3093	16.7079	14.2669	15.2019	15.0745	15.6261	13.3395	12.6303	13.8261	15.1368	15.1174	14.4498
TMED2	56.737	61.4596	58.828	62.0157	65.4093	58.4964	52.358	50.0486	49.4577	54.953	47.5549	49.4438	52.0383	56.9132	52.3917
ERO1B	0.0501	0.0724	0.0639	0.1153	0.1254	0.1147	0.0843	0.1071	0.1096	0.1552	0.0832	0.1249	0.1154	0.1489	0.1491
ZFAND6	6.6554	7.2458	6.7873	7.7621	7.3285	7.1245	7.3924	7.612	6.9167	7.4999	6.9925	5.9643	7.7925	7.9606	8.0545
HSD17B2	0.127	0.1852	0.1585	0.9833	0.9591	0.7491	0.1087	0.0402	0.0751	0.1405	0.1418	0.1725	0.1153	0.1348	0.1498
TXLNG	3.4168	4.0053	3.8999	3.6761	3.6789	2.6949	2.9825	3.1353	3.306	3.8493	3.032	2.7369	3.214	3.8471	2.9515
PPEF1	0	0	0	0	0	0	0	0	0	0	0	0	0	0	0
LAT2	0.3793	0.3462	0.3823	0.4071	0.2908	0.2856	0.3417	0.2526	0.4074	0.3129	0.1606	0.3919	0.4367	0.4416	0.3141
HUWE1	22.7999	21.9255	22.0821	25.4477	25.173	27.1296	21.6429	23.4535	24.1287	23.2347	23.4152	24.6365	24.2587	23.218	23.5994
ZW10	13.6227	14.923	13.691	13.7708	15.7738	13.3054	13.7735	12.2966	11.79	9.0795	8.2879	8.3159	9.9055	11.7688	11.0566
ALG9	0.8136	0.8892	0.8003	1.2342	1.1184	1.1201	0.7591	0.7492	0.6518	0.6323	0.6424	0.7526	1.0628	0.9649	0.9504
MYBPC2	0	0	0	0	0	0	0	0	0.0226	0	0	0	0	0	0
NOX4	2.6281	2.6992	2.6258	1.8203	1.8947	1.5581	1.5774	1.6	1.4213	2.2014	2.2027	1.7521	2.1675	2.4876	2.2103
ACOX3	6.4089	6.5951	6.9628	5.6708	5.3612	5.1706	7.134	6.6168	6.8493	6.3837	7.0716	7.5993	7.0956	6.4809	6.5873
MTMR2	4.4745	5.2092	5.0786	5.6011	6.6774	5.1398	5.3709	5.7325	4.7322	5.2612	4.3514	3.8852	5.2633	5.981	5.7807
PPP1R15A	38.4317	39.5919	40.1576	39.9188	39.7658	39.5762	42.3611	39.2264	39.4203	43.1904	42.5788	41.7827	43.3801	43.6803	43.4562
HSD17B14	15.3051	14.4246	14.8431	21.8084	20.8516	21.885	29.3292	27.221	26.6029	31.8583	32.7641	34.127	26.8996	26.2411	28.4562
TRIP6	54.4661	50.5935	54.2955	57.0864	56.1206	60.2808	48.311	46.5868	47.9481	43.1856	47.0455	44.5043	55.376	51.1587	56.3673
ACHE	0.5492	0.3391	0.3059	0.3382	0.2595	0.4551	0.5295	0.573	0.6094	0.4209	0.4301	0.426	0.809	0.8276	0.7009
FTL	1883.25	1674.33	1790.33	2018.72	1891.27	2063.65	2775.24	2653.13	2634.63	2155.93	2307.72	2167.16	2635.42	2378.59	2582.63
SRRT	37.4572	37.2202	36.324	30.6324	30.0602	31.326	30.5747	31.2491	31.833	29.8584	32.5464	33.5781	33.3474	33.3462	33.8737
BAX	48.9438	47.4959	50.7933	47.9055	49.3688	51.5866	52.5287	50.5158	49.7741	46.3528	49.2777	41.5186	54.7304	49.3227	49.7353
NLK	4.0379	4.9164	4.7916	4.466	5.5272	4.4031	4.1159	4.293	3.503	5.1394	4.3634	4.5964	4.5258	4.3849	4.7205
PIGS	13.1607	13.0915	12.2944	8.7355	8.051	7.9129	12.8258	12.8558	12.2388	9.7432	9.7424	9.492	13.346	13.0451	13.2997
ADAMTS2	0.0041	0	0	0	0	0	0	0	0	0	0.0041	0	0.004	0	0
ATXN7L3	19.4436	19.1687	19.009	21.4669	20.6203	20.8956	18.5569	17.5301	18.6927	19.5443	20.1804	20.5	18.8603	17.9502	19.2636
PGS1	10.0002	10.1586	9.3343	9.7759	10.0718	9.6778	10.9599	10.3273	11.4893	8.5917	10.646	9.8412	12.7246	11.5541	12.1643
PSMC5	27.2846	28.9034	28.396	23.8473	23.0519	24.2876	28.3703	27.9921	28.578	27.5353	28.8453	28.5912	28.8234	29.5288	31.07
UIMC1	8.7409	8.7582	9.4445	8.1924	9.1023	8.1487	7.6923	7.3212	7.0619	8.3441	9.1286	8.1333	6.2749	6.5928	6.9793
CETP	0.8329	0.9732	0.8911	2.0549	2.0491	1.8591	3.0787	3.5661	3.0775	2.7506	2.9929	2.5857	4.3165	3.9297	4.7686
MMP2	103.491	98.7469	102.901	91.2599	88.7522	91.1822	104.385	103.541	108.241	126.028	135.081	136.603	93.8596	91.3717	90.7005
MT3	0	0	0	0	0	0	0	0	0	0	0	0	0	0	0
LPCAT2	5.5012	5.2548	5.3774	6.0382	6.264	5.3212	3.9032	4.2785	4.459	6.6878	6.0456	6.9112	5.2673	4.7221	5.0566
GNAO1	0	0.0026	0	0	0	0.0064	0.0089	0	0.0029	0	0.0025	0	0.0073	0	0.0023
OGFOD1	8.6637	8.5724	8.7971	7.6502	8.1291	7.0105	6.8753	6.9066	6.7136	6.9336	6.614	6.63	7.1508	7.6956	7.544
SH3BP2	8.32	8.6187	8.5212	7.1365	6.9244	6.5578	9.1903	9.8488	10.0136	8.3093	8.4985	8.8	10.094	9.3639	9.9745
NOP14	23.7556	25.8123	24.4726	18.838	19.8846	18.9377	19.7943	19.4833	20.3248	17.6517	18.4739	20.8767	18.0243	17.8979	17.6236
ADD1	23.753	24.5631	23.5664	24.6766	24.7347	24.3466	25.3465	26.0533	26.4527	26.5613	27.4076	29.3766	21.6528	20.6539	20.4891
L2HGDH	0.8052	1.0237	1.0421	0.7622	1.0247	0.8621	0.8878	0.9217	0.8275	0.95	0.7179	0.7379	0.5781	0.7954	0.658
TXNDC16	0.465	0.4216	0.6384	0.732	0.7261	0.6758	0.4922	0.6549	0.6401	0.5479	0.6633	0.4342	0.5242	0.6191	0.5121
RTRAF	12.194	13.4703	12.3059	12.7079	14.0766	11.4278	14.6907	13.4932	12.3951	13.5062	12.9207	11.0544	10.0717	10.7137	10.9985
NID2	8.72	7.8265	8.2503	12.4684	13.2966	14.4648	10.2351	10.9811	10.5048	25.3498	24.4455	23.5864	9.1724	9.1871	8.8177
GMCL1	3.2466	3.6946	3.2273	3.0902	3.1804	3.3354	2.7778	2.8474	3.3547	2.7359	2.1044	2.3244	3.2746	3.6511	3.1086
SF3B2	31.7365	33.6723	31.7855	33.5284	33.4149	33.5721	30.3809	31.0088	31.6021	30.9712	30.9422	33.0275	31.2982	31.0529	31.9463
KLHL42	3.6032	3.8707	4.1381	3.5771	3.8092	3.3023	3.8857	4.2581	3.6517	2.9962	3.0382	3.1812	4.0089	3.9429	3.8258
GNAS	48.2986	44.8925	46.7754	47.5322	45.5321	48.9433	49.7585	46.7062	47.7424	45.8407	47.1839	46.9083	47.467	45.2351	44.9443
DNM1L	8.5135	8.8115	8.8182	6.642	7.5378	6.7453	6.6094	6.7886	6.5775	7.4198	6.6438	6.6566	6.6565	7.0158	6.7141
PTHLH	1.7451	1.5778	1.553	0.9134	1.3974	1.4294	1.6851	1.5959	1.5695	1.6214	1.1043	1.4351	2.0193	2.4401	2.2526
ERGIC2	3.3557	4.1364	3.9546	4.0544	4.3559	3.3656	3.9393	4.0002	3.2214	3.6039	2.6005	2.6494	3.3336	3.4585	3.8128
AURKA	12.7652	14.508	14.2283	7.0723	8.4092	7.7574	7.4994	6.8485	7.0852	6.8995	6.3712	7.2992	4.5996	4.9624	4.8649
CASS4	0	0	0	0	0	0	0	0	0	0	0.0072	0.009	0	0	0
PIR	13.6088	13.8707	13.6375	18.1483	18.2956	14.7441	15.1472	15.5691	12.9155	15.9344	14.78	12.1257	10.1442	12.1596	12.7026
AAMDC	4.4144	4.9553	4.6042	6.2835	5.8713	4.9323	5.3702	6.0485	5.347	5.077	4.2428	5.7084	5.0892	5.1416	4.2534
RFX2	1.1334	0.8228	1.1089	1.0217	1.0049	1.3814	0.7875	0.6775	0.6339	0.8785	0.9434	0.7281	0.9977	0.8739	0.8361
METTL2A	3.1875	3.2688	3.0521	2.8366	2.78	2.3329	3.2163	3.176	3.1833	2.9222	2.6019	3.0692	2.454	2.7729	2.7506
SULT2B1	0.0135	0.0141	0.0139	0.0144	0	0	0.0158	0.0562	0.0154	0.0153	0.0536	0.0335	0	0	0.0122
ALG6	0.9091	0.9511	1.1083	0.8825	1.2113	0.5998	1.1479	1.0043	0.5445	0.7699	0.6254	0.5327	0.5361	0.9144	0.7141
CNOT3	11.0184	9.2544	10.46	8.4266	8.3877	9.1472	9.9992	9.4926	9.988	8.7441	9.8639	9.7681	10.6516	9.7917	9.4875
GP6	1.1127	1.1357	0.9781	0.4952	0.503	0.5659	2.3142	2.3926	2.0083	0.8046	0.7428	0.8279	1.3374	1.2325	1.4987
PTPN4	0.8123	1.0232	0.8706	1.1239	1.2345	0.845	1.0106	1.1069	0.8146	0.8412	0.8304	0.7189	0.8863	1.031	0.9229
DDX18	7.4035	8.7628	8.3735	8.0774	8.817	6.8867	6.9617	8.0329	7.1194	7.2959	6.5271	6.65	7.1944	7.7777	7.4335
KHSRP	55.1827	53.8879	54.8918	50.1523	49.2788	51.5269	46.6754	46.2	45.985	43.7461	47.6596	47.7017	48.7265	46.9569	47.7218
GNA11	21.64	20.8017	21.8448	19.0359	18.951	20.6585	20.3861	19.5753	19.845	19.6119	20.4403	21.1732	22.2628	22.0518	21.7344
ASAP3	2.6105	2.3003	2.4382	1.7679	1.711	1.8865	3.5114	3.3603	3.7373	3.0606	3.4545	3.36	4.8387	4.0637	4.4201
EDEM2	48.8671	46.5818	46.6713	42.2729	40.5099	40.474	59.2148	55.5532	55.0349	47.0873	48.4237	46.0306	44.4143	40.4573	44.5186
DNMT3B	1.435	1.4398	1.5985	1.2653	1.3511	1.2809	1.4368	1.6362	1.5177	1.8066	1.6937	1.7201	1.603	1.3251	1.3473
REM1	0.0221	0.0231	0.0455	0.0237	0.0455	0.0558	0.2079	0.2305	0.2788	0.0504	0.2419	0.2201	0.2776	0.1209	0.36
TPX2	27.8785	32.1784	28.173	15.4743	16.4987	15.2629	15.4491	14.6596	14.6376	13.1221	13.6001	14.4158	10.1555	10.8778	10.0947
PDRG1	7.0098	8.9806	8.0288	8.449	8.452	7.3191	8.5751	8.3888	7.3968	7.7368	8.5624	8.3073	7.6967	8.8602	8.7209
EPB41L1	0.8074	0.6266	0.8353	0.4638	0.4488	0.6707	1.0834	1.1034	1.2134	0.9639	0.8527	0.8731	0.5934	0.7508	0.5799
SLC15A1	0.0348	0.0547	0.0179	0.0281	0.0269	0.0661	0.0615	0.1454	0.09	0.1292	0.1908	0.1627	0.1094	0.1239	0.1341
DOCK9	9.8534	10.767	9.9659	13.6881	14.6117	10.9725	8.8858	10.1302	10.1674	14.673	15.7853	16.2419	12.0733	12.4823	12.4859
ANKRD10	8.8745	9.6964	8.5424	8.9211	9.4761	7.5175	10.2391	11.305	11.5829	8.7263	10.8808	10.2583	11.037	11.1889	10.6823
TGDS	1.2983	1.7612	1.2634	1.5466	1.7626	1.0998	1.2417	1.0419	0.8675	1.0574	0.8804	0.8171	1.1304	1.3582	1.5498
DOCK3	0.0647	0.0465	0.0292	0.0608	0.0708	0.0818	0.0381	0.038	0.0093	0.0461	0.0121	0.0302	0.0977	0.1106	0.0842
C3orf18	1.289	1.0764	1.5252	0.6917	0.8847	0.986	0.9442	1.0853	1.1285	1.4569	1.1816	0.9291	1.7371	1.3239	1.7707
COQ9	9.0191	8.716	7.958	7.6841	8.2627	7.4056	8.9996	8.6831	9.1877	7.0113	7.8863	7.1794	7.4345	8.2896	8.0569
TMEM40	0	0	0	0	0	0	0	0.0232	0.0383	0	0.0111	0	0.0215	0	0.0101
KIF9	0.9984	1.0837	1.0988	0.8238	0.7967	0.6782	0.9981	1.1328	1.0524	1.1527	1.1179	1.0954	1.019	0.9287	1.1072
ARHGAP28	0.3295	0.2642	0.2759	0.2545	0.2631	0.1673	0.3477	0.4208	0.3568	0.8041	1.137	1.0926	0.3213	0.3403	0.3317
CRLS1	3.2804	2.8171	3.3709	2.8241	2.8356	3.2216	3.0786	2.902	3.3244	2.3769	2.8229	2.5697	3.5923	2.7222	3.149
PPP1R13B	4.5481	4.8383	4.4268	5.8232	5.9961	6.0528	7.5123	7.6831	7.6793	6.1736	6.9673	6.6022	6.6417	6.503	6.6942
ATRN	11.701	12.2414	11.8896	12.5812	11.9737	11.6904	12.552	12.2469	13.1888	11.769	11.6708	11.7825	12.599	13.0147	12.8712
SMOX	7.819	8.0629	8.0386	6.4144	6.1658	6.7345	8.8301	8.4044	8.3561	7.4111	8.1167	6.9756	9.7084	9.3055	9.3661
SIGLEC1	0.009	0	0	0	0	0	0.0053	0	0.0155	0	0	0.0225	0	0.0049	0
FKBP1A	110.499	121.41	111.021	124.749	124.823	119.483	142.703	140.232	138.175	134.161	127.428	127.413	116.066	118.679	121.948
NSFL1C	14.3991	13.991	12.8787	14.3127	13.5063	13.5593	16.2235	15.3616	15.2255	14.5159	13.843	14.3418	13.439	13.7139	13.2827
SLC4A11	9.5627	8.7693	8.1329	6.2439	6.0331	6.9977	10.2781	9.8172	9.3338	7.5439	9.2894	8.3002	13.4576	12.1556	12.9079
DNAAF9	6.0933	6.5446	6.1205	6.673	6.313	6.0967	6.1615	6.7673	6.9611	6.3928	6.5069	6.7511	8.0098	7.8321	7.3997
ZNF343	2.5991	2.4299	2.4161	2.4505	2.318	1.9768	2.137	2.3737	2.1027	2.0449	2.0994	2.2622	2.6869	2.6539	2.7533
EBF4	0.2439	0.2363	0.1768	0.1939	0.1116	0.1142	0.2231	0.2356	0.2695	0.4018	0.1619	0.3149	0.8118	0.6327	0.7115
CPXM1	1.7907	1.9219	1.9235	1.2593	1.1126	1.0145	5.447	5.8787	5.384	3.5383	3.3803	3.4404	6.1157	6.9599	5.8834
MAVS	16.2878	16.1174	15.8929	13.0102	12.4446	12.8576	15.6897	16.4729	16.1943	14.032	14.7813	14.7736	19.899	19.409	20.0279
LZTS3	2.6865	2.3732	2.837	2.8688	3.4292	3.9408	3.5144	3.5965	3.5617	4.1341	4.004	4.4626	4.5361	4.5747	4.6282
XRN2	32.5251	35.8513	33.7138	29.2375	30.7496	28.1146	33.3425	33.3046	31.9676	29.8721	27.53	29.1047	25.7489	29.114	28.1766
KIZ	1.1412	1.1202	1.0953	1.2399	1.2184	1.2552	1.6487	1.3743	1.3819	1.1808	1.0517	0.9472	1.2115	1.4106	1.2052
DYNLL1	47.2541	50.6017	48.8267	49.7914	50.2229	44.2352	49.4545	48.3993	45.813	47.3341	44.9764	44.0933	46.8438	45.095	50.3327
TESC	0.019	0.0996	0.0392	0.0613	0	0	0.1792	0.0397	0.2185	0.1086	0.3412	0.2608	0.1656	0.2918	0.1896
SNX5	11.793	14.9769	12.7183	11.7912	12.6402	10.8819	11.2502	11.0333	9.9949	9.5716	8.6022	8.4811	9.9866	9.8818	10.1745
RPL6	210.787	244.944	209.079	252.119	251.305	215.764	249.343	236.317	233.933	183.32	187.153	199.888	178.546	179.183	179.871
SIRPG	0	0	0	0	0.0168	0	0.0192	0	0	0	0	0	0.0474	0	0
MAPKAPK5	2.2478	2.5806	2.2734	2.0888	2.1878	1.869	2.201	2.0666	2.2449	2.0213	1.9794	1.9277	2.1254	2.4947	2.2233
P2RX7	0.4894	0.4982	0.5516	0.4543	0.5447	0.769	0.5756	0.4968	0.607	1.3122	1.1849	1.1446	0.6646	0.731	0.5508
ESF1	1.6144	2.1732	1.7205	1.7449	1.6389	1.1557	1.3942	1.4605	1.1009	1.6607	1.0562	1.0823	1.0908	1.6307	1.6249
RBBP9	5.0299	6.2907	5.553	5.3065	6.1122	5.4159	6.2415	6.9107	6.3838	5.801	5.8422	6.3337	5.4227	6.0682	5.3828
ANAPC5	13.4492	14.2958	14.0063	13.8957	13.3724	13.155	14.8821	13.8037	14.2899	12.0609	12.1441	12.4756	16.5425	16.6883	15.9262
SLC23A2	8.607	7.8572	8.5316	8.0714	7.8428	7.7791	8.4435	8.939	9.2872	9.6812	9.0466	10.364	7.9915	7.9945	7.9149
SLC8B1	8.9477	8.8336	9.197	8.8358	8.431	9.3832	12.5571	11.3989	12.0869	8.5963	10.0005	9.4667	9.4625	9.0678	8.9682
TMEM230	19.4999	19.193	19.7826	18.168	18.1331	19.1282	18.3392	19.1025	18.3575	18.5481	17.6012	17.5723	22.1754	22.9828	20.7103
DZANK1	0.3968	0.3969	0.4535	0.3698	0.4176	0.4409	0.2924	0.3913	0.4703	0.5669	0.4471	0.5158	0.3877	0.4343	0.5527
KDM2B	2.5965	2.601	2.5407	1.9032	1.8505	1.9756	1.9589	1.9763	2.0589	1.8379	1.9523	2.0301	2.2463	2.2495	2.3724
CFAP61	0.0046	0	0	0	0.0048	0	0	0	0	0.0053	0	0	0	0	0.0042
LHX5	0	0	0	0	0	0	0	0.0125	0	0	0.0119	0	0	0	0.0108
TASP1	2.3676	2.2915	2.3337	2.582	2.4637	2.0161	2.3528	2.272	2.0771	2.5555	2.3817	2.6798	2.6303	2.3692	2.6476
OAS1	4.4001	1.9657	4.1219	5.3938	5.1392	4.5959	2.8162	2.6392	2.6048	14.9784	13.0736	12.7661	6.0997	6.2822	6.2807
GCN1	25.1327	25.05	25.1175	23.8044	22.9671	23.4316	18.7611	19.1576	19.1103	18.38	18.6162	19.5574	23.7265	24.2779	24.078
RPLP0	382.329	417.23	377.616	477.445	467.133	423.618	432.96	418.988	425.899	341.34	362.184	364.454	351.95	341.402	356.801
PXN	64.7005	65.4715	64.0269	54.1077	51.8164	56.8868	74.0786	75.2838	79.7663	56.7228	59.0225	56.3308	73.3908	70.0204	69.5547
SIRT4	0.4202	0.314	0.3709	0.7732	0.5254	0.8345	0.7414	0.4384	0.551	0.445	0.6871	0.7848	0.6091	0.5912	0.788
RPH3A	0.0107	0	0.011	0	0	0	0.0042	0	0	0	0	0	0	0.0078	0
KIF16B	0.7872	0.6549	0.7764	0.8449	0.8007	0.6772	0.792	0.6926	0.7888	0.7895	0.8684	0.8797	0.7423	0.96	0.8156
TRMT6	4.1014	4.9805	3.8439	3.4134	3.3441	2.9653	3.6948	3.2067	4.0156	3.7591	4.1785	3.9595	2.8387	3.6392	3.1598
CHGB	0.0165	0.0173	0.017	0.0266	0.0085	0.0208	0.0097	0.0086	0	0.0282	0.0328	0.0308	0.0159	0.0271	0
PEBP1	102.431	105.743	97.6684	88.6958	84.2327	84.1974	82.2628	79.8972	82.0759	79.4525	86.7577	84.9394	121.258	112.805	120.008
TBX5	0	0	0	0	0	0	0	0	0	0	0	0	0	0.009	0
BRAP	5.8533	6.4038	6.0598	5.5806	6.7157	5.7744	5.9392	5.6218	5.6758	6.2433	6.1237	6.0811	5.6785	6.25	6.2186
ERP29	27.1036	28.1414	29.9039	25.5914	24.9199	22.6223	26.5718	24.8508	26.0845	22.4836	21.6119	23.2454	19.3421	19.3119	19.9071
NOS1	0	0	0	0.003	0	0	0	0	0	0.0064	0	0	0	0	0
FUS	39.4978	45.4837	41.1856	31.8822	32.2146	27.8167	35.7516	36.6744	35.8365	33.1483	30.5206	31.6317	31.3641	34.992	35.2611
IGBP1	24.1054	25.6921	22.4311	24.2673	25.2839	22.2571	30.8277	28.5366	30.7249	27.824	28.7706	27.6354	22.588	25.6459	25.4908
FXYD5	53.2717	49.9715	50.6758	53.6757	51.5259	59.5897	55.8472	54.4525	56.121	41.1126	44.9407	42.5981	43.8068	40.0035	42.1183
ZNF302	1.1371	1.5709	1.3586	1.2048	1.4784	0.9857	1.3288	1.8328	1.3213	1.6873	1.1318	1.2705	1.5354	1.6352	1.6232
GRAMD1A	22.7368	20.1029	22.0699	25.3035	24.4256	25.2022	26.0258	24.4211	26.2912	19.6736	22.6606	20.7612	27.706	26.6339	27.1433
HEPH	0	0	0	0	0	0	0	0	0	0	0	0.0046	0	0	0
CDIP1	9.7577	9.7415	10.2246	11.4402	10.0374	11.6049	10.0936	10.4578	9.2057	11.2345	13.248	12.341	11.037	9.9922	10.9851
CMTM1	0.8012	0.943	1.2891	0.3493	0.7475	0.9809	1.2662	0.9142	0.8904	1.4275	1.1712	1.1534	1.258	1.4521	1.8585
KCNH4	0.1065	0.0101	0.0499	0.0104	0.0798	0.0489	0.0228	0.0707	0.0444	0.0221	0.0289	0.0603	0.0748	0.0848	0.0438
GANAB	106.035	101.869	104.63	187.309	178.699	190.92	173.153	173.384	181.062	167.362	168.577	173.126	163.508	167.15	165.221
GMIP	12.6166	11.3783	11.3209	12.3171	12.5744	14.8881	11.265	11.1212	11.8569	11.5498	12.6648	11.0066	17.331	16.5608	16.8779
RBM41	0.8393	0.9157	0.7779	0.8279	1.0164	0.8587	0.7945	0.9007	0.7887	1.0574	1.0144	0.7614	0.6836	0.726	0.8394
BIRC5	11.1529	13.217	11.3261	8.0285	7.82	7.6427	8.2775	8.446	7.9748	7.0167	7.3492	7.8885	6.2336	5.8181	5.5528
LAG3	0.2521	0.1758	0.3955	0.1546	0.0989	0.0758	0.1835	0.3381	0.1515	0.2464	0.2389	0.2092	0.4523	0.2233	0.2608
MLF2	45.3183	42.1231	41.0457	37.8834	39.1434	40.2969	42.4099	40.4726	41.8928	42.8817	44.9639	43.9309	53.8617	50.2586	51.8522
OTUB2	4.4282	3.9903	3.8385	4.9384	5.0043	5.5634	6.4186	6.0366	7.1837	5.7398	5.1562	5.5886	7.5211	6.7953	6.7958
DDX24	19.4171	20.0147	18.7862	18.7477	18.704	18.7424	18.1704	18.3927	18.9819	17.8843	18.1918	19.5215	17.1702	16.9944	17.0751
ZBTB25	0.6332	0.6845	0.6737	0.6732	0.6859	0.6448	0.8965	0.9331	0.8711	0.7152	0.699	0.695	0.7481	0.7192	0.7498
NECAP1	2.4175	2.8567	2.5667	2.6036	2.8629	2.6013	2.5094	2.5134	2.2226	2.3805	1.9199	1.9494	2.2511	2.4032	2.555
ARHGAP4	8.1773	7.6059	8.1091	8.7697	7.9318	8.706	10.4758	9.5532	9.6679	6.4388	6.7387	6.9237	10.7213	10.3725	10.5265
ANKRD24	0.2352	0.1273	0.2172	0.1045	0.1002	0.082	0.1717	0.2285	0.1675	0.3052	0.3229	0.2828	0.2273	0.2929	0.3525
DHX32	16.2698	17.2949	16.8883	17.5728	18.5115	16.912	16.9923	16.4771	16.1674	15.5581	14.3795	14.6483	18.2849	19.2252	19.051
RCOR1	8.84	8.7159	8.981	8.1417	8.949	9.1079	6.834	7.556	7.7386	7.4287	6.8019	7.4258	5.6944	5.8986	5.9562
GPATCH2L	1.7533	2.0141	1.9566	2.0305	2.262	2.0492	1.8659	2.0572	2.1722	1.948	1.8364	1.9171	1.807	2.2125	1.9889
LTBP4	6.6258	6.0517	6.3711	3.1941	2.8032	4.1496	5.5002	5.4264	5.5104	5.2244	4.677	5.1748	7.1407	6.716	6.6244
BLVRB	18.9424	17.2003	19.2012	15.8889	16.0373	19.5419	20.9149	20.4031	19.8792	17.0882	18.5363	17.157	19.5113	18.0657	20.2353
SLC9A1	36.9755	36.3232	36.8373	27.0336	26.2426	30.6411	44.6165	42.6041	45.9452	40.5835	42.9241	40.7059	28.1985	26.3373	25.9736
SPTLC1	5.8852	6.2077	6.2207	5.785	5.8773	5.2619	5.9359	6.1256	5.5834	6.3515	5.8092	5.6841	4.0498	4.6282	4.4715
PAPOLA	5.4686	5.1432	5.6174	5.4616	6.5876	5.4601	4.476	4.8422	4.6196	5.2739	4.5174	4.2818	4.297	4.8753	4.5088
CCNK	2.2088	2.4462	2.3802	2.2845	2.3384	2.4531	1.9733	2.2672	2.4316	2.4373	2.5581	2.4389	2.1084	2.1485	2.2621
PCBP4	15.7198	14.1052	14.6412	12.4487	12.6789	12.7977	14.4147	14.2813	13.7678	12.4985	14.3663	13.4753	18.0429	17.3737	18.4318
RGS1	0	0	0	0	0	0	0	0	0	0	0	0	0	0.0099	0
YPEL3	5.7654	5.0304	5.4856	8.1435	7.0755	8.5977	8.6253	8.2166	7.7123	7.166	8.5156	7.537	10.0162	8.9335	9.6345
MRPS33	1.1189	1.2803	1.2962	1.5462	1.4832	1.2196	1.7684	1.5249	1.4361	1.3716	1.0997	1.2277	1.3109	1.4693	1.4244
NDUFB2	5.6417	5.0912	5.3678	5.1966	4.6706	4.8262	5.4325	5.6451	4.9016	5.0037	5.1062	4.7649	5.4831	4.8198	5.4357
NUDC	53.8473	56.1859	54.0293	50.731	48.3849	45.3291	49.5931	47.6734	49.2019	41.0034	42.3519	42.5723	44.1895	45.7187	47.0661
MAEA	8.4033	8.0529	8.3417	8.9592	8.7632	8.9726	9.7078	9.075	9.8034	8.4154	8.9325	8.9651	9.4404	8.8809	9.1623
ICAM1	95.2518	67.8881	92.3987	334.186	319.076	430.338	252.135	249.073	248.271	376.724	354.331	337.456	261.224	258.509	266.209
STRN4	20.369	18.9732	19.8272	19.4032	18.4097	20.4125	23.4088	23.0999	24.2001	20.5487	23.9395	22.8066	26.4243	24.7385	24.6953
IRAK3	0.9049	0.8476	0.8382	0.9468	1.0914	1.2345	1.2201	1.2443	1.2423	2.422	1.3716	1.5603	0.5634	0.6297	0.6718
LYZ	0	0	0	0	0	0	0	0	0.0244	0	0.0212	0.0265	0	0.0466	0
MUL1	14.7594	15.5359	14.856	13.6362	13.4071	14.3951	15.7067	16.0289	17.5392	11.9207	14.5245	14.144	15.7938	17.4569	16.9712
TFAP4	0.8066	1.0438	0.7538	0.4554	0.4224	0.383	0.5045	0.5351	0.6098	0.2552	0.2924	0.418	0.482	0.2908	0.3799
PDCD7	5.4424	5.4684	5.6859	6.0482	5.7434	5.2014	5.8143	5.0038	5.2291	5.5466	5.6312	5.9148	6.8253	6.427	6.261
SPG21	22.1016	22.7562	22.0571	20.4996	22.0439	20.4365	23.2652	22.5302	20.5805	22.7769	21.0993	19.9499	20.6881	22.8955	23.3003
DNAJB11	6.9646	6.7629	6.3145	5.6462	6.2209	6.2283	5.6724	5.8513	5.5285	6.1279	5.9477	6.136	4.8073	5.3503	5.1902
P3H2	2.4879	2.2103	2.223	1.2292	1.2333	1.4722	0.8747	0.9201	0.8004	1.2008	0.9302	1.0898	1.1574	0.7634	0.8341
THPO	0	0	0	0	0	0	0.0319	0.0141	0	0	0.0135	0	0.0131	0.0148	0.0614
CHRD	0.0166	0.0173	0.0512	0.0119	0.0512	0.0419	0.065	0.1095	0.038	0.0126	0.033	0.0275	0.1815	0.1391	0.175
FLT3LG	0.1804	0.0404	0.1062	0.1522	0.0531	0.2117	0.1971	0.2017	0.2661	0.1911	0.2565	0.2086	0.2989	0.141	0.1167
RAB11FIP3	13.7512	13.1655	14.1781	13.1061	12.608	13.6475	16.434	15.9718	16.3515	13.7512	15.5794	15.5879	20.2996	19.5039	19.652
GNPTG	8.9742	8.684	8.7655	9.3567	8.9291	9.6633	11.3471	10.708	10.5679	9.2898	10.9048	10.1988	10.5989	9.6027	10.8299
ZNF268	0.3617	0.343	0.4287	0.4524	0.4019	0.365	0.4499	0.4099	0.2657	0.4035	0.2978	0.1782	0.3067	0.4471	0.4452
GOLGA3	8.1689	7.6892	7.8257	8.9563	8.9938	9.057	6.8485	7.4356	7.3929	8.5672	8.4801	8.9781	9.696	9.4373	9.5768
PABPC4	27.0294	30.2909	26.6383	25.9416	26.0605	24.3684	26.6089	28.0397	28.1545	21.5398	25.1823	25.8071	22.6397	22.0457	21.2526
CD209	0	0	0	0	0	0	0	0	0.0095	0.0095	0	0	0.008	0	0
CERS4	0.3163	0.1985	0.3071	0.097	0.093	0.1713	0.3082	0.396	0.4251	0.4122	0.2878	0.3825	0.7684	0.7713	0.589
MCOLN1	9.8047	8.9002	9.8576	10.2549	9.9514	12.9413	8.3926	7.9281	8.3671	10.4723	11.6493	11.1571	8.229	7.5043	8.1038
USP48	13.2204	14.3885	14.4805	12.3987	13.3249	11.7289	11.7469	12.8338	10.6209	11.0059	9.3794	9.069	9.3482	10.8279	9.772
EFNB1	36.5462	39.8605	34.1452	42.4673	42.5086	40.6286	69.2621	67.7882	69.9681	70.0896	79.9545	77.4251	39.3683	38.8496	39.2456
PDPR	5.4002	5.8359	5.3149	4.405	4.7756	4.4635	5.0633	6.314	6.1431	4.6324	4.9561	5.7184	5.9758	6.0627	5.9108
AARS1	17.6024	17.2621	17.8089	20.61	19.7958	20.5221	16.4723	16.4602	16.4289	13.9746	13.576	13.275	13.9475	14.6051	14.6741
GLG1	30.7192	31.5043	31.5523	31.0656	31.2687	31.4833	25.7936	25.9611	26.8328	30.4883	28.1271	29.175	26.8364	26.4902	26.5401
KIF4A	8.7347	9.9857	8.8706	4.6746	4.641	4.6527	4.9149	5.1715	5.0794	4.7378	5.0054	5.3626	4.0533	3.9673	3.6595
TNRC6A	8.1771	8.7056	8.5921	7.6867	7.4957	7.7925	5.7817	6.8432	6.7527	7.8246	7.6797	8.2439	8.4121	8.8366	8.4905
PLEKHG2	11.745	10.6331	10.8761	9.9069	9.6771	9.7631	11.3482	11.1034	12.2465	11.6999	13.8242	13.3705	14.3926	13.9047	14.0049
DLL3	0.1401	0.1905	0.1154	0.0451	0.1154	0.1239	0.0989	0.1023	0.0643	0.2077	0.1116	0.1047	0.1354	0.2453	0.0507
NAT14	9.5081	9.8115	9.371	7.8578	7.0986	6.3243	9.439	8.8176	8.803	6.7631	6.4565	6.0459	6.6262	6.2265	7.1475
PITPNM2	4.7071	5.3001	5.1373	5.0894	4.6594	5.5875	6.2583	6.0751	5.6615	5.1033	5.5535	5.6393	7.1076	6.7692	6.8932
EXOC1	6.3695	7.7147	7.0234	6.411	7.7259	5.4845	7.5075	7.558	6.688	8.0191	6.2919	5.9477	6.4847	7.3141	7.1518
RBM27	0.4403	0.38	0.3457	0.4726	0.4477	0.3617	0.4078	0.3445	0.2842	0.3138	0.3561	0.4454	0.2978	0.2831	0.3139
POU4F3	0.057	0.0745	0.0147	0.0153	0	0	0	0	0.0327	0.065	0.0142	0.0177	0.0413	0.0312	0.0516
OSBPL8	1.4835	1.5937	1.7657	1.6478	1.8722	1.3809	1.0834	1.3896	1.13	1.2369	1.0796	0.9284	0.9826	1.392	1.2382
DTX2	3.2955	3.2041	2.6144	3.0998	2.4042	3.5028	3.3882	3.4837	3.4385	2.9947	3.3741	2.7715	3.7536	2.9932	3.6154
NLRC4	0	0.0101	0	0.0208	0.0299	0	0.0228	0.0101	0	0.0442	0	0.0121	0.0094	0	0.0438
PUS7	6.7517	8.9074	7.4978	5.364	6.0909	4.235	6.2964	6.4053	4.9551	4.9723	4.8176	4.3782	6.1241	6.5372	6.3442
LAMB4	0.1463	0.153	0.1345	0.1682	0.1452	0.099	0.1536	0.1744	0.1498	0.1906	0.0832	0.0715	0.318	0.2858	0.3074
NRCAM	27.5039	24.3521	29.6904	26.6471	27.5735	32.7417	24.1207	28.3973	26.7519	31.9502	24.8704	25.0868	29.4462	32.5128	29.3735
LAMB1	76.2709	78.0906	77.4377	90.6095	91.9599	86.4708	80.2452	85.9254	88.8139	83.8991	85.2819	86.554	96.7426	98.1552	94.9112
SLC26A4	0.0654	0.0411	0.0135	0.014	0.0471	0.0579	0.0154	0.0546	0.06	0.0448	0.0586	0.0814	0.0506	0.1145	0.0829
SLC26A3	0	0	0	0	0	0	0	0	0	0	0	0	0	0	0
DLD	11.4021	13.1697	12.896	11.9371	12.9309	11.0571	12.0492	12.5484	10.5572	12.4035	11.6919	10.6156	9.6209	11.541	11.6103
WDR7	2.1227	2.0914	2.2283	2.2783	2.491	2.2867	1.9585	2.4339	2.3927	2.1526	2.3629	2.4632	1.8798	1.8222	1.7947
TXNL1	2.3832	2.303	2.4139	2.3732	2.3968	2.4496	2.2569	2.3576	2.22	2.5176	2.4624	2.4861	2.0078	1.9221	2.0222
IL5RA	0	0	0	0	0	0	0	0	0	0	0	0	0	0	0
ABCC6	0.0743	0.0222	0.0601	0.0513	0.0765	0.047	0.0312	0.0388	0.0305	0.0666	0.0687	0.0859	0.0821	0.122	0.0625
CMTM6	23.4608	25.39	25.0691	25.0479	27.8553	23.688	27.3471	27.5424	23.8058	29.5394	24.6659	24.0589	22.7423	27.6187	25.9468
ITGA6	47.9816	51.0535	50.6636	64.8201	69.1554	56.0085	38.0376	44.5702	43.3718	48.9523	46.5585	47.3421	46.1123	50.997	48.4164
RAPGEF4	0.6692	0.7863	0.8005	0.8399	1.2243	0.9954	1.1262	1.1171	1.2698	1.2269	1.1938	1.0511	0.7909	0.7718	0.9507
MAP3K20	2.8937	3.1969	3.059	1.9764	2.2488	1.8906	2.3564	2.2649	2.0333	2.3452	1.8248	2.0478	1.9384	2.2069	2.0807
FH	7.1908	7.7691	7.3036	6.3031	6.3411	6.3855	7.8206	7.0314	7.0794	6.1553	5.2827	5.2114	5.0982	5.0054	5.6074
SEL1L3	31.0523	29.266	30.8601	36.9167	38.1423	38.5926	24.3979	25.4931	24.5013	32.2176	29.9206	31.8503	30.3545	33.1701	32.9776
TF	0.0028	0.0074	0.0044	0.003	0	0.0036	0.0017	0.0059	0.0113	0.0016	0.0084	0.007	0.0068	0.0062	0.0102
CDV3	47.3649	51.1356	49.7922	73.3817	77.7364	69.9888	69.7716	70.1242	66.922	76.7676	70.7623	70.276	48.0557	51.6121	50.2463
MYO15A	0.0129	0.025	0.0114	0.0158	0.017	0.0349	0.0238	0.023	0.0274	0.0315	0.0439	0.0298	0.0195	0.0221	0.03
ALKBH5	25.4954	24.6694	26.1695	10.4406	10.7073	12.1647	22.4746	22.0297	23.6636	21.6272	22.9422	20.7854	21.3572	21.8132	21.0602
APOH	0	0	0	0	0	0	0	0	0	0	0	0	0	0	0
NLRP1	8.7291	9.0713	8.9511	6.0839	6.2462	6.1654	7.9102	8.0154	8.2398	7.9659	8.6209	8.2648	8.1741	8.1164	7.953
PITPNM3	2.0108	2.1432	2.2087	0.8633	0.814	0.9557	1.9931	2.166	2.4765	1.266	1.3377	1.1854	2.0691	1.8882	1.895
SPAG7	16.8731	18.7306	17.2115	16.8762	16.4604	14.9116	17.5451	17.2453	18.0993	16.3928	16.2281	17.3061	18.244	17.4952	17.4871
ORC6	3.4219	3.856	4.1197	2.1105	2.822	2.3236	1.8822	1.6962	1.7969	2.019	1.6436	1.7487	1.6368	1.5835	1.9804
ZFHX4	0.3286	0.3002	0.2573	0.3204	0.3121	0.3188	0.2014	0.338	0.2177	0.2216	0.2787	0.3025	0.4181	0.4685	0.3645
ZC3HC1	8.8713	10.3392	8.8339	7.8475	7.5151	7.3459	8.4274	8.8105	7.773	7.4619	8.6112	8.2989	8.0066	7.8409	7.6777
ESR1	0.0454	0.0363	0.0248	0.0516	0.0688	0.0507	0.0251	0.0976	0.0644	0.0762	0.0718	0.0599	0.062	0.0994	0.1355
RGS17	0.3653	0.4015	0.5143	0.5757	0.4951	0.4441	0.7995	0.6754	0.7215	0.522	0.672	0.5988	0.5138	0.6528	0.7074
ANGPT2	42.2727	33.4596	45.1418	84.0735	89.5848	91.7879	19.481	18.2214	17.8256	81.6508	48.6882	51.6761	81.305	84.9603	84.8816
TMEM101	7.968	7.5252	7.781	7.4214	7.5054	7.6059	8.5027	8.1362	8.7939	7.8846	7.5569	7.8097	8.8457	9.3951	9.241
CD200	0.9933	1.206	1.0355	0.7239	0.9596	0.9764	1.226	1.433	1.2803	2.1116	1.7332	2.1528	1.1849	1.1138	1.5431
CCDC80	1.409	1.4976	1.448	1.4129	1.4478	1.2202	1.3073	1.3383	1.2591	2.3365	2.1148	2.2575	2.3459	2.1992	2.3427
CMA1	0	0.1638	0	0	0	0	0	0.1634	0	0	0	0	0.0756	0	0
PSME1	47.9973	49.5873	47.6167	63.2199	56.9009	60.9707	61.5769	59.2977	59.8743	76.4216	65.2229	70.8661	60.9644	60.2292	61.6591
PPP2R3C	2.3548	2.3741	2.3368	3.0777	3.314	3.0119	3.5513	2.9322	2.854	3.3023	2.8824	2.518	2.6331	3.2106	2.5958
HAUS4	5.7063	6.0606	5.0727	4.5276	4.6405	3.9435	5.3012	5.1998	4.6903	4.4313	5.1618	4.2268	4.9972	4.7425	4.3941
JPH4	0.0208	0.0217	0.0071	0.0074	0.0071	0	0.0081	0.0289	0.0238	0.0079	0.0345	0.0863	0.0603	0.0682	0.0376
MYH7	0	0	0	0	0	0.0077	0	0	0	0	0	0	0	0	0
CEBPE	0	0	0	0	0	0	0	0	0	0	0	0	0	0.0228	0
SLC7A8	0.6367	0.6597	0.7124	0.3417	0.5673	0.4023	1.0081	1.0412	1.2011	1.2427	1.6026	1.9666	0.9938	1.1657	1.1473
OSGEP	7.0428	6.8189	6.494	6.4871	6.5154	5.9889	6.6627	6.7849	6.315	6.4264	6.3711	6.6081	6.9812	6.8292	6.2567
SLC22A17	0.146	0.0899	0.0973	0.0461	0.0531	0.0543	0.1313	0.1165	0.1281	0.2449	0.2907	0.1818	0.4648	0.4418	0.6299
RNF31	0.6557	0.6174	0.5514	0.4985	0.5457	0.3522	0.6748	0.6613	0.5015	0.6729	0.832	0.9592	0.718	0.7354	0.7172
SCFD1	0.8614	0.9498	0.9712	0.8746	0.9878	0.8454	0.9436	0.8737	0.9449	0.9234	0.8285	0.8908	0.9137	0.9412	0.8572
G2E3	0.8699	1.1694	0.9038	0.8998	0.7781	0.6118	0.6666	0.7433	0.6006	0.6598	0.662	0.691	0.5172	0.6461	0.5131
HECTD1	5.3612	6.4268	6.2818	5.789	6.6587	5.513	5.3878	6.0404	5.1202	6.1542	5.652	5.3334	5.4606	6.3655	5.8949
HNRNPC	79.7916	92.753	80.3825	69.0147	71.8356	63.6428	73.6336	73.4186	70.5145	71.0746	70.1752	75.7359	63.0972	66.4229	64.7279
RPGRIP1	0.0529	0.0138	0.0204	0.0497	0.034	0.0251	0.0389	0.0483	0.0834	0.0377	0.0461	0.0329	0.0128	0.0145	0.012
SUPT16H	22.9805	26.5722	25.3552	16.2894	18.6192	14.4572	18.7941	19.2725	16.4296	15.8514	14.0524	13.9384	15.476	18.4924	17.3912
TOX4	11.0747	11.1641	11.2602	12.575	12.2329	13.1853	11.7782	11.3708	11.8924	10.0332	9.8127	10.3622	10.8758	11.4509	10.9431
GEMIN2	2.4362	3.0898	2.9852	2.1328	2.6624	2.0124	2.6572	2.3429	1.78	2.9022	1.8016	1.9656	2.2225	2.4425	2.5627
TGM1	0.4517	0.5034	0.4955	0.5586	0.6168	0.6454	0.6468	0.7274	0.4845	0.4815	0.4789	0.648	0.6358	0.634	0.5601
TINF2	8.8054	8.9667	8.0233	9.352	9.4366	8.6081	9.3513	9.4489	10.2269	9.3817	10.0648	9.826	9.3905	9.6631	9.814
SEMA6A	0.074	0.0985	0.0831	0.1083	0.1004	0.0893	0.1068	0.1088	0.0926	0.1572	0.2142	0.2261	0.117	0.1067	0.1218
TRPM7	1.1999	1.2306	1.3027	1.6059	1.8302	1.3554	1.1987	1.0602	0.9653	1.2838	1.2031	0.9923	1.211	1.5433	1.51
TYRO3	3.3138	2.7435	2.8126	3.5494	3.594	4.4116	4.0857	3.7486	3.5008	3.5263	3.2676	3.2226	5.0579	4.9902	5.1702
WDR76	2.5424	2.9533	2.6366	1.6314	1.5463	1.2349	2.0538	1.6897	1.4843	1.4754	1.5309	1.3856	1.0141	1.1188	1.1139
CAPN3	0.066	0.0601	0.0503	0.0709	0.0946	0.098	0.1621	0.1258	0.1252	0.1113	0.1858	0.1501	0.2553	0.2639	0.2079
SNAP23	5.8981	6.4524	5.7765	5.9268	6.3886	5.6636	5.4552	5.3295	5.3571	4.0811	3.9613	3.6833	5.4991	6.4953	5.6286
TBX15	0.0169	0.0088	0.0348	0.0272	0.0348	0	0	0.0264	0.0291	0.0096	0.0168	0.0105	0.0163	0.0092	0.0306
PHGDH	0.4551	0.2506	0.4152	2.5026	2.2649	3.1939	0.1221	0.1208	0.0916	0.2322	0.1073	0.1243	0.0926	0.0786	0.1446
COL9A3	0.0303	0.0951	0.1326	0.0407	0.0546	0.0766	0.1515	0.1186	0.1391	0.1382	0.1357	0.0849	0.022	0.0415	0.0343
EZR	60.846	64.999	62.7241	59.1004	58.45	57.2589	61.1263	63.3176	62.6721	56.7945	64.0701	68.5005	61.9088	60.2676	59.1325
MYL6	96.35	115.146	99.7612	110.621	106.335	94.8674	129.996	118.289	117.366	113.66	105.229	108.139	119.261	114.906	126.924
AGO1	3.5157	3.6097	3.639	2.9604	3.0468	2.8322	3.4683	3.6652	3.6618	3.0231	3.2573	3.2617	3.1269	3.347	3.3055
TEKT2	0.0936	0.0979	0.1157	0.1005	0.1735	0.142	0.3083	0.0977	0.2363	0.1922	0.2236	0.1865	0.3076	0.2254	0.2034
CLSPN	2.7306	3.5049	2.863	1.4818	1.5553	1.3243	0.9671	1.1172	1.2066	1.1033	1.317	1.3094	0.8019	0.9081	0.817
RFFL	1.6527	1.5685	1.422	1.3222	1.3315	1.4017	1.6241	1.8249	1.7049	1.3147	1.5402	1.5228	1.4952	1.348	1.5517
UNC13D	0.8462	0.7378	0.7165	0.5853	0.5082	0.511	0.8958	0.9564	1.0409	0.7023	0.8422	0.7902	1.3809	1.245	1.3448
MFSD11	3.1265	3.4764	3.4277	2.9835	3.2605	3.2938	3.9286	3.6899	4.3227	3.3542	3.9342	3.4896	3.6351	3.5856	3.6306
DPYSL2	14.0464	14.2691	13.9774	15.1948	15.1656	15.496	13.9603	14.1301	14.5112	19.5485	19.2891	20.8744	16.3022	17.7913	17.6168
TGFB2	1.9098	1.7886	1.7293	0.4425	0.3995	0.3448	0.1783	0.1455	0.16	0.7259	0.6155	0.7171	0.8084	0.7829	0.719
GPATCH2	1.0455	1.1719	1.1364	1.0954	1.1618	0.949	1.1711	1.1557	1.0804	1.4003	1.1025	1.2087	1.1786	1.3257	1.1192
NUP50	12.7194	14.4436	13.5653	11.6776	12.4534	10.7838	9.7846	10.6914	10.1062	11.0659	10.9751	11.2781	9.6951	10.975	10.6474
CDC45	6.7004	7.3835	6.3288	3.2521	3.0054	3.0509	3.1435	3.2125	3.1652	3.0899	3.506	3.389	2.7848	2.9921	2.8766
COMT	16.4302	13.7866	14.7219	20.5328	19.1379	21.5056	16.9555	15.5229	16.2023	15.713	17.6545	15.6578	20.7957	19.1274	19.6406
ADA2	4.023	4.9219	4.129	5.2244	5.2887	4.7397	5.2518	5.727	5.6415	5.3913	5.566	6.1058	5.3875	5.2937	5.3183
ENSG00000093100	0.1525	0.0887	0.0873	0.0819	0.0785	0.0643	0.0598	0.1238	0.1653	0.0676	0.1097	0.2005	0.172	0.1391	0.1765
ECHDC1	3.4767	4.2322	3.9593	3.2807	3.4397	2.401	3.291	3.2968	2.6689	2.8739	2.2383	2.285	2.1604	2.178	2.3575
LRRFIP2	9.1956	9.9043	9.8866	7.4244	8.2221	7.4608	9.4251	9.3572	8.8702	9.373	8.9847	9.3738	8.095	9.0849	8.8065
SEC22C	8.7844	8.8655	9.1752	7.7685	7.7157	7.6301	5.758	5.5392	5.9518	7.3614	7.8123	7.7688	8.2837	8.6877	8.0944
XYLB	1.4957	1.4071	1.3074	1.3813	1.4205	1.2895	1.1455	1.2641	1.2504	1.375	1.1367	1.2559	1.1707	1.18	1.1913
HDAC6	2.4154	2.3546	2.2106	2.5326	2.7321	2.7226	3.0406	2.8743	3.1636	3.0462	3.466	3.6162	3.4089	3.3004	3.1915
GABRP	0.0159	0.0498	0.049	0	0.0327	0.0602	0.0934	0.0166	0.1184	0.1448	0.2212	0.2174	0.069	0.0608	0.0647
CDC6	4.8413	5.9609	4.8217	3.4765	3.7401	3.0286	2.9892	2.7092	2.9237	2.4177	2.9282	2.9579	2.5225	1.9045	2.0819
UPRT	1.054	0.9674	0.9829	0.8431	0.8497	0.7791	1.1811	0.7158	0.9582	1.0318	0.9203	0.7675	0.7686	0.9901	0.9361
CDC23	8.9394	9.7264	9.7698	6.8229	7.7147	6.2261	8.1215	8.4478	7.4388	8.463	6.4535	6.9648	6.2959	7.5997	7.1501
AAAS	10.0098	10.6183	10.2276	7.912	7.1421	7.188	9.2724	8.2413	8.8754	7.7069	7.808	8.318	7.8275	7.7185	8.0639
CBX5	4.6514	5.4276	4.8098	4.5761	4.7563	3.7144	4.8539	4.9521	4.757	4.286	4.3455	4.6463	4.5604	4.5615	4.5463
SUCO	2.4998	2.7951	2.6316	3.0721	3.5927	2.9067	2.5631	2.7583	2.6067	2.8188	2.5343	2.2851	2.5007	3.1016	3.079
MSH2	1.5665	1.594	1.881	1.5058	1.5908	1.0475	1.4891	1.4105	1.1386	1.3765	1.156	1.0253	1.2104	1.406	1.3064
MAP3K1	1.829	1.6359	2.0883	3.4176	3.5808	2.9522	1.4545	2.017	1.7667	2.6259	2.193	1.8583	2.0374	2.5199	2.4149
DHPS	1.1063	1.3246	1.1772	1.0159	1.4933	1.0253	1.4602	1.4491	1.382	1.5699	1.5904	1.2702	1.6984	1.789	1.5356
HOOK2	3.5878	3.1731	3.2946	3.123	2.9449	3.0384	4.3793	4.5149	4.9011	3.5991	4.5158	4.2981	5.8255	5.653	5.5972
NXPE1	0	0	0	0	0	0	0	0.0054	0	0	0	0.0064	0	0	0
ARCN1	74.6498	79.5397	78.7322	88.7178	102.334	89.5461	79.0818	81.7392	71.6784	92.2431	81.5611	81.9316	73.7587	81.7649	79.0153
EPB41L4B	0.1702	0.1973	0.2037	0.158	0.1799	0.1395	0.1461	0.1823	0.1161	0.2045	0.1144	0.0973	0.1022	0.1107	0.0833
TMEM38B	1.279	0.9824	1.0003	1.7204	1.4252	1.596	1.2473	1.2838	1.2073	1.1816	1.2327	1.0986	1.1185	1.3731	1.0919
PSMD5	11.5483	12.7097	13.5402	10.1307	10.7909	10.39	10.7385	12.0658	11.1825	11.5047	10.0831	10.3812	9.5874	11.8251	11.1258
PTGS1	13.5392	13.5276	12.7206	6.9357	7.0774	8.6955	13.7237	14.0196	14.5942	14.3469	12.7622	13.5564	12.212	11.7138	12.3252
NUP188	16.1251	16.5596	16.0456	13.8115	13.5303	13.9565	13.434	13.1922	13.8785	13.1288	13.9153	14.6525	12.275	12.4292	12.2146
CRAT	9.542	8.9783	8.5026	7.6915	7.6676	8.3702	10.3445	10.6229	10.2795	9.1005	9.6901	9.8397	12.1339	11.0094	11.5698
SH2D3C	32.257	33.6224	30.9065	36.6207	34.6712	33.8744	48.2112	46.6688	49.0724	31.3874	35.1578	34.339	57.1133	51.3516	53.3501
NANS	9.99	10.2646	9.9653	10.0756	10.1704	10.2655	11.0322	10.0811	11.0684	9.8309	10.0021	10.8356	8.8693	8.5713	8.4912
TBC1D2	7.3114	8.8013	6.6153	6.9171	6.7612	7.4616	12.725	11.2133	12.2602	9.2908	11.2859	10.436	9.4983	9.005	9.1849
WHRN	1.6143	1.3089	1.5733	1.4047	1.4187	1.9235	1.5528	1.7023	1.7594	1.1768	1.4518	1.2777	1.7269	1.5583	1.644
PDE6C	0.0982	0.137	0.1461	0.082	0.1348	0.0828	0.0898	0.148	0.1252	0.112	0.1086	0.0543	0.116	0.1672	0.1482
CWF19L1	6.6272	7.4821	6.7673	4.9494	5.231	4.2225	6.5712	6.0691	5.4065	5.9826	5.8173	5.2715	5.2917	5.6304	5.5326
SEMA4G	2.0216	1.9339	2.0674	1.6868	1.7107	1.9249	1.9461	2.0297	2.4543	1.9184	1.702	1.6808	2.2343	1.9243	1.736
BTAF1	4.3192	4.4258	4.5956	4.967	5.6261	5.106	4.1306	4.7047	4.3297	4.9011	4.2147	4.2094	4.7002	5.5173	4.874
IKZF5	1.8236	2.0947	2.0234	2.141	2.2146	1.8719	1.9697	2.3684	1.8359	1.9181	1.4816	1.9275	2.0569	1.914	1.8529
BLNK	0	0	0	0	0	0	0	0.0036	0.004	0.0079	0.0035	0	0.0067	0	0.0063
TLL2	0.036	0.0282	0.0232	0.0193	0.0139	0.017	0.0106	0.0188	0.0206	0.0205	0.009	0.0168	0.0217	0.0148	0.0285
CYP26A1	0.0619	0.0259	0.0765	0	0.0255	0.0469	0.0291	0.1033	0.0852	0.0847	0.0862	0.077	0.1913	0.2708	0.1904
TDRD1	0	0	0	0	0	0	0	0	0	0	0	0	0	0	0
SORBS1	0.8508	0.834	0.7657	0.6974	0.8035	1.0201	1.0794	1.1776	1.318	1.2375	0.9568	0.9133	1.0097	1.0776	1.0127
CRTAC1	0.8465	0.7992	1.0524	1.4626	1.488	2.1005	3.9947	3.7051	3.7189	1.9777	1.9522	1.8251	3.7506	3.3326	3.7942
BAMBI	1.389	1.2199	1.236	1.454	1.0946	1.6903	0.8067	0.8766	1.023	1.1341	1.28	1.2169	0.6959	1.3135	1.1642
IL11	0.1096	0.043	0.0282	0.0735	0.0141	0.0865	0.0161	0.0286	0	0.0156	0.0136	0.0171	0.0397	0.0899	0.062
WAC	8.4201	7.9882	8.369	8.7475	9.5266	9.5023	7.827	8.3042	8.1043	8.6712	8.5163	8.5827	7.6277	7.3755	7.2852
CREM	3.7265	3.7842	3.8572	3.8132	3.3927	3.343	4.8371	5.0898	3.8986	4.6824	3.9588	3.63	3.1592	3.2116	3.2219
NUBP2	7.6666	8.1991	8.2381	7.7432	7.4505	7.7492	8.5461	8.161	8.5743	7.1189	6.8999	6.8404	9.0412	8.9411	9.1551
SMIM24	0.0248	0	0	0	0	0	0	0	0	0	0.0493	0.0308	0	0	0
HIVEP1	3.9429	3.853	3.8542	4.0102	4.3786	3.5887	1.9796	2.3089	2.1069	3.1697	3.5661	3.4069	3.2398	3.1257	3.3068
FKBP5	6.1432	6.7988	6.2085	7.2454	7.977	6.8782	8.2116	9.0124	8.4255	7.312	7.3852	8.2886	5.9158	6.458	6.3921
SRPK1	7.5255	7.9362	7.7211	6.883	7.7649	7.1485	7.2717	7.3653	7.3697	6.7376	5.6026	5.9302	6.3023	7.1195	6.9266
BRPF3	10.3277	9.6848	9.4582	8.5249	8.5829	8.026	9.5374	10.1442	10.2448	11.4542	12.4873	12.0089	10.5418	11.0829	10.4989
MRPS18A	12.1559	13.4653	13.7172	13.0754	12.3789	13.2537	11.5248	11.7152	12.4266	13.3782	15.0244	14.9366	12.334	10.9546	11.2917
PGC	0	0	0	0	0	0	0	0	0	0	0	0	0	0	0
TMEM14A	8.2789	8.4282	8.2192	5.8176	6.536	6.2869	10.5231	9.2958	7.2831	6.5194	5.6534	4.7608	8.0352	7.7188	7.6961
EFHC1	0.7289	0.7964	0.7456	0.4899	0.5662	0.5034	0.846	0.9439	0.6457	0.5811	0.5602	0.6224	0.7417	0.8206	0.8117
HSP90AB1	552.236	631.656	561.596	404.714	426.896	386.235	514.179	494.039	489.726	455.509	450.368	467.504	432.692	456.236	442.882
MLN	0.3944	0.3438	0.0677	0.1411	0.2707	0.4154	0.0773	0	0.0754	0.075	0	0.1637	0	0.1439	0
CDC5L	8.1105	9.2537	8.6785	8.5852	9.4031	8.237	8.3156	8.4433	8.2933	9.798	8.7099	8.1441	7.7685	8.5343	8.3475
ITPR3	29.2358	28.7665	27.3843	31.4628	31.489	34.153	40.6489	42.1527	44.6383	31.5579	33.9657	33.5863	38.9817	36.4859	37.3418
ZNF184	0.5557	0.6384	0.8752	0.3509	0.5497	0.3443	0.7562	0.4889	0.6751	0.3728	0.4121	0.4613	0.558	0.5366	0.5721
DSP	0.0165	0	0.0142	0.0413	0.017	0.0208	0.0226	0.0115	0.0189	0.2571	0.2271	0.1849	0.0053	0.009	0.0274
SIRT1	1.3502	1.4041	1.4234	0.9316	1.1088	0.7313	0.898	0.9307	0.8206	0.8798	0.9839	0.7905	0.9551	1.1257	1.084
HNRNPH3	18.3159	20.5753	19.2118	15.3665	15.1477	13.3673	14.1982	14.5382	14.0842	14.0457	13.6382	13.5769	12.8314	14.2181	13.5348
IFT74	0.6502	0.6381	0.5242	0.6979	0.7006	0.5669	0.6284	0.6626	0.5551	0.523	0.7475	0.5773	0.7354	0.7612	0.6571
JAK2	0.9972	0.9753	0.9839	1.0206	0.9025	0.9672	0.911	1.1662	1.0749	1.2271	1.1218	1.2474	1.0846	1.1928	0.9531
IL12RB1	0.0684	0.0447	0.0528	0.156	0.0088	0.0972	0.0905	0.0981	0.0588	0.2729	0.3914	0.3831	0.0991	0.0748	0.0155
ABL1	29.969	29.119	29.0016	29.4348	29.3748	29.6056	26.8678	26.8547	27.2068	25.2295	26.5119	27.135	21.7838	21.1511	20.9739
ACOT7	25.0888	22.8048	23.1801	16.6922	15.4184	17.7471	24.4174	20.6755	22.8796	14.4359	15.8022	13.5566	26.186	24.2317	25.3204
SH3GLB1	15.24	16.0498	16.2091	14.6294	17.123	12.4896	16.89	16.4728	12.2431	16.3632	13.1628	11.8597	12.5674	13.632	13.6512
CDC7	1.3962	1.4181	1.5427	0.6126	0.8184	0.5538	0.7192	0.8081	0.9003	0.7438	0.8926	0.6344	0.5219	0.6803	0.4613
SYDE2	0.0413	0.0539	0.0372	0.0443	0.0106	0	0	0.0161	0.0118	0.0059	0.0616	0.0064	0.0349	0.0226	0.056
PCSK5	0.6544	0.7881	0.7559	0.7112	0.7105	0.7436	0.7017	0.806	0.8106	0.7524	0.5938	0.7086	0.8714	1.053	0.9458
SCD	14.8886	17.0467	15.4609	9.8777	9.216	9.1648	15.6687	16.9779	16.0699	11.6745	11.5819	12.2591	8.737	8.9612	8.2994
TMED1	4.9062	4.5828	4.7914	4.6389	5.0312	4.7978	4.4423	4.4686	4.6235	4.1515	4.7668	3.9995	4.7217	3.9413	3.5248
ABLIM1	7.0492	7.6792	7.0257	7.1186	7.5424	5.9981	7.7204	8.8388	8.2479	10.3694	11.8542	12.0777	9.6544	10.4895	9.5946
ERMP1	2.4426	2.3768	2.5103	2.5081	2.7128	2.2058	2.3525	2.5508	2.303	2.4974	2.4	2.0054	2.4461	2.7728	2.6725
RAB18	1.7316	1.7581	1.9514	1.8229	2.1351	1.4589	1.604	1.4788	1.0724	1.826	1.3599	1.2337	1.1351	1.4924	1.4218
NRP1	32.4519	34.4402	33.0956	37.4618	37.9473	31.4769	27.6806	31.6517	30.9083	39.5461	40.4863	42.5675	30.9072	33.2472	31.5901
PRTFDC1	7.0076	8.5861	7.8986	4.4044	5.5086	3.4905	9.2443	8.7271	6.9711	6.821	6.8018	5.8164	6.039	6.9257	6.5722
PALMD	12.0296	13.0177	12.6446	14.5206	15.809	12.1025	8.6184	8.4128	8.0314	10.4021	11.8147	11.5836	10.9036	10.8572	11.3833
TSPAN15	15.6486	15.8937	17.5529	23.1369	23.7039	22.0844	18.8281	18.2028	18.0639	25.6698	26.5641	27.476	27.9679	25.4362	27.6679
MACROH2A2	0.0122	0.0051	0.005	0.0026	0	0.0031	0.0058	0.0026	0.0028	0.0279	0.0122	0.0061	0.0095	0	0.0155
WASHC2A	16.812	18.0122	17.3339	19.0512	20.7547	19.1812	18.2189	18.8892	20.3635	22.1445	22.1006	23.0016	19.6979	20.3566	19.9918
MAST3	0.8804	0.8417	1.0942	0.9776	0.8492	0.94	1.0415	1.0875	1.2132	1.0732	1.1079	1.2285	1.2369	1.1406	1.168
MZF1	4.9667	4.406	4.6319	5.2657	4.8354	5.0297	4.8431	4.9632	5.0972	4.5384	4.839	5.0718	5.811	5.441	5.3294
OCEL1	3.9088	3.6349	3.964	3.4325	2.7642	2.5947	4.8759	4.7165	4.1446	3.962	3.4778	2.8757	5.3982	5.055	4.9323
MYO9B	25.5673	24.4037	26.2744	24.9692	24.8204	27.0386	23.5945	24.2019	25.1627	26.1622	29.8488	27.0368	34.3443	33.3903	31.7326
KCNK6	3.467	2.7187	3.1904	3.7402	3.7715	3.2692	3.9237	3.8714	3.6909	2.9633	3.1606	3.1318	4.7002	4.7764	4.9203
CATSPERG	0.0679	0.0292	0.0616	0.06	0.0452	0.0151	0.0798	0.0874	0.0412	0.0774	0.0953	0.0795	0.054	0.1179	0.0903
PSMD8	30.5308	30.8465	30.5016	32.6685	31.1357	31.4368	32.4077	28.9958	30.3625	26.8818	25.4946	26.1529	30.2232	28.3095	29.2161
FBXL19	13.4127	11.2084	11.9094	11.8712	10.8518	13.1584	12.8135	13.2384	12.8187	12.0534	14.0624	14.0521	16.5805	15.7498	15.3769
STX1B	0.0916	0.1253	0.1814	0.0454	0.0508	0.0801	0.2817	0.2058	0.2102	0.1125	0.1402	0.2368	0.2178	0.2776	0.2615
HSD3B7	2.8578	2.3733	3.0641	2.1819	2.5479	1.9733	4.8684	5.1331	4.8671	3.3931	4.7063	4.8968	5.6507	4.3523	5.1206
SETD1A	7.4416	6.6857	7.3734	6.2316	5.8156	6.5774	6.7692	6.2802	6.4739	5.9476	6.3772	6.3749	7.88	6.747	6.6398
BCL7C	6.159	6.2588	5.7968	7.0737	6.2805	5.7261	8.3166	7.2852	6.5596	6.218	7.1452	7.3385	7.799	7.2334	7.7861
MAGEB2	0.0228	0.0478	0.0705	0	0	0	0	0.0238	0.1047	0	0	0.0284	0.0441	0	0.0207
EFNA2	0.0454	0	0.0312	0.065	0.0779	0.0765	0	0.0789	0.0174	0.069	0.0151	0.0188	0.2047	0.0994	0.0959
CIRBP	18.6565	23.6279	19.7569	22.5218	21.1117	18.6568	26.5562	26.8559	26.4191	21.1165	22.5186	23.7371	29.013	29.6117	30.284
ATP5F1D	47.2805	37.3156	43.245	41.3464	36.4205	43.7575	47.9549	43.3383	45.0552	36.1722	40.6947	34.0726	48.899	42.7434	45.0741
CBARP	5.8642	4.2544	5.4051	6.1312	5.5605	6.4115	6.6811	6.685	6.2511	6.4502	8.1665	6.9828	11.2245	8.9787	9.3153
IGFALS	0.0315	0.0329	0.0324	0.0338	0.0162	0.0199	0.037	0.0328	0	0.0538	0.0313	0	0.0456	0.0344	0.0427
HNRNPM	53.0526	53.6914	53.3518	40.6236	41.8469	40.8719	38.0378	37.1157	38.7372	38.354	40.9221	40.1274	40.4726	40.774	38.941
MARCHF2	28.9497	24.6761	26.9811	30.0948	29.4646	30.0802	36.1708	37.3697	36.2505	31.3316	37.7917	34.9097	34.9454	29.3244	32.9492
NDUFB7	72.6734	64.5535	70.1747	70.6423	57.881	68.0154	79.749	79.4681	69.924	57.5398	64.7568	59.0683	73.9959	66.246	72.8625
TECR	7.8284	7.3963	7.408	5.9263	6.1521	6.4593	7.5399	7.1488	7.5971	6.4806	6.331	6.348	5.6055	5.4297	6.0002
TIMM13	35.2026	37.7739	36.1812	30.236	27.4832	25.7958	35.3366	34.2432	32.3694	26.3171	29.4862	27.6911	32.8427	32.0089	34.3014
[truncated: 26,855 more rows]

## Sheet: KIF11 KD
gene_name	KIF11 _control_1	KIF11 _control_2	KIF11 _control_3	KIF11 KD_1	KIF11 KD_2	KIF11 KD_3
DDX11L1	0.112	0	0	0	0	0
WASH7P	6.925	9.407	13.825	16.194	10.928	14.303
MIR6859-1	63.059	53.096	90.974	97.88	63.004	101.976
RP11-34P13.3	0	0	0	0	0	0
MIR1302-2	0	0	0	0	0	0
FAM138A	0	0	0	0	0	0
OR4G4P	0	0	0	0	0	0
OR4G11P	0	0	0	0	0	0
OR4F5	0	0	0.259	0	0.072	0
RP11-34P13.7	0	0	0.032	0	0.018	0
RP11-34P13.8	0	0	0	0	0.05	0
CICP27	0	0.038	0	0	0.19	0.041
RP11-34P13.15	1.807	1.148	1.103	1.388	1.048	1.445
RP11-34P13.16	2.745	3.051	0	6.51	2.553	3.292
RP11-34P13.14	1.207	0	1.105	0	0	0
RP11-34P13.13	0	0.07	0.019	0.02	0.074	0.025
RNU6-1100P	0	0	0	0	0	0
RP11-34P13.9	0	0	0	0	0	0
FO538757.3	0	0	0	0	0	0
FO538757.2	5.114	5.246	5.042	5.597	5.653	4.128
MIR6859-4	0	0	0	2.719	2.908	1.146
FO538757.1	0	0	0	0	0	0
AP006222.2	0.148	0.073	0.06	0.109	0.15	0.335
RPL23AP21	0.426	0	0.521	0.405	0.288	0.852
RPL23AP24	0	0.75	0.309	0	0	0
RP5-857K21.15	0	0	0	0	0.195	0
RP4-669L17.2	0	0	0	0	0	0
RP4-669L17.10	0.081	0	0.223	0.27	0.179	0.146
WBP1LP7	0	0	0	0	0	0
OR4F29	0	0	0	0	0	0
RP4-669L17.4	0	0	0	0	0	0
CICP7	0	0	0	0	0	0
RP4-669L17.8	0.157	0	0	0.099	0.053	0.063
U6	0	0	0	0	0	0
RP5-857K21.1	0	0	0	0.146	0.157	0
RP5-857K21.2	0	0	0	0	0	0
RP5-857K21.3	0	0	0	0	0	0
RP5-857K21.4	0.105	0	0	0	0.036	0
RP5-857K21.5	0	0	0	0	0	0
MTND1P23	1.572	0	4.157	0.497	0.532	0.419
MTND2P28	50.034	33.615	105.975	42.266	37.123	43.286
AC114498.1	52.594	45.848	83.087	56.737	66.958	80.387
RP5-857K21.6	37.264	28.079	56.052	17.334	18.667	14.189
MIR6723	6.57	3.245	6.683	22.851	1.481	5.253
RP5-857K21.7	0.572	0.212	4.884	1.175	0.193	0.114
MTATP8P1	0.942	0.698	4.598	0.298	1.91	0.753
MTATP6P1	1705.23	982.526	1350.2	252.033	256.39	358.107
RP5-857K21.11	2.851	1.056	3.045	5.07	0	0.855
WBP1LP6	0	0	0	0	0	0
OR4F16	0	0	0	0	0	0
CICP3	0.159	0	0	0.025	0.027	0.063
RP11-206L10.1	0	0.117	0.096	0.15	0.213	0
RP11-206L10.3	0	0	0	0.013	0	0.032
RNU6-1199P	0	0	0	0	0	0
RP11-206L10.5	1.321	1.958	0.403	7.103	1.117	0.264
RP11-206L10.4	0	0	0	0	0	0
RP11-206L10.2	0.592	0.877	0.994	3.65	1.451	1.893
RP11-206L10.9	0.141	0.105	0.431	0.156	0.048	0.254
RP11-206L10.8	0	0	0.136	0.071	0.151	0.447
FAM87B	0	0.148	0.122	0.127	0.203	0.08
LINC01128	1.358	1.586	1.369	1.829	1.67	2.221
LINC00115	0.592	0.768	0.271	0.983	1.251	1.183
FAM41C	0.297	0	0.121	0.031	0.033	0.04
TUBB8P11	0.737	0	0.225	0.058	0.062	0
RP11-54O7.16	0	0	0.339	0.176	0	0
RP11-54O7.1	0	0.19	0	0	0.022	0.077
RP11-54O7.2	0	0.652	0	0	0	0
RP11-54O7.3	0.047	0	0.115	0.015	0.016	0.056
SAMD11	8.733	6.201	7.366	7.536	5.804	5.333
NOC2L	21.219	17.938	22.251	23.12	20.396	18.962
KLHL17	7.234	8.678	9.952	10.293	10.406	6.885
AL645608.1	78.647	121.617	141.924	108.12	123.73	77.914
PLEKHN1	1.032	1.325	1.512	2.589	2.094	3.328
PERM1	0.342	0.759	0.347	0.576	0.404	0.41
RP11-54O7.17	0.467	0.138	0.171	1.507	2.18	0.784
HES4	34.867	29.84	37.456	111.846	111.19	93.803
ISG15	70.556	67.304	93.455	1499.42	1585.04	1486.4
RP11-54O7.10	1.266	2.813	0	6.803	12.84	12.142
RP11-54O7.11	0.414	0.307	0.253	2.486	4.618	2.812
AGRN	33.499	39.173	59.206	164.25	148.465	90.835
RP11-54O7.14	143.515	115.321	131.691	483.673	410.722	312.238
RP11-465B22.3	0.718	0.798	0.767	1.476	1.275	1.938
RP11-54O7.18	0	0.523	0.144	1.041	0.636	0.188
RNF223	0.102	0.076	0	0	0	0.041
C1orf159	3.484	3.267	4.347	3.597	3.159	1.96
LINC01342	0	0	0	0	0	0
MIR200B	0	0	0	0	0	0
MIR200A	0	0	0	0	0	0
MIR429	0	0	0	0	0	0
RP11-465B22.8	0	0	0	0	0	0
TTLL10-AS1	0	0	0.101	0.017	0	0.022
TTLL10	0.198	0.037	0.03	0.031	0	0.02
TNFRSF18	0	0	0.087	0	0	0
TNFRSF4	1.246	1.091	1.521	0.251	0	0.091
SDF4	59.313	60.725	65.028	87.345	84.052	61.104
B3GALT6	25.618	24.651	32.173	27.563	26.916	20.033
FAM132A	1.086	0.886	0.796	1.477	1.065	0.738
RP5-902P8.12	0.125	0.371	0.382	0.475	0.169	0.05
UBE2J2	29.203	24.06	37.543	25.831	25.025	23.414
RP5-902P8.10	0.76	0.845	3.015	2.283	1.799	3.038
SCNN1D	0.726	0.753	1.123	2.695	2.227	1.355
ACAP3	7.412	9.165	9.953	13.551	13.057	9.004
MIR6726	0	0	0	0	0	0
PUSL1	6.421	6.557	7.934	8.592	8.156	5.948
CPSF3L	16.195	15.25	19.48	20.963	18.587	14.531
MIR6727	20.99	19.997	27.454	42.666	23.323	13.185
RP5-890O3.9	10.604	6.735	10.787	8.302	10.928	11.505
CPTP	12.277	10.509	13.917	21.604	20.991	9.785
TAS1R3	0.227	0.168	0	0.341	0.365	0.25
DVL1	22.085	22.993	30.85	32.759	30.12	19.154
MIR6808	13.214	2.448	8.065	7.312	11.172	5.282
MXRA8	0.215	0.558	0.69	0.357	0.455	0.344
AURKAIP1	108.023	78.83	107.276	84.706	89.055	59.848
RP5-890O3.3	0	0	0	0	0	0.425
CCNL2	40.746	40.859	43.661	43.94	43.136	34.453
RP4-758J18.2	15.438	14.699	14.935	17.085	14.096	14.225
MRPL20	43.344	37.866	41.988	40.209	31.845	33.256
RN7SL657P	3.991	5.422	2.436	6.941	4.499	7.712
RP4-758J18.13	1.664	1.612	1.484	1.983	2.337	2.353
ANKRD65	0	0	0.045	0.07	0.1	0
RP4-758J18.7	0	0	0	0	0.728	0
TMEM88B	0.396	0	0	0	0	0
RP4-758J18.10	0	0.17	0	0.145	0	0
VWA1	0.346	0.428	0.399	0.037	0.156	0.077
ATAD3C	0.049	0.145	0.03	0.031	0.05	0
ATAD3B	8.753	9.118	11.274	12.355	11.815	8.631
ATAD3A	22.673	22.917	23.956	25.101	25.686	18.863
TMEM240	1.412	1.674	2.845	3.349	3.2	1.468
SSU72	19.364	16.913	14.705	21.91	22.358	20.578
RP5-832C2.5	0.093	0.344	0.283	0.499	0.596	0.63
AL645728.1	0.706	0.523	0	0	0	0
RP11-345P4.11	0	0	0	0	0	0
Metazoa_SRP	0	0	0	0	0	0
C1orf233	1.122	0.97	2.111	1.685	2.055	1.009
RP11-345P4.9	1.435	1.063	2.568	2.843	3.59	2.409
MIB2	5.38	5.074	7.151	9.736	10.21	5.972
MMP23B	0	0	0.132	0.023	0.146	0
CDK11B	15.855	15.158	17.7	17.707	17.07	15.068
RP11-345P4.10	19.004	29.967	19.927	15.715	17.961	30.581
SLC35E2B	7.662	11.062	11.308	11.004	10.254	10.562
RP11-345P4.7	1.919	1.727	3.346	1.604	2.457	1.863
RP11-345P4.6	2.33	2.877	5.451	1.228	2.363	2.328
MMP23A	0	0.284	0.234	0.424	0.389	0.077
CDK11A	7.256	8.264	7.946	9.098	7.333	7.69
RP1-283E3.8	7.675	8.445	8.292	9.404	7.553	7.824
RP1-283E3.4	2.543	1.937	2.932	3.217	2.747	2.88
SLC35E2	1.612	1.637	1.932	2.757	1.515	1.79
NADK	13.892	16.931	19.308	26.222	23.052	17.849
GNB1	57.741	63.647	61.995	74.18	80.282	83.232
RP1-140A9.1	0.215	0.638	0.394	1.428	0.509	0.086
CALML6	0.42	0.684	0.205	0.531	0.256	0.906
TMEM52	0.367	0.544	0.597	0.155	0.165	0.147
CFAP74	0.112	0.042	0.057	0	0	0
RP11-547D24.1	0	0	0	0	0	0
GABRD	0.202	0.15	0	0.032	0.034	0
RP11-547D24.3	0	0	0	0	0	0
PRKCZ	0.689	0.435	0.904	0.783	0.777	0.673
RP5-892K4.1	0	0	0	0	0	0
RP11-181G12.2	0.112	0.167	0.137	0.036	0.19	0.135
C1orf86	5.892	5.557	7.291	9.005	7.964	7.052
RP11-181G12.4	0	1.329	1.46	0.189	1.011	0.478
AL590822.1	0	0	0	0	1.781	0
SKI	14.362	18.67	18.06	21.286	21.682	17.428
MORN1	0.464	0.408	0.577	0.897	0.5	0.502
RP4-713A8.1	0	0	0	0	0	0
RP4-740C4.5	0.324	0.3	0.346	0.512	0.383	0.227
RP4-740C4.7	0	0	0.838	0	0.464	0.274
RER1	23.7	22.865	23.413	25.448	29.522	28.477
PEX10	18.879	15.475	19.341	15.549	17.709	15.936
PLCH2	0.054	0.027	0.011	0.034	0.012	0.051
RP3-395M20.2	0	0	0	0	0	0
RP3-395M20.3	0	0	0	0.12	0	0
PANK4	5.449	6.17	7.449	14.439	12.043	9.772
HES5	0	0	0	0	0	0
RP3-395M20.12	2.935	2.465	2.269	0.928	1.522	0.626
RP3-395M20.8	2.922	3.742	3.896	7.652	6.412	5.434
TNFRSF14	10.217	9.753	10.043	22.198	19.872	15.949
RP3-395M20.7	0.15	0	0.459	0.095	0	0.3
RP3-395M20.9	0	0	0	0.098	0.316	0
FAM213B	23.07	23.649	30.668	27.569	26.259	19.808
MMEL1	5.223	4.809	5.694	4.986	6.327	4.682
RP13-436F16.1	0	0	0	0	0	0.209
TTC34	0.066	0.073	0.121	0.01	0.034	0.066
RP11-740P5.2	0	0	0	0	0	0
RP11-740P5.3	0	0	0	0	0	0
ACTRT2	0	0	0	0	0	0
LINC00982	0	0	0.064	0	0	0
PRDM16	0.1	0.015	0.037	0.006	0.02	0
RP1-163G9.2	0	0	0	0	0	0
RP11-193J6.1	0	0	0	0	0	0
RP11-22L13.1	0	0	0.034	0	0	0
ARHGEF16	0.07	0.13	0.107	0.078	0.059	0.042
RP11-168F9.2	0.51	0	0	0	0	0
MEGF6	4.956	6.524	8.89	9.175	7.744	5.457
MIR551A	0	0	0	0	0	0
RP11-46F15.2	1.567	0.929	0.956	1.684	0.742	2.255
TPRG1L	50.14	42.656	53.963	54.174	58.868	53.481
WRAP73	2.256	2.412	2.738	3.469	2.548	3.094
TP73	0.144	0.021	0.07	0.091	0.01	0.081
RP5-1092A11.5	0.258	0	0	0.082	0	0
RP5-1092A11.2	0	0	0	0	0	0
TP73-AS1	6.465	6.033	7.546	8.442	7.419	7.408
TP73-AS1	3.632	0.897	2.956	1.148	3.685	3.388
CCDC27	0.168	0	0.051	0	0	0.067
SMIM1	0.817	0.151	0.499	0.452	0.415	1.143
LRRC47	15.537	14.039	19.415	20.975	18.58	15.614
RN7SL574P	1.313	0.486	0.401	0.208	0	0
RP1-286D6.5	25.694	29.646	28.901	62.789	53.375	40.498
CEP104	3.687	4.254	3.776	6.612	5.624	6.203
DFFB	2.065	2.612	2.859	1.975	2.061	3.1
C1orf174	4.797	5.628	5.043	5.112	5.993	5.629
LINC01134	0	0.213	0.117	0.622	0.649	0.364
LINC01346	0	0	0	0	0	0.022
RP13-614K11.2	0	0	0	0	0	0
EEF1DP6	0	0	0.64	0	0	0
RP5-1166F10.1	0	0	0	0	0	0
RP1-37J18.1	0	0	0	0	0	0
RP1-37J18.2	0	0	0	0	0	0
AJAP1	0.031	0.023	0.029	0	0.005	0
AL137795.1	0	0	0	0	0	0
RP11-542C10.1	0	0	0	0	0	0
RP1-58B11.1	0	0	0	0	0	0
MIR4417	2.67	0	0	0	0	0
RP11-154H17.1	0	0	0	0	0	0
AL356693.1	0	0	0	0	0	0
MIR4689	0	0	0	0	0	0
NPHP4	0.947	1.185	1.446	1.512	1.462	1.089
AL356261.1	0	0	0	0	0	0
KCNAB2	0.45	0.56	0.611	0.569	0.982	0.572
CHD5	0.177	0.044	0.108	0.056	0.1	0.063
RPL22	59.308	49.427	45.013	26.852	29.58	41.565
RP1-120G22.11	3.609	1.91	4.406	2.935	0.872	3.092
RNF207	2.753	3.487	3.469	3.266	3.653	2.745
ICMT	23.183	20.972	21.394	18.727	18.713	21.2
LINC00337	0	0	0	0.037	0.313	0.092
HES3	0	0	0	0	0	0
GPR153	2.34	2.264	2.098	3.427	3.019	2.119
ACOT7	7.373	9.21	7.125	11.821	12.626	7.897
RP1-202O8.3	0.233	1.208	1.706	1.104	1.496	1.117
HES2	4.902	4.594	6.491	5.551	5.303	4.035
ESPN	1.182	0.946	1.01	0.523	0.848	0.567
MIR4252	0	0	0	0	0	0
RP1-202O8.2	1.111	0.411	0	0	0	0
TNFRSF25	12.089	12.09	12.48	9.799	11.154	10.739
PLEKHG5	12.055	15.235	18.068	16.244	15.459	13.275
NOL9	4.276	4.376	3.736	2.451	2.874	2.628
RNU6-731P	0	0	1.072	0	0	0
RP11-58A11.2	1.458	0.72	0	0.768	0.657	0.777
TAS1R1	0.202	0.15	0.082	0.021	0	0.027
ZBTB48	4.372	4.811	5.284	6.063	5.606	4.499
KLHL21	7.23	8.894	10.567	16.423	17.259	13.232
PHF13	8.525	9.259	10.762	9.309	9.723	8.826
THAP3	10.53	9.753	11.394	11.729	11.752	11.155
DNAJC11	15.108	15.172	16.875	16.429	16.598	19.452
RP11-242F24.1	0	0	0	0	0	0
RP11-312B8.1	0.47	0	1.72	0.743	0.159	0.188
CAMTA1	2.331	2.663	1.933	3.034	2.831	3.231
RP11-312B8.2	0	0	0	0	0.23	0.272
RP11-334N17.1	0	0	0	0	0	0
RNU1-8P	0	0	0	0	0	0
Z98052.1	0	0	0	0	0	0
CAMTA1-IT1	0	0	0	0.169	0	0
RP3-453P22.2	0	0	0	0	0	0
RP4-549F15.1	0	0	0	0	0	0
RP11-338N10.1	0	0	0	0	0	0
RP11-338N10.2	0	0	0.209	0.108	0	0
RP11-338N10.3	0	0	0.446	0	0	0
VAMP3	46.82	32.547	37.672	42.827	52.73	55.133
RP3-467L1.6	0.496	0.367	0.908	0.157	0.168	0.397
PER3	0.746	0.838	0.793	0.396	0.684	0.539
RP3-467L1.4	0.47	1.044	1.003	0.668	1.588	0.939
UTS2	0.979	0.484	0.332	0.551	0.662	0.609
TNFRSF9	0.062	0.023	0.019	0.029	0.01	0.025
RP5-892F13.2	0	0	0	0	0	0
PARK7	75.052	56.093	62.337	61.731	63.382	55.843
Y_RNA	0	0	0	0	0	0
ERRFI1	10.709	6.003	8.128	8.789	10.298	14.63
RP11-431K24.1	0	0.071	0	0.03	0	0
CTA-215D11.4	0	0	0	0.077	0	0
RP11-431K24.2	0	0	0	0	0	0
RNU1-7P	0	0	0	0	0	0
RP11-431K24.3	0	0.291	0	0	0	0
RP11-431K24.4	0	0	0	0	0	0
RNU6-991P	0	0	0	0	0	0
SLC45A1	0.405	0.5	0.7	0.918	1.004	0.674
Y_RNA	0	0	0	0	0	0
RERE	8.421	9.944	10.57	12.371	10.343	10.573
RP5-1115A15.1	0	0	0	0.702	0.094	0.333
SNORA77	0	0	0	0	0	0
RP5-1115A15.2	0	0	0	0	0	0.211
AL096855.1	0	0	0	0	0	0
RPL7P11	0.296	0	0	0	0	0
RPL7P7	0.277	0	0	0.088	0	0
Y_RNA	0	0	0	0	0	0
RP4-633I8.3	0	0	0.287	0	0	0
RP4-633I8.4	0	0	0	0	0	0
RPL23AP19	0	0	0	0	0	0
ENO1	220.663	224.476	192.064	215.262	217.687	190.75
Metazoa_SRP	1.505	6.134	6.89	4.997	2.545	3.008
MIR6728	28.47	30.831	16.04	4.847	8.887	7.879
ENO1-IT1	0.524	0.194	1.279	0.414	0.62	0.314
ENO1-AS1	0	3.484	1.044	1.892	0.723	0
RNU6-304P	0	0	0	0	0	0
HMGN2P17	0	0	0	0	0	0
RP3-477M7.5	0	0.821	0.338	0.35	0.562	0.443
RP3-477M7.6	0	0	0	0	0	0
CA6	0.146	0.054	0.179	0	0	0.059
RN7SL451P	0	0	0	0	0	0
SLC2A7	0.127	0	0.077	0	0.043	0.101
SLC2A5	0.029	0.043	0.018	0.009	0.039	0.058
SCARNA16	0	0	0	0	0	0
AL158048.1	0	0	0	0	0	0
GPR157	1.959	1.425	1.55	1.067	0.932	0.769
MIR34A	5.316	9.19	15.141	19.609	20.373	58.081
RP3-510D11.1	5.631	7.702	4.759	11.23	19.334	9.177
RP3-510D11.2	6.134	6.745	6.16	9.26	12.982	8.068
H6PD	10.706	12.938	15.124	11.128	9.737	8.025
SPSB1	24.457	22.153	29.47	31.964	29.053	23.743
RNA5SP40	0	0	0	0	0	0
RP13-392I16.1	0	0	0	0	0	0
SLC25A33	2.529	2.361	2.747	2.143	2.206	3.113
RP13-15M17.1	1.046	0.517	0	0.551	0.59	0.279
TMEM201	2.238	2.467	2.954	2.778	2.895	2.315
PIK3CD	4.433	4.083	3.495	3.105	3.248	2.842
PIK3CD-AS1	0	0	0	0	0	0
RP11-558F24.2	0	0	0	0	0	0
PIK3CD-AS2	0.83	0.461	0.633	0.525	0.07	0.249
CLSTN1	45.966	50.868	61.505	73.091	67.074	61.011
MZT1P1	0	0	0	0	0	0
AL357140.1	0	0	0	0	0	0
CTNNBIP1	13.543	10.381	11.579	8.416	9.061	9.217
RP11-84A14.5	22.065	23.843	21.324	14.535	17.411	13.782
LZIC	4.604	4.652	3.747	4.786	5.756	6.47
RP11-84A14.4	0.443	1.313	0.27	2.381	3.595	1.594
NMNAT1	2.452	2.851	2.813	1.965	1.773	3.008
RN7SKP269	0.611	0.905	1.865	0.966	0.826	0.244
MIR5697	0	0	0	0	0	0
RP11-807G9.2	6.706	3.975	4.911	2.262	3.023	6.612
RBP7	0.226	0	0.276	0.072	0	0.09
UBE4B	5.936	5.727	5.865	4.139	4.138	4.174
RP11-496H15.2	0	0	0.353	0	0	0
PGAM1P11	0	0.425	0.35	0.091	0.097	0
RNU6-828P	0	0	0	0	0	0
KIF1B	3.514	2.955	3.14	2.874	3.114	3.523
MIR1273D	0	0	0	0	0	0
RNU6-37P	0	0	1.112	0.576	0	0
RN7SL731P	7.317	2.465	8.121	4.417	6.974	7.446
PGD	100.74	103.957	85.313	84.837	84.046	86.478
RP4-736L20.3	1.956	1.268	0.746	0.619	0.165	0.391
APITD1-CORT	5.506	4.519	4.86	3.187	4.096	4.808
APITD1	7.285	5.896	6.362	3.898	5.534	6.317
CORT	0.517	0.383	0.842	0.382	0.058	0.345
DFFA	9.007	9.64	9.827	8.143	8.48	9.566
RP5-1113E3.3	11.686	7.731	8.661	13.329	9.456	9.51
PEX14	14.577	14.08	16.167	15.33	16.594	14.1
RN7SL614P	0	0	0	0.22	0.471	0.278
CASZ1	0.292	0.306	0.409	1.104	0.93	0.832
RP4-734G22.3	0.418	0.292	0.36	0.871	0.499	0.502
HSPE1P24	0	0	0	0	0	0
C1orf127	0.382	0.121	0.1	0.034	0.018	0.087
CFL1P6	0.395	0	0	0.125	0	0.789
AL713997.1	0	0	0	2.101	0	0
Y_RNA	0	0	0	0	0	0
TARDBP	37.916	30.212	32.45	30.433	34.71	42.313
TARDBP	21.126	22.334	20.826	23.449	28.936	33.427
MASP2	0.504	0.136	0.448	0.42	0.961	1.045
RP4-635E18.8	2.688	1.826	1.094	3.471	5.152	5.015
SRM	45.184	44.209	44.126	56.173	48.861	35.96
EXOSC10	11.007	12.149	11.256	13.983	14.922	14.29
RP4-635E18.7	6.395	5.008	5.101	7.652	7.225	8.773
Metazoa_SRP	3.705	0	0.905	0	0.501	0.296
RP4-635E18.6	5.455	9.161	7.324	11.383	13.404	18.897
MTOR	7.044	5.398	6.4	6.941	6.728	6.751
MTOR-AS1	4.343	3.786	3.742	5.089	5.01	2.961
RNU6-537P	0	0	0	0	0	0
ANGPTL7	0.435	0.129	0.106	0.028	0.029	0
RNU6-291P	0	0	0	0	0	0
RPL39P6	0	0	0	0	0	0
UBIAD1	4.065	2.813	3.652	3.917	4.604	3.25
UBE2V2P3	0	0	0.272	0.141	0	0
RP11-149P14.1	0	0	0	0	0	0
PTCHD2	0.159	0.118	0.213	0.151	0.021	0.114
RP1-69M21.2	0	0	0	0	0	0
FBXO2	1.671	2.105	2.805	3.302	3.023	2.338
FBXO44	8.676	7.084	10.22	17.491	15.175	11.465
FBXO6	3.659	4.386	6.306	14.463	12.047	11.401
MAD2L2	9.206	9.254	11.918	14.258	14.793	9.563
DRAXIN	0.106	0.059	0.097	0.235	0.269	0.117
AGTRAP	11.526	12.04	10.944	27.359	25.309	19.806
C1orf167	1.26	1.622	2.068	2.741	1.937	1.523
RP11-56N19.5	0	0	0	0	0	0.042
MTHFR	3.473	3.436	5.765	4.905	4.169	3.074
CLCN6	6.293	6.848	9.276	9.638	8.778	7.827
NPPA-AS1	2.459	2.53	1.917	2.937	2.725	3.822
NPPA-AS1_1	2.253	1.67	0.688	3.562	2.667	2.252
NPPA-AS1_2	2.616	1.939	0.798	2.482	2.212	4.183
NPPA	2.262	1.418	1.381	2.861	1.942	2.296
NPPA-AS1_3	5.414	0	2.203	7.989	2.441	2.886
NPPB	0	0	0.171	0	0.095	0.112
RP5-934G17.6	0	0.055	0.09	0.023	0	0
RNU5E-1	0	0	0	0	0	0
RNU5E-4P	0	1.204	0	0	0	0
KIAA2013	27.623	27.995	29.587	41.774	43.633	26.597
PLOD1	94.194	93.738	116.64	146.413	142.95	111.789
MFN2	32.726	34.152	37.749	41.812	38.675	40.751
RP5-1077B9.5	0	0	0	0	0	0
MIIP	13.957	11.826	15.646	19.334	16.753	14.97
Y_RNA	3.45	1.278	0	2.182	2.333	6.206
MIR6729	5.997	2.222	3.66	3.792	0	2.397
RN7SL649P	0	0	0	0	0	0
TNFRSF8	0.156	0.077	0.414	0.016	0.088	0.021
Metazoa_SRP	0	0	0	0	0	0
RNU6-777P	0	0	0	0	0	0
RP11-426M1.2	0	0	0	0	0	0
MIR7846	12.182	16.548	21.067	5.778	15.105	12.174
TNFRSF1B	7.297	6.634	10.203	7.953	7.473	6.227
MIR4632	0	0	3.901	0	0	0
RP5-1118D24.2	0	0	0	0	0	0
SNORA70	0	0	0	0	0	0
VPS13D	1.48	1.652	1.563	1.918	1.857	2.56
AC243836.1	0	1.444	0	0	0	0
SNORA59A	0	2.85	0.783	2.027	1.735	0
RP5-888M10.2	0	0	0	0.141	0	0
DHRS3	16.563	13.272	17.163	18.432	17.564	14.885
RNU6ATAC18P	1.93	5.72	2.356	2.441	3.916	2.314
MIR6730	0	8.622	0	0	2.951	1.163
RP11-474O21.5	1.13	2.512	0.69	1.608	1.719	2.936
AADACL4	0.124	0	0	0	0.042	0.049
RP11-474O21.2	0	0	0	0	0	0
AADACL3	0.096	0	0	0	0	0.019
C1orf158	0	0	0	0	0	0
PRAMEF12	0.437	0.162	0.333	0.035	0	0
PRAMEF1	0.32	0.178	0.39	0.051	0.027	0.064
RP5-845O24.8	0	0	0	0	0	0
PRAMEF11	0.106	0.157	0.322	0.033	0	0.042
PRAMEF11	0.149	0.22	0.363	0.047	0	0.059
RP5-845O24.3	0.138	0	0.084	0	0	0
HNRNPCL1	0.162	0	0.396	0	0	0
PRAMEF2	0.119	0.176	0.217	0	0	0.095
PRAMEF4	0.213	0	0.13	0	0.072	0
PRAMEF10	0.128	0	0.312	0	0	0
PRAMEF7	0.235	0.087	0.072	0	0.04	0
RNU6-1072P	0	0	0	0	0	0
RP11-450I1.2	0	0	0.104	0	0	0
PRAMEF6	0.18	0.067	0.11	0.028	0.03	0.036
CH17-409J4.2	0.269	0.1	0.082	0.043	0.045	0.054
WI2-3308P17.2	0.405	0	0.062	0	0	0
PRAMEF25	0	0	0	0	0	0
PRAMEF26	0	0	0	0	0	0.039
HNRNPCL3	0	0	0.104	0	0	0
WI2-2994D6.1	0	0	0	0	0	0
RP13-221M14.4	0.219	0	0.134	0	0	0
HNRNPCL2	0.17	0	0.207	0	0	0
RP13-221M14.3	0	0	0	0	0	0
RP13-221M14.2	0	0	0	0	0	0
HNRNPCL4	0	0	0	0	0	0
PRAMEF25	0.314	0	0.192	0	0	0
PRAMEF13	0	0	0.345	0	0	0.075
PRAMEF18	0.185	0.069	0.057	0.029	0.031	0
RP11-450I1.4	0.142	0.105	0.087	0.045	0	0.057
PRAMEF5	0.525	0	0.064	0	0	0
RP11-219C24.8	0	0	0	0	0	0
RNU6-771P	0	0	0	0	0	0
PRAMEF8	0.302	0.298	0	0	0.034	0
PRAMEF15	0.298	0	0.364	0.063	0	0.04
RP11-219C24.6	0	0	0.25	0.043	0	0
RP11-219C24.10	0	0	0.31	0	0	0
PRAMEF14	0.254	0	0.414	0.054	0	0
PRAMEF19	0.474	0	0.386	0.05	0.107	0
PRAMEF17	0.247	0	0.226	0.039	0	0
PRAMEF20	0.488	0.09	0.67	0.077	0	0
LRRC38	0	0	0	0	0	0
RP4-597A16.2	0	0	0	0	0	0
BRWD1P1	0	0	0	0	0	0.21
PDPN	0.053	0	0.032	0	0	0
RNA5SP41	0	0	0	0	0	0
AL359771.1	0	0	0	0	0	0
CTA-520D8.2	0	0	0	0	0	0
SCARNA11	0	0	0	0	0	0
PRDM2	2.944	3.253	3.616	3.086	3.12	3.581
RNU6-1265P	0	0	0	0	0	0
RP11-344F13.1	0	0	0	0	0	0
RP4-704D23.1	0.337	0	0	0	0	0
KAZN	0.123	0.194	0.198	0.229	0.167	0.179
AL034395.1	0	0	0	0	0	0
TBCAP2	0	0	0	0	0	0
TMEM51-AS1	0	0.041	0.017	0.026	0.028	0.143
TMEM51	15.749	13.41	16.305	18.929	16.802	15.826
C1orf195	0	0.517	0.426	0	0.236	0.139
RP1-21O18.3	0	0	0	0	0	0
RP5-903E17.2	0	0	0	0	0	0.081
FHAD1	0.061	0.045	0.102	0.005	0.015	0.006
RP3-467K16.2	0	0	0	0	0	0
RP3-467K16.7	0	0	0	0	0	0
RP3-467K16.4	0	0	0.069	0	0	0.03
EFHD2	71.464	65.905	83.901	74.29	72.423	43.959
CTRC	0	0.124	0.034	0.035	0.076	0.067
CELA2A	0.257	0.285	0.078	0.122	0	0.051
CELA2B	0.134	0.297	0.245	0.169	0.226	0.214
CASP9	1.665	2.33	1.693	2.515	2.352	2.277
DNAJC16	1.889	1.72	1.959	1.85	1.87	2.138
SCARNA21	0	0	0	0	0	0
RP4-680D5.8	1.69	2.922	6.533	3.028	4.381	2.927
AGMAT	0.702	0.578	0.476	0.567	0.501	0.28
RP4-680D5.2	0	0	0	0	0.023	0
CHCHD2P6	0	0.323	0.266	0	0.295	0
RNU7-179P	0	0	0	0	0	0
RP4-680D5.4	0	0	0	0	0	0
DDI2	2.248	1.987	2.157	1.432	1.461	1.534
RSC1A1	1.787	1.714	1.54	0.565	1.138	1.639
RP4-680D5.9	0	0	0	0	0	0
PLEKHM2	20.853	23.93	25.225	34.058	34.587	28.032
AL121992.1	2.24	13.28	13.674	31.877	61.367	33.136
RP11-288I21.1	9.663	11.682	11.02	19.698	15.478	14.587
SLC25A34	2.074	1.808	1.192	1.273	0.64	1.39
RP11-169K16.4	6.1	7.232	6.888	4.051	1.96	4.024
TMEM82	1.411	1.615	1.409	0.527	0.477	0.051
FBLIM1	91.792	105.345	121.866	113.285	111.195	85.018
Metazoa_SRP	0.727	0	0.444	0.23	0	0
RP11-169K16.6	0	0.589	0.486	0.755	0	0.318
UQCRHL	3.755	1.391	4.366	1.187	0.968	1.501
RP11-169K16.8	0	0.659	0	0.422	0	0.178
FLJ37453	2.764	2.926	4.049	2.722	3.232	1.831
SPEN	7.213	5.769	7.768	7.032	6.921	6.435
RP1-134O19.3	0	0	0	0	0	0
ZBTB17	8.826	8.924	10.83	12.108	10.649	8.545
RP11-5P18.1	1.039	0.257	0.211	0.109	0	0.138
RP11-5P18.3	0	0	0	0	0	0
RP11-5P18.11	0	0	0	0	0	0
TBC1D3P6	0	0.15	0	0	0	0
C1orf64	0.064	0.048	0	0	0	0
RP11-5P18.5	0	0	0	0	0	0
HSPB7	0.05	0	0.061	0.047	0.017	0
CLCNKA	0.224	0.083	0.24	0.071	0.19	0.067
RP11-5P18.10	0	0	0	0	0	0
CLCNKB	0.199	0.098	0.324	0.231	0.157	0.027
FAM131C	0.229	0.679	0.42	1.051	0.387	0.412
EPHA2	67.11	75.7	96.139	120.559	113.361	80.986
RP11-276H7.2	0.216	0.32	0.263	0.886	0.583	0.345
RP11-276H7.3	0.717	0.265	0.219	1.02	0.242	0.143
ARHGEF19-AS1	0	0.987	0.271	1.404	2.252	0.177
ARHGEF19	1.405	1.851	1.684	1.892	1.32	1.436
ANO7P1	0.979	0.726	2.152	7.371	5.266	4.268
RSG1	2.018	2.337	3.003	4.627	5.418	2.521
MT1XP1	1.048	0	1.279	1.325	1.063	0.419
FBXO42	2.473	2.54	3.549	3.533	3.646	3.677
SZRD1	59.249	59.326	101.022	51.8	49.861	54.837
RP11-430L17.1	0	0.379	0	0	0	0
SPATA21	13.366	14.679	15.709	11.379	12.273	13.885
AL358794.1	0	0	0	0	0	0
NECAP2	13.288	14.029	13.568	31.906	27.413	25.607
RP4-798A10.2	0.3	0.312	0.587	0.323	0.833	0.744
CROCCP3	0.372	0.657	0.786	1.221	1.751	1.418
RNU1-1	0	0	0	0	0	0
RP4-798A10.7	0	0	0	0	0.178	0.07
RP4-798A10.4	4.172	1.767	1.455	2.262	2.62	3.812
RP5-875O13.1	0.377	0.279	0.575	0.745	0.446	0.301
RNU1-6P	0	0	1.652	2.14	0.458	2.705
FAM231C	0	0	0	0	0	0
RP5-875O13.6	0.663	0	0.27	0.14	0.075	0
AL355149.1	0	0	0	0	0.891	0
NBPF1	2.713	2.755	4.023	3.088	3.233	3.822
RP5-1182A14.5	0	0	0	0	0	0
CROCCP2	3.843	4.159	4.928	7.331	7.009	5.057
MST1P2	5.019	3.089	3.687	4.734	6.761	4.829
RNU1-3	0	0	0	0	0	0
FAM231A	0	0	0	0	0	0
RP5-875O13.7	1.587	0.534	0.528	0.137	0.049	0.231
AL021920.1	0	0	0	0	0	0
EIF1AXP1	3.136	3.32	3.282	0.85	1.364	1.791
ESPNP	0.429	0.091	0.187	0.058	0.083	0.074
RP1-163M9.7	0	0	0	0	0.162	0
FAM231A	0	0	0	0	0	0
CROCC	4.57	4.444	5.163	4.939	5.045	4.058
RNU1-4	0	0	0	0	0	0
CROCCP4	0	0	0	0	0.132	0
MST1L	1.091	0.641	0.551	0.809	0.674	0.481
RP11-108M9.1	0	0	0	0	0	0
RP11-108M9.2	0.884	0.655	0.27	0	0.075	0
MIR3675	2.67	1.978	1.63	0	0	0
RP11-108M9.3	0.197	0	0.241	0.104	0.089	0.158
RNU1-5P	1.354	0	0.826	0.428	1.831	0
RP11-108M9.4	2.686	5.97	7.494	7.885	8.693	8.742
RP11-108M9.5	1.918	5.686	7.026	6.551	7.785	8.436
RNU1-2	0	0	0	0	0	0
RP11-108M9.6	0.445	0	0	0	0	0
MFAP2	53.825	59.651	52.116	89.218	82.238	59.445
RP1-37C10.3	10.42	10.446	18.144	20.252	13.369	16.538
ATP13A2	13.914	13.362	15.989	18.713	17.429	13.082
SDHB	9.896	9.444	7.876	12.816	14.484	12.627
PADI2	0.195	0.048	0.06	0.01	0.011	0.026
Y_RNA	0	0	0	0	0	0
RP11-380J14.1	0	0	0.025	0	0	0
PADI1	0.04	0	0	0.05	0.013	0
PADI3	0.122	0.091	0.075	0.019	0	0
MIR3972	0	0	0	0	0	0
PADI4	0.066	0.049	0.16	0.021	0.044	0
AC004824.2	0	0	0.629	0	0	0
PADI6	0.081	0.121	0.149	0	0.028	0.033
RP1-20B21.4	181.747	135.597	113.993	70.744	63.157	81.922
RCC2	59.757	60.204	58.791	38.223	36.407	39.033
AC004824.1	127.909	142.164	118.965	156.959	164.781	161.915
ARHGEF10L	0.798	0.647	1.187	1.656	1.535	1.047
RP11-473A10.2	0	0	0	0	0	0
AL136529.1	0	0	0	0	0	0
ACTL8	0.105	0	0.064	0.033	0.035	0
RP11-174G17.2	0	0	0	0	0	0
IGSF21	0	0.047	0.116	0.04	0	0
RP11-174G17.3	0	0	0	0	0	0
RP11-174G17	0	0	0	0	0	0
RP11-422P22.1	0	0	0	0	0	0
KLHDC7A	0.227	0	0.069	0	0.013	0.015
DYNLL1P3	0	0	0	0	0	0
RP1-8B22.2	0	0	0	0	0	0
PAX7	0.093	0.023	0.094	0	0.01	0
TAS1R2	0.23	0.057	0	0.097	0.026	0
RP13-279N23.2	3.346	5.884	6.127	9.648	8.026	8.899
ALDH4A1	5.97	7.243	6.546	6.883	6.2	5.872
MIR4695	0	0	1.608	0.833	1.781	0
MIR1290	0	0	0	0	0	0
IFFO2	16.82	19.021	19.494	19.819	18.033	20.939
RP5-1126H10.2	6.016	4.67	3.812	6.757	5.115	6.39
UBR4	5.822	7.252	6.374	11.811	11.622	10.445
RP1-43E13.2	18.068	21.364	32.616	51.661	37.961	28.584
EMC1	7.595	9.018	8.948	12.383	11.716	11.866
MRTO4	23.621	18.679	20.446	14.02	13.827	14.164
AKR7L	0.211	0.209	0.344	0.245	0.262	0.338
AKR7A3	0.228	0.169	0.487	0.613	0.54	0.273
RP4-657E11.10	0.743	1.375	1.586	1.643	0.879	0.742
AKR7A2	16.416	13.704	17.568	14.395	13.064	13.255
RNU6-1099P	0	0	1.112	2.304	1.232	0
PQLC2	8.563	8.226	10.276	14.937	11.852	9.253
CAPZB	55.619	42.996	45.521	58.431	55.449	51.662
RN7SL277P	0	0	0.826	0	0	0
RNU4-28P	0	0	0	0	0	0
RP5-1056L3.1	0	0	0	0	0	0
MINOS1	4.698	6.521	3.277	8.76	8.814	8.005
MINOS1-NBL1	38.388	37.018	35.647	43.335	41.562	37.785
RP5-1056L3.3	2.142	2.222	4.183	1.354	0.435	0.685
NBL1	24.638	19.339	23.896	20.187	18.756	17.022
HTR6	0.295	0	0	0	0	0.157
TMCO4	1.202	1.354	1.056	2.311	2.878	1.71
RNF186	0.156	0.231	0	0	0	0
RP11-91K11.2	0.436	0.646	0	0	0	0
OTUD3	2.563	2.817	2.039	2.24	1.968	2.337
PLA2G2E	0	0	0	0	0	0.099
RN7SL304P	0	0	0	0	0	0
PLA2G2A	0	0	0.141	0	0	0
PLA2G5	0.075	0.055	0.046	0	0	0.03
PLA2G2D	0.436	0	0.222	0	0	0
PLA2G2F	0	0.022	0	0	0	0
RP3-340N1.2	0	0	0	0	0	0
PLA2G2C	0	0	0	0	0	0
UBXN10-AS1	0	0	0	0	0	0
UBXN10	0.07	0.026	0.064	0.022	0.024	0.014
RP3-340N1.6	0	0	0	0	0	0
VWA5B1	0.092	0	0.037	0.029	0	0.024
RP4-745E8.2	0	0	0	0	0	0
LINC01141	0	0	0	0	0	0
RP4-749H3.2	0	0	0	0	0	0
CAMK2N1	3.578	2.651	4.094	3.771	4.209	4.648
MUL1	17.268	20.259	26.155	30.081	27.846	19.75
RPS4XP4	0	0	0	0	0	0
FAM43B	0	0	0.093	0	0	0
CDA	0.405	0	6.177	0.768	0.548	0.647
PINK1	10.519	9.825	10.996	9.621	10.522	8.748
MIR6084	44.297	48.578	45.423	82.918	120.44	38.957
PINK1-AS	34.919	30.23	29.132	21.098	25.665	25.656
DDOST	202.286	203.176	213.097	222.889	226.684	192.652
KIF17	0.174	0.226	0.24	0.496	0.339	0.314
RP5-930J4.5	0	0	0	0	0	0
SH2D5	1.366	1.763	1.668	3.344	3.591	2.678
RP5-930J4.2	0	0	0	0.412	0.661	0.261
HP1BP3	22.052	23.132	21.757	21.067	20.893	25.022
EIF4G3	6.257	7.716	7.875	6.823	6.981	9.485
RNU7-200P	0	0	0	0	0	0
MIR1256	0	0	0	0	0	0
RPS15AP6	0	0	0	0	0	0
RP11-487E1.2	0	1.256	3.103	0	0	0
HSPE1P27	0	0	0	0.416	0	0
ECE1	119.628	135.455	143.397	130.73	112.663	88.778
RP3-329E20.2	0.539	0.799	0.329	0	0.091	0.108
RP5-1071N3.1	0.629	0.291	0.048	0.298	0.186	0.189
PPP1R11P1	0	0.384	0	0	0	0.207
RP11-293F5.8	0	0	0.183	0	0.102	0.12
RP11-293F5.1	0	0	0	0	0	0
NBPF2P	0	0	0.36	0	0	0
HS6ST1P1	0	0	0	0	0.107	0.063
CROCCP5	0	0	0.143	0.074	0	0
NBPF3	1.087	1.336	1.886	1.619	1.819	1.922
PFN1P10	0	0	0	0	0	0
ALPL	0.13	0	0.04	0.061	0.044	0
RP11-63N8.3	0	0	0	0	0	0
AL359815.1	0	0	0	0	0	0
RAP1GAP	0.135	0.1	0.124	0.171	0.103	0.054
USP48	6.28	5.627	5.712	6.08	6.836	8.36
U7	0	0	0	0	0	0
RP11-132G19.3	0	1.882	0	0	0	0
LDLRAD2	235.757	236.477	245.456	191.802	177.317	152.045
HSPG2	167.039	232.973	279.696	247.737	209.829	156.613
RP11-26H16.1	1.211	0.299	0	0.128	0	0
CELA3B	0.253	0.094	0.618	0.16	0.043	0.051
RN7SL386P	0	0	0	0	0	0
RNU6-1022P	0	0	0	0	0	0
CELA3A	0.318	0.118	0.194	0.05	0.054	0
RN7SL186P	0	0	0	0	0	0
RNU6-776P	0	0	0	0	0	0
RP1-224A6.3	0.951	0.47	1.548	0.902	1.179	0.127
LINC00339	3.696	2.637	3.927	5.54	4.86	4.705
CDC42	80.065	69.2	72.279	59.247	69.961	88.676
CDC42-IT1	0.282	1.252	0.344	0.178	1.333	0.788
RP1-224A6.8	1.198	0	0	0	0	0.16
RP1-224A6.9	0.261	0	0	0	0.441	0.104
WNT4	0	0.032	0.105	0.218	0.073	0.138
MIR4418	0	0	0	0	0	0
RP11-415K20.1	0	0	0	0	0	0
RP11-415K20.2	0	0	0	0	0	0
ZBTB40	5.029	6.216	7.038	6.182	6.304	7.053
ZBTB40-IT1	0	0	0.436	0.451	0.483	0.571
EPHA8	0.109	0.054	0.111	0.012	0.012	0
AL158086.1	0	0	0	0	0	0
C1QA	0.153	0	0.094	0	0	0
C1QC	0.438	0	0	0	0	0
C1QB	0.122	0	0.074	0	0	0
EPHB2	12.411	11.25	12.746	12.792	11.712	9.904
MIR4684	0	0	0	0	0	0
AL611946.1	0	0	0	0	0	0
RP11-69E9.1	0	0.301	0	0	0.137	0
MIR4253	71.658	80.706	57.733	143.195	91.114	35.52
LACTBL1	0	0.088	0.072	0.075	0	0
C1orf234	0	0	0.181	0.187	0.1	0
KDM1A	15.923	14.508	15.344	11.725	10.624	12.372
RP1-184J9.2	9.072	16.264	10.896	9.068	11.282	13.571
MIR3115	2.866	0	0	0	0	1.146
MIR4419A	0	0	0	0	0	0
LUZP1	14.066	15.253	15.151	16.138	16.55	20.08
RP5-979D14.1	0.238	0.53	0.291	0.075	0	0
RNU6-514P	0	0	0	0	0	0
RNU6-135P	0	0	0	0	0	0
HTR1D	5.363	6.062	5.539	5.478	4.906	6.513
RP5-1057J7.1	0	0	0	0	0	0
LINC01355	0.465	0.292	0.59	0.713	0.835	0.816
HNRNPR	27.138	28.681	26.725	22.368	25.154	30.084
ZNF436	2.618	2.861	2.98	2.82	2.671	4.222
ZNF436-AS1	1.688	1.414	1.434	1.462	1.912	1.027
Y_RNA	0	3.106	0	0.663	6.379	0
RP5-1057J7.7	0	0	0	0	0	0
TCEA3	0.333	0.247	0.474	1.017	1.163	1.108
RP4-654C18.1	0	0	0	0	0.155	0
ASAP3	2.97	3.301	2.385	3.62	3.237	3.077
E2F2	0.643	0.344	0.458	0.169	0.085	0.271
Metazoa_SRP	0	0	0	0	0	0
RP1-150O5.3	1.71	0.317	0	0	0	0
ID3	129.18	127.061	147.234	123.805	132.741	114.291
MDS2	0	0	0.111	0	0	0
RP11-223J15.2	0	0	0	0	0	0
RPL11	202.462	204.311	163.271	137.616	150.567	197.902
RP5-886K2.1	0	0	0.105	0	0.232	0.344
TCEB3	13.847	13.341	12.6	19.354	20.54	25.567
TCEB3-AS1	8.827	7.398	7.772	7.046	8.025	11.626
PITHD1	16.852	12.949	11.973	14.463	17.156	15.433
LYPLA2	75.176	80.957	78.66	93.789	94.636	101.615
GALE	15.826	18.987	22.041	14.656	15.227	11.83
HMGCL	4.134	3.267	5.046	4.825	4.543	4.283
FUCA1	2.38	1.34	2.15	6.774	5.216	5.862
CNR2	0.074	0	0.045	0	0	0
BTBD6P1	0.308	0	0	0.049	0	0.061
RP11-4M23.3	0	0	0	0	0	0
MIR378F	0	0	0	0	0	0
RP11-4M23.4	1.589	0	0.323	0	0.716	0
PNRC2	27.366	24.896	29.092	26.199	35.99	36.556
SRSF10	7.491	6.816	6.737	7.112	7.318	9.151
RP11-4M23.7	0	0	0	0.188	0	0
RP11-293P20.2	0	0	0	0.407	0	0
MYOM3	0.126	0.047	0.129	0.147	0.064	0.093
RP11-293P20.4	0	0	0	0	0	0
IL22RA1	0.279	0	0.128	0.066	0.024	0
IFNLR1	0.198	0	0.145	0.025	0.067	0.063
RP11-10N16.2	0	0	0.064	0	0	0
AL590683.1	0	0	0	0	0	0
AL590683.2	0	0	0	0	0	0
RP11-10N16.3	0	0	0	0	0	0
GRHL3	0.148	0.073	0.06	0.031	0.084	0
STPG1	0.939	1.222	1.09	1.709	1.913	2.051
NIPAL3	2.363	2.288	2.113	3.087	3.084	3.529
RCAN3	0.441	0.429	0.555	0.305	0.354	0.374
RP4-594I10.3	0.27	0.4	0.329	0.043	0.411	0.431
NCMAP	0.047	0	0.029	0.015	0	0
RP11-496D1.2	0	0	0	0	0	0
Y_RNA	0	0	0	0	0	0
SRRM1	8.352	7.408	8.215	6.262	6.577	7.335
CLIC4	56.977	59.567	64.551	81.508	83.758	94.416
RNU6-1208P	0	0	0	0	0	0
RUNX3	0	0.032	0	0	0	0.017
MIR6731	0	2.006	0	0	0	0
RP11-84D1.1	0	0	0	0	0	0
RP11-84D1.2	0	0	0	0	0	0
MIR4425	0	0	0	0	0	0
RP4-799D16.1	0	0	0	0	0	0
RP4-781L3.1	0	0	0	0	0	0
RP4-706G24.1	0	0	0	0	0	0
SYF2	10.931	8.957	7.272	13.094	12.302	13.803
RSRP1	12.203	14.837	13.533	17.825	20.324	21.723
RP3-465N24.6	1.607	0.298	0.736	0.254	0.136	0.643
RP3-465N24.5	0	0.315	2.333	0.94	0.574	0.679
RHD	0.471	0.741	1.293	0.818	0.676	1.011
SDHDP6	5.279	2.106	1.239	1.156	2.472	1.136
RP11-335G20.7	0.425	0.944	4.665	6.445	4.595	4.244
TMEM50A	66.646	77.25	85.125	204.06	183.124	168.555
RHCE	0.32	0.059	0.587	0.735	0.244	2.498
RP3-469D22.1	3.262	1.209	1.742	0.258	0.552	0.489
TMEM57	5.094	5.698	5.023	6.954	8.249	8.009
LDLRAP1	4.912	5.031	6.326	6.098	6.07	5.688
RP11-70P17.1	0	0	0	0	0.955	0.323
MAN1C1	0.151	0.048	0.04	0.15	0.124	0.043
RP1-187B23.1	0	0	0	0	0	0.035
SEPN1	61.019	69.044	76.72	66.824	57.36	42.215
RP1-317E23.6	60.54	95.004	104.245	122.322	100.699	75.553
RP1-317E23.3	26.309	27.354	25.599	22.198	19.587	19.723
MTFR1L	9.315	8.615	10.369	10.107	8.668	9.282
RP1-317E23.7	23.705	16.914	8.574	17.489	22.268	16.144
AUNIP	3.481	2.519	1.186	1.868	2.546	1.877
RP1-125I3.2	7.346	7.485	8.127	15.389	12.577	9.361
PAQR7	7.33	6.702	6.675	8.804	9.516	8.555
Y_RNA	0	0	0	0	0	0
STMN1	34.088	24.035	22.82	7.688	10.77	16.937
SNRPFP2	0	0	0	0	0.525	0
RP1-125I3.4	0	0	0.85	0	0	0
MIR3917	136.226	122.68	66.518	76.207	92.844	152.477
AL033528.1	0	0	0	0	0	0
PAFAH2	2.643	2.975	2.265	2.427	2.612	2.783
RNU6-110P	0	0	0	0	0	0
SCARNA17	0	0	0	0	0	0
SCARNA18	0	0	0	0	0	0
EXTL1	0.043	0	0.052	0.082	0.044	0.034
SLC30A2	0.056	0	0.068	0.018	0	0.067
TRIM63	0.152	0	0.277	0.048	0	0.03
AL391650.1	0	0	0	0	0	0
PDIK1L	1.203	0.955	1.338	0.612	0.683	1.048
FAM110D	5.371	4.17	3.669	1.82	0.822	1.38
ZNF593	19.032	11.001	16.665	17.392	17.152	14.141
RP11-96L14.7	28.859	16.681	25.176	26.371	26.007	21.441
CNKSR1	0.145	0.107	0.177	0.061	0.065	0.058
CATSPER4	0.288	0	0.293	0.03	0.065	0.077
RP11-231P20.2	0.183	0.045	0.112	0.039	0.083	0
RP11-231P20.6	0	0	0	0	0	0
CEP85	3.487	3.063	3.028	2.33	2.48	2.515
RP11-231P20.5	0	0	0	0	0	0
SH3BGRL3	202.329	164.717	179.447	230.122	214.233	156.221
UBXN11	18.48	8.136	10.571	8.974	8.729	7.271
CD52	0	0	0.636	0	0	0.083
AIM1L	0.066	0.025	0.162	0.031	0.011	0.013
RP11-569G9.7	0	0	0	0	0	0
ZNF683	0.082	0	0.1	0.13	0	0
LIN28A	0.049	0	0	0	0.016	0
DHDDS	13.131	10.555	11.841	15.264	15.265	16.429
RP3-476K8.4	0	0.54	0.222	0	0.246	0.437
RP3-476K8.3	0	0.273	0.45	0.116	0.623	0.442
HMGN2	75.897	79.492	67.567	43.427	50.071	73.194
DPPA2P2	0	0	0	0	0	0
RPS6KA1	2.352	2.209	2.042	2.419	2.532	2.251
MIR1976	0	0	0	0	0	0
RN7SL679P	0	0	0	0	0	0
Y_RNA	0	0	0	0	0	0
RNU7-29P	0	0	0	0	0	0
RP11-492M19.3	0	0	0	0	0	0
snoU13	0	0	0	0	0	0
RP4-785J1.1	0	0	0	0	0	0
RP5-968P14.2	0.292	0.433	0.238	0.154	0.231	0.156
ARID1A	12.332	11.231	16.148	13.071	12.212	9.817
PIGV	2.421	2.05	2.498	2.988	3.878	4.101
RN7SL165P	0	0	0	0	0	0.268
ZDHHC18	9.322	9.272	9.104	9.33	8.512	8.471
SFN	0.295	0	0.27	0	0	0
RP1-50O24.6	7.643	8.967	5.832	3.222	3.446	5.602
GPN2	7.007	8.412	9.103	9.122	8.446	8.059
GPATCH3	12.089	10.58	16.415	17.893	15.641	14.812
NUDC	88.787	84.852	84.351	81.933	86.314	94.228
NR0B2	0	0	0	0	0.171	0.067
KDF1	0	0.081	0	0.034	0.074	0.043
RP11-344H11.4	0	0	0	0	0	0
RP11-344H11.5	0	0	0	0	0	0
OSTCP2	0	0	0	0	0	0
TRNP1	13.908	17.833	17.219	23.516	29.187	25.235
FAM46B	0.412	0.366	0.653	0.521	0.445	0.197
FKSG62	0	0	0	0.164	0	0
SLC9A1	15.758	16.608	19.615	46.866	40.492	30.493
RP11-40H20.5	0	0	0	0	0.125	0.148
CHCHD3P3	0	0	0.186	0	0	0
NPM1P39	1.574	0.5	1.098	0.213	0.152	0.27
SNRPEP7	0	0	0.541	0	0	0
RP11-40H20.4	0	0	0	0	0	0
WDTC1	7.701	8.031	8.136	7.847	6.817	6.441
Y_RNA	0	0	0	0	0	0
RP11-4K3__A.3	0	0.512	0	0	0.467	0
TMEM222	9.928	8.163	9.223	14.677	13.386	10.496
RNU6-48P	0	0	0	1.152	0	0.728
ACTG1P20	0	0.617	0.254	0.395	0	0.666
FO393419.1	0	3.439	1.416	2.201	0	3.71
SYTL1	0.07	0.078	0.064	0.155	0.118	0.014
MAP3K6	4.921	6.592	8.002	7.132	7.695	6.012
FCN3	0	0	0.11	0.028	0	0.036
CD164L2	0.095	0.071	0.058	0.03	0	0.038
RP1-144C9.2	0	0	0	0	0	0
GPR3	2.765	0.751	1.744	1.195	0.623	1.289
WASF2	29.978	32.696	34.772	25.222	24.34	27.673
RP4-752I6.1	0.455	0.337	0	0	0	0.182
RP1-159A19.4	0	0	0	0	0	0
AHDC1	3.758	3.773	6.15	4.813	3.748	2.896
FGR	0.056	0	0.24	0.089	0.019	0.045
RP1-159A19.3	0	2.257	0.62	0	0	1.217
RP11-288L9.1	0	0	0	1.677	0.149	1.943
IFI6	50.699	64.28	71.654	2055.89	2634.13	2058.01
RP11-288L9.4	0.59	0.875	0.072	9.593	10.819	10.713
RNU6-949P	0	0	0	0	0	0
CHMP1AP1	0	0	0.18	0	0	0
RNU6-424P	0	0	0	0	0	0
FAM76A	1.063	0.967	1.121	1.375	1.438	1.777
RP3-426I6.2	0	0	0	0	0	0
RPEP3	0.288	0	0.176	0	0	0
STX12	17.535	15.433	17.415	26.311	29.22	36.364
RP3-426I6.5	0	0	0	0.67	0.716	0.423
AL020997.1	2.215	8.206	0	9.804	5.243	15.937
RP3-426I6.6	0	0	0	0.515	0.184	0.434
RNU6-1245P	3.678	0	1.122	0	0	0
PPP1R8	19.014	14.857	12.914	15.303	13.468	19.762
SCARNA1	0	0	0	0	0	0
AL109927.1	103.723	86.146	74.44	54.06	53.578	102.063
THEMIS2	2.531	2.688	3.913	11.043	10.826	8.919
RPA2	17.087	17.74	17.559	13.247	12.438	16.362
SMPDL3B	0.365	0.379	0.267	0.577	0.592	0.613
RP11-460I13.2	0.794	1.177	1.938	4.895	5.235	3.967
XKR8	4.832	4.475	5.248	7.684	5.863	4.204
EYA3	5.201	4.5	3.982	3.384	2.908	3.557
RP11-460I13.6	0	0	0	0	0	0
Metazoa_SRP	0	0	0	0	0	0
RN7SL559P	0	0	0	0	0.222	0
AL137792.1	0	0	0	0	0	0
SPCS2P4	4.007	5.302	3.843	5.611	5.517	6.636
RP5-1053E7.2	0	0	0	0	0	0
RP5-1053E7.3	0	0	0.427	0	0.118	0
RNU6-176P	0	0	0	0	0	0
PTAFR	0.083	0.031	0	0.039	0.056	0.033
DNAJC8	37.726	37.355	29.288	35.551	39.575	57.087
ATPIF1	51.596	44.916	49.939	52.626	54.122	59.39
RP5-1092A3.4	1.203	1.04	0.917	0.887	1.017	1.122
RP5-1092A3.5	0	0	0	0	0	0
SESN2	13.491	11.46	15.09	35.071	32.278	23.399
MED18	6.758	9.657	7.955	10.042	9.5	9.455
PHACTR4	6.583	6.652	6.094	7.38	7.921	9.591
Y_RNA	0	0	0	0	0	0
RP1-308E4.1	0	0.733	0	1.095	0	0.593
RNU6ATAC27P	0	0	0	0	0	0
RCC1	19.701	19.538	18.298	15.486	14.766	16.933
SNHG3	38.095	28.227	26.278	18.528	20.251	18.392
SNORA73A	35.008	41.363	12.128	6.881	7.359	9.834
SNORA73B	29.618	54.512	13.413	3.927	1.939	10.312
PRDX3P2	0	0.236	0.389	0	0.108	0.383
RP4-669K10.8	0.561	0.347	0.343	0.266	0.095	0.337
TRNAU1AP	4.431	6.097	3.477	3.66	4.312	5.585
SNHG12	6.58	5.26	7.645	5.311	4.626	5.653
SNORD99	26.339	11.71	3.215	1.666	8.016	2.106
SNORA61	49.477	18.886	40.265	27.496	22.309	32.364
SNORA44	13.289	16.411	23.433	14.473	12.483	14.756
SNORA16A	11.55	11.768	8.812	10.5	12.694	16.16
SNORA16A	11.382	11.596	8.684	10.346	12.509	15.924
TAF12	5.838	5.129	5.447	4.43	3.836	7.368
RAB42	0.268	0.199	0.327	0.283	0.242	0
RP11-442N24__B.1	0.399	0.148	0.365	0.441	0.539	0.319
RNU11	0	0	0	0	0	0
RNU11	0	0	0	0	0	0
GMEB1	2.112	2.258	2.376	1.775	1.888	2.28
SCARNA24	0	0	0	0	0.507	0
YTHDF2	17.021	14.408	16.092	15.14	16.26	20.695
OPRD1	0	0.046	0.038	0.066	0.085	0.033
RP1-212P9.3	0	0	0	0.454	0.304	0.215
Y_RNA	0	0	0	0	0	0.708
EPB41	7.385	7.773	6.991	5.793	6.307	8.264
RP4-604A21.1	0	0	0	0	0	0
Y_RNA	0	0	0	0	0	0
Metazoa_SRP	0	0	0	0	0	0
TMEM200B	6.647	4.98	4.192	3.526	3.771	4.045
RP11-242O24.3	0	0	0	0.442	0	0
SRSF4	63.988	48.965	63.976	44.726	43.22	44.729
uc_338	0	0.855	0	0	0.39	3.227
MECR	4.821	4.051	3.246	3.85	4.739	3.179
RP11-467D18.2	0.34	0.252	0	0	0	0.544
PTPRU	1.196	0.865	1.531	2.767	1.756	1.318
AL645859.1	0	0	0	0	0	0
RP3-437I16.1	0	0	0	0	0	0
AL139151.1	0	0	0	0	0	0
RP11-810H18.1	0	0	0.682	0.177	0	0
AC092265.1	0	0	0	0	0	0
RP4-656G21.1	0	0	0	0	0	0
AL645944.1	0	0	0	0	0	0
RP11-179G8.1	0	0	0	0	0	0
RP11-111I12.1	0	0	0	0	0	0
RP5-893G23.1	0	0	0	0	0	0
RP3-357I16.1	0	0	0	0	0	0
RP4-591L5.1	0	0	0.469	0	0	0
RP4-591L5.2	0	0	0	0	0	0
MATN1	0.042	0.251	0.232	0.134	0.229	0.237
MATN1-AS1	0	0.538	0.237	0.368	0.409	0.31
LAPTM5	10.597	9.352	8.067	11.802	11.475	11.542
MIR4420	0	0	0	0	0	0
Metazoa_SRP	0	0	0	0	0	0
RP5-1125N11.1	0	0	0	0	0	0
RP1-65J11.1	0	0	0	0.186	0.099	0
RN7SKP91	0	0	0	0	0	0
RP1-65J11.5	0	0	0	0	0	0
SDC3	7.336	6.601	9.41	8.843	6.277	6.229
RN7SL371P	0	0	0	0	0	0
PUM1	8.39	10.186	9.325	15.395	14.206	16.016
RP11-201O14.1	0	0	0	0	0	0
RP11-201O14.2	1.196	1.772	0	0	0	0
SEPW1P	0	0	0	0	0	0
RP11-490K7.1	0	0	0	0	0.151	0
NKAIN1	0.196	0.145	0.199	0.33	0.243	0.522
SNRNP40	5.273	5.098	3.862	4.16	4.535	5.942
RP11-490K7.4	0	0.33	0.272	0.564	0.302	0.535
ZCCHC17	17.553	13.833	13.377	14.34	18.494	19.712
RP11-266K22.2	14.207	13.159	11.924	19.092	28.527	33.544
FABP3	0.19	0.422	1.623	0.42	0.899	1.063
SERINC2	9.172	9.482	11.833	20.369	21.284	13.26
AC114494.1	5.284	10.563	9.526	17.797	22.857	13.559
RP11-439L8.2	0.29	0	0	0	0	0
RNU6-40P	0	0	0	0	0	0
LINC01225	0	0	0	0	0	0
Y_RNA	0	0	0	0	0	0
LINC01226	0	0	0.043	0	0	0
RP11-439L8.5	0	0	0	0	0	0
RP11-73M7.1	2.638	1.955	2.617	2.711	1.896	2.637
TINAGL1	66.175	70.829	78.822	70.567	61.794	42.52
HCRTR1	2.133	1.637	2.93	5.469	4.123	2.163
PEF1	30.807	24.967	24.947	25.93	25.246	19.522
RP11-73M7.6	0.792	1.173	1.557	2.308	1.933	2.074
RP11-73M7.9	3.655	5.416	6.444	9.501	7.69	8.278
COL16A1	0.505	0.265	0.295	0.273	0.306	0.252
ADGRB2	0.201	0.223	0.337	0.302	0.238	0.261
MIR4254	0	0	0	0	0	0
RP11-84A19.3	5.807	8.068	7.311	17.329	20.375	20.023
SPOCD1	4.402	5.687	4.718	15.187	15.769	14.373
RP11-84A19.2	0	0	0	0	0	0
RP11-84A19.4	0.996	0	0	0	0.337	0.265
PTP4A2	18.154	15.158	20.256	15.4	16.624	17.337
AL136115.1	0	0	0	0.393	0	0
RP4-534N18.2	1.508	1.117	0	0	0	0.452
KHDRBS1	51.226	49.307	55.272	30.745	32.717	33.832
RP11-277A4.4	0.937	0.231	1.716	0.593	0.423	0
TMEM39B	12.234	10.396	9.998	10.206	8.765	6.52
MIR5585	0	0	0	0	0	0
Metazoa_SRP	0	0.993	0	0.847	0	0
KPNA6	14.071	12.82	14.06	12.268	11.173	14.874
RP4-622L5.2	19.871	16.889	15.161	15.153	17.491	20.793
TXLNA	17.761	15.679	16.342	14.891	17.889	20.108
CCDC28B	14.11	11.736	14.945	9.754	9.917	9.345
RP4-622L5.7	6.033	5.321	6.224	5.45	5.391	4.019
IQCC	1.966	1.807	1.968	2.213	2.846	2.232
DCDC2B	2.19	1.623	1.846	2.176	2.151	2.209
TMEM234	4.53	4.085	4.464	8.077	8.933	7.287
EIF3I	100.448	87.573	101.241	82.314	91.437	81.527
MTMR9LP	11.256	12.291	16.955	11.135	10.24	7.762
FAM167B	10.828	6.48	8.516	5.926	7.746	4.412
LCK	0.117	0	0.428	0	0.02	0.023
Metazoa_SRP	0	0	0	0	0	0
Y_RNA	0	0	0	0	0	0
HDAC1	36.001	43.986	32.901	27.96	30.453	40.107
MARCKSL1	195.941	165.756	185.905	114.877	114.367	98.963
RP4-811H24.9	0	0	0	0	0	0
TSSK3	3.914	4.021	3.204	3.516	3.76	2.738
FAM229A	4.111	4.112	3.596	3.899	3.614	2.711
BSDC1	11.686	13.035	13.811	19.006	18.635	18.177
GAPDHP20	0	0	0	0	0	0.077
RP11-395N6.4	0	0	0	0	0	0
LRRC37A12P	0.108	0	0	0	0	0
RN7SL122P	0	0	0	0	0	0
RP1-27O5.3	0.679	0.67	0.587	0.751	0.975	1.108
ZBTB8B	0.03	0.011	0.019	0	0.005	0.006
ZBTB8A	1.212	1.041	1.026	1.028	1.174	1.299
ZBTB8OS	2.429	2.127	2.965	2.862	2.781	3.928
Y_RNA	0	0	1.166	0	0.646	0
RBBP4	10.147	9.867	10.954	7.614	7.232	9.001
SYNC	3.577	3.479	2.729	4.118	4.48	5.027
RP11-114B7.6	0.493	0	0	0	0	0
KIAA1522	4.738	5.932	7.04	7.222	6.63	4.768
YARS	9.731	10.851	10.329	13.298	12.553	13.131
S100PBP	2.374	2.089	2.303	1.884	1.943	2.449
FNDC5	0.124	0.046	0.189	0.118	0	0.174
HPCA	7.636	6.964	8.246	17.612	20.459	9.392
TMEM54	26.135	19.263	26.278	39.969	42.887	24.743
RNF19B	21.731	21.857	31.952	53.6	54.876	48.271
FKSG48	0.52	0	0	1.315	0.176	1.87
RP4-803A2.1	0.371	0	0	0.351	0.627	0
RP4-803A2.2	0.226	0.167	0.551	0.428	0.153	0.813
RP1-117O3.2	0.696	0.516	0.283	1.541	1.138	1.113
AK2	19.875	18.787	20.004	20.435	23.018	26.339
Metazoa_SRP	0	0	0	0	0	0
AZIN2	0.386	0.22	0.526	0.742	0.904	0.796
RP11-131M11.2	0.43	0.106	0.087	0.317	0.582	0.286
TRIM62	4.009	3.01	3.393	3.448	4.755	3.441
RP11-131M11.3	0.396	0.503	0.242	0.179	0.44	0.339
ZNF362	8.601	8.455	9.714	9.103	9.518	7.859
RP11-415J8.7	0	0	0	0.131	0.703	0
A3GALT2	0	0	0.233	0	0.258	0.076
RP11-415J8.3	0.728	1.043	1.126	1.105	1.018	1.32
PHC2	17.943	19.45	17.026	24.701	22.059	19.404
AL513327.1	5.268	6.505	7.502	6.107	10.688	9.125
RN7SKP16	0	0.483	1.194	0.206	0	2.606
RP11-415J8.5	0	0.295	0	0	0	0.159
AL138837.1	0	0	0	0	0	0
TLR12P	0	0	0	0	0	0
ZSCAN20	0.698	0.871	1.233	0.569	0.894	1.174
RP4-580O19.2	0	0	0	0	0	0
CSMD2	0.118	0.072	0.111	0.058	0.022	0.017
AL161643.1	0	0	0	0	0	0
HSPD1P14	0	0	0	0	0	0
HMGB4	0.076	0	0	0	0	0
CSMD2-AS1	0	0	0	0	0	0
RNA5SP42	0	0	0	0	0	0
C1orf94	0.227	0.056	0.139	0	0	0.03
AC115286.1	0	0	0	0	0	0
RP4-657M3.2	0	0	0	0	0	0
MIR552	0	0	0	0	0	0
SMIM12	7.757	7.8	8.587	11.7	11.543	10.843
GJB5	0.144	0.107	0.088	0.136	0	0.058
GJB4	0	0	0.293	0	0	0
RP1-34M23.5	0	0	0.212	0	0	0
AL121988.1	0	0	0	0	0	0
GJB3	0	0	0.997	0.052	0.055	0
GJA4	0.454	0.589	0.554	0.108	0.038	0.091
RP5-997D16.2	3.519	2.206	4.792	2.825	2.38	3.679
DLGAP3	0.098	0.182	0.12	0.031	0.05	0
RP11-244H3.1	1.748	2.115	1.564	5.341	6.048	3.959
RP11-244H3.4	5.723	4.707	5.106	11.196	13.08	9.906
ZMYM6NB	10.57	8.928	8	22.927	26.308	17.408
ZMYM6	1.748	1.4	1.662	2.352	2.55	2.697
RP11-248I9.2	0	0	0	0	0	0
ZMYM1	1.696	1.436	1.577	1.315	1.338	2.017
EFCAB14P1	0	0	1.028	0.133	0	0
SFPQ	50	47.2	43.911	25.71	29.894	33.774
Y_RNA	0	0	0	0	0	0
ZMYM4	4.384	3.815	4.138	4.142	4.413	7.336
RN7SL503P	0	0	0	0	0	0
SNORA62	0	0	0	0	0	0
RPL5P4	0	0.326	0.134	0	0	0
ZMYM4-AS1	0.849	0.944	1.814	1.611	1.149	4.583
Metazoa_SRP	0	0	0	0	0	0
KIAA0319L	4.939	5.054	6.585	7.636	8.228	7.614
RP4-728D4.3	0	0	0	0	0	0
NCDN	10.068	10.016	13.622	16.419	14.598	12.043
RP4-728D4.2	0	0.14	0	0.179	0	0.303
TFAP2E	0.267	0.066	0.217	0.31	0.03	0.392
PSMB2	28.051	27.614	26.8	32.996	29.56	27.752
C1orf216	8.003	8.994	10.687	11.548	10.698	10.306
CLSPN	2.125	1.895	1.649	0.41	0.536	0.475
RP11-435D7.3	6.509	5.895	3.311	0.229	2.079	0.867
AGO4	4.05	4.491	3.88	4.139	4.472	5.393
AGO1	3.192	3.261	3.905	2.171	2.276	2.739
RP4-789D17.4	0	0	0	0	0	0
RP4-789D17.3	2.166	1.643	2.172	1.076	1.326	1.711
RP4-789D17.5	0.984	0.729	1.202	2.334	0.832	1.771
AGO3	0.931	0.876	1.051	0.848	1.203	1.488
RP4-665N4.8	1.775	0.219	1.083	0.468	1.8	1.892
RP4-665N4.4	0	0	0	0.12	0.043	0.05
TEKT2	0.493	0	0.361	0.093	0.7	0.276
ADPRHL2	23.487	24.936	30.383	42.268	44.218	40.639
COL8A2	0.167	0.309	0.586	0.383	0.169	0.334
TRAPPC3	23.21	21.661	23.645	23.484	25.602	34.196
MAP7D1	60.014	58.031	74.774	58.004	60.223	55.165
RN7SL131P	0	0	0	0	0	0
THRAP3	35.146	36.014	37.93	27.249	26.958	36.243
UBE2V2P4	0.753	1.673	0	0	0	0.301
AL360074.1	0	0	0	1.988	0	0
SH3D21	16.598	16.818	16.539	22.866	23.527	14.489
EVA1B	89.165	90.158	98.139	106.666	113.646	63.052
RP11-268J15.5	2.651	3.772	3.107	3.521	3.192	2.713
STK40	6.172	7.001	7.385	10.088	9.256	8.572
LSM10	17.458	15.543	18.608	23.605	22.294	19.895
RNU4-27P	0	0	0	0	0	0
OSCP1	0.559	0.725	0.981	1.415	1.324	1.118
SNORA63	0	0	0	0	3.066	0.604
MRPS15	18.114	18.82	18.767	12.786	14.738	14.135
CSF3R	0.994	0.188	0.325	0.029	0.172	0.065
FTLP18	0	0	0	0	0	0
AL080286.1	0	0	0	0	0	0
RP4-614N24.1	0	0	0	0	0	0
GRIK3	0	0.014	0.047	0.006	0.007	0
AC117945.1	0	0	0	0	0	0
MIR4255	0	0	0	0	0	0
RNU6-636P	0	0	0	0	0	0
RP5-1180C18.1	0	0	0	0	0	0
RNA5SP43	0	0	0	0	0	0
RPS29P6	0	0	0	0	0	0.537
LINC01137	3.353	1.656	2.303	2.872	1.89	1.676
ZC3H12A	3.439	3.521	2.824	3.717	3.531	2.375
MIR6732	3.248	0	5.948	4.109	3.296	5.194
MEAF6	7.266	6.999	7.574	8.289	11.152	13.116
MIR5581	0	2.407	7.931	1.027	0	1.299
SNIP1	3.748	3.782	5.038	5.56	5.731	5.611
FTH1P1	0	0.543	0	0	0	0.146
RP3-423B22.5	0	0	0	0	0	0
DNALI1	1.531	1.491	1.068	1.134	1.213	1.591
GNL2	6.819	7.692	7.186	6.329	6.436	9.222
RSPO1	0.063	0	0	0	0	0
C1orf109	2.637	4.006	4.266	3.35	3.776	4.182
CDCA8	9.631	9.008	8.721	2.271	2.696	1.893
EPHA10	0.143	0.018	0.058	0.008	0	0.01
Y_RNA	0	0	0	0	0	0
ACTN4P2	0	0	0.126	0	0	0
RP11-109P14.2	0	0	0.277	0	0	0
MANEAL	0.517	0.766	0.71	0.837	0.852	1.033
RP11-109P14.9	1.671	1.857	2.719	1.321	2.542	2.894
YRDC	19.32	22.066	27.624	35.573	40.789	18.646
C1orf122	26.821	29.26	36.207	47.098	48.836	20.29
MTF1	1.676	2.106	1.868	2.796	2.818	3.67
RP11-109P14.8	0	0	0	0	0	0
RP11-109P14.10	5.673	3.603	3.463	2.434	6.989	4.698
INPP5B	0.72	0.76	0.826	0.587	1.019	0.951
SNORA63	0	0	0	0.761	0	0
RNU6-584P	0	0	0	0	0	0
Metazoa_SRP	0	0	0	0	0	0
SF3A3	22.986	20.749	22.463	16.252	18.022	24.755
RNU6-510P	3.609	6.686	5.508	6.277	1.221	2.164
FHL3	9.92	9.657	13.06	12.301	12.564	13.452
UTP11L	7.888	8.234	5.061	6.208	7.166	11.256
POU3F1	0	0	0	0.021	0.067	0
RP5-884C9.2	0	0.211	0.348	0	0.482	0
RP5-884C9.3	0	0	0	0.181	0	0
MIR3659	0	0	0	0	0	0
LINC01343	0	0	0	0	0	0
RP11-329N22.2	0	0	0	0	0	0
RNU6-753P	0	0	0	0	0	0
RP11-329N22.1	0	0	0	0	0	0
RP11-334L9.1	0.099	0	0.061	0	0.034	0
RRAGC	9.996	9.531	9.739	20.646	20.997	23.026
RP5-864K19.7	12.749	16.83	14.795	37.442	34.55	43.425
RP5-864K19.4	5.192	4.439	3.047	8.398	8.644	5.668
MYCBP	2.63	2.043	2.388	2.88	2.451	3.487
RP5-864K19.6	1.139	1.466	1.354	2.218	2.169	2.828
GJA9	0.379	0.491	0.347	0.929	1.025	0.985
RHBDL2	1.046	0.465	0.894	0.926	1.132	1.254
RNU6-605P	0	0	0	0	0	0
Y_RNA	0	0	0	0	0	0
EIF1P2	0	0	0	0	0	0
AKIRIN1	16.711	13.91	14.93	25.092	25.682	25.554
NDUFS5	529.596	491.504	520.148	334.681	468.602	643.644
MACF1	11.861	12.263	12.774	12.417	12.916	13.321
RNU6-608P	0	0	0	0	0	0
RNA5SP44	1.465	2.172	0	0	0	0
RP11-416A14.1	0	0.324	0	0.138	0	0.699
RP11-420K8.1	0	1.035	0.213	0.221	1.063	1.117
HSPE1P8	0	0	0	0	0	0
BMP8A	0.576	0.512	0.352	0.838	0.74	0.507
OXCT2P1	1.143	2.446	1.55	2.61	2.576	1.066
RP11-69E11.4	0.573	0.236	0.311	0.886	0.733	0.942
PPIEL	0	0.178	0.293	0.379	0.486	0.479
PABPC4	30.952	27.342	33.855	19.201	19.253	18.979
RP11-69E11.8	92.679	95.669	85.716	59.727	63.161	70.985
SNORA55	0	2.14	1.762	0.457	0.976	0.577
HEYL	0	0	0	0.017	0.072	0
RP1-144F13.3	0	0	0	0.203	0	0
NT5C1A	0.176	0.13	0.107	0	0	0.07
HPCAL4	0	0.029	0.048	0	0	0.016
PPIE	3.357	3.453	3.036	3.91	4.01	3.61
RP1-144F13.4	0	0	0	0	0	0
RNU7-121P	0	0	0	0	0	0
BMP8B	0.076	0	0.139	0.156	0	0.091
OXCT2	0.427	0.395	0.261	0.371	0.144	0.341
RP1-118J21.25	0	0	0	0	0	0
RP1-118J21.24	0	0	0	0	0	0
TRIT1	3.952	3.037	4.646	2.43	2.822	4.184
Y_RNA	0	0	0	0	0	0
MYCL	0.693	0.314	0.658	0.231	0.404	0.446
RP1-118J21.5	2.483	0.736	1.364	0.707	1.092	0.695
Y_RNA	0	0	0	0	0	0
MFSD2A	1.459	1.009	0.891	0.923	1.119	0.7
RP3-342P20.2	0.269	0.398	0.656	0	0	0
CAP1	59.842	59.98	64.692	66.605	71.27	91.662
PPT1	24.762	20.313	18.928	12.713	13.956	17.393
RP11-115D7.3	0	0.632	0	0	0.096	0
RLF	1.248	1.017	1.086	1.135	1.446	1.372
RNU6-1237P	0	0	0	0	0	0
TMCO2	0.219	0	0.134	0	0.074	0
RP1-39G22.7	2.403	2.343	3.011	1.84	2.823	2.477
ZMPSTE24	13.696	12.493	11.857	17.253	16.533	24.212
RP1-39G22.4	0	0.923	0	1.575	0.842	1.991
COL9A2	0.188	0.209	0.487	0.089	0.032	0.094
RP1-228H13.1	1.218	0.301	0.248	0.128	0.137	0
SMAP2	5.207	4.693	5.078	5.397	5.428	5.815
RP1-228H13.2	0	0	0	0	0	0
ZFP69B	0.49	1.15	1.246	0.672	1.05	1.078
RP1-228H13.5	0.955	0.236	1.166	0.554	0.484	0.764
RP11-656D10.7	0	0.144	0	0.061	0	0.31
ZFP69	0.9	0.4	0.916	0.892	0.589	0.864
RP11-656D10.3	0.966	2.148	1.573	1.324	0.654	1.159
EXO5	3.593	4.157	4.925	4.704	4.839	5.468
RP11-656D10.5	9.024	12.035	13.769	11.127	16.478	19.659
RP11-656D10.6	3.57	2.116	1.525	4.402	1.931	3.282
ZNF684	1.09	0.713	0.861	0.71	0.586	0.846
RP1-63P18.2	0	0	0	0	0	0
GTF2F2P2	0	0	0	0	0	0
RIMS3	0.054	0.08	0.214	0.213	0.246	0.183
RP4-739H11.3	1.241	0.613	0.758	1.178	2.239	1.158
NFYC-AS1	2.426	3.51	3.596	4.895	4.728	5.727
NFYC	3.501	4.26	3.843	4.692	5.246	5.123
MIR30E	0	0	0	0	0	0
MIR30C1	0	1.623	1.337	0	0	0
KCNQ4	0	0.069	0.114	0.118	0.063	0.056
RN7SL326P	0	0	0	0	0	0
CITED4	4.739	5.268	6.78	5.151	5.159	2.842
RP5-1066H13.4	0	0	0	0	0	0
RP11-348A7.1	0	0	0	0	0	0
AL391730.1	0	0	0	0	0	0
UBE2V1P8	0	0	0.449	0	0	0
CTPS1	7.458	6.584	5.598	7.345	7.796	8.93
AL391730.2	61.091	45.266	51.493	89.223	96.409	152.339
SLFNL1-AS1	1.056	1.625	2.478	2.825	2.115	1.672
SLFNL1	0.588	1.005	0.8	0.829	0.581	0.705
SCMH1	6.136	5.586	6.955	9.285	7.856	5.344
RPL23AP17	0	0	0	0	0	0
RP11-399E6.1	0.266	0.197	0	0.084	0.135	0
RP11-399E6.2	0	0	0	0	0	0
AC093151.2	0	0	0	0	0	0
FOXO6	0.325	0.422	0.347	0.463	0.55	0.39
RP11-399E6.4	0	0	0	0	1.004	0
RNA5SP45	0	0	0	0	0	0
EDN2	0.119	0	0.145	0.038	0	0.048
HIVEP3	0.26	0.416	0.351	0.286	0.287	0.509
RP11-486B10.3	0	0	0	0	0	0
RP11-486B10.4	0	0	0	0	0	0
AL451006.1	0	0	0	0	0	0
HNRNPFP1	0	0	0	0	0	0
RP11-319C21.1	0	0	0	0	0	0
GUCA2B	0	0	0.199	0.103	0	0.131
GUCA2A	0.343	0	0	0	0	0
FOXJ3	5.033	5.028	6.041	4.363	4.628	5.799
RP11-223A3.1	0	0	0.18	0.653	0.1	0
RIMKLA	0.022	0	0.04	0.014	0.015	0.017
RP11-157D18.2	0	0	0	0	0	0
ZMYND12	0	0.197	0.108	0.281	0.21	0.248
PPCS	10.686	9.033	10.84	10.398	11.274	12.394
CCDC30	0.072	0.053	0.15	0.059	0.039	0.046
RP11-163G10.2	0	0	0	0	0	0
TMSB4XP1	2.888	0	0.881	0.457	0.488	0
RNU6-536P	0	0	0	0	0	0
RP11-163G10.4	0	0	0	0	0	0
PPIH	12.283	15.302	12.77	8.493	10.088	15.162
RP5-994D16.3	0	0	0	0.103	0.219	0.389
YBX1	493.229	468.731	529.181	350.322	367.298	403.296
CLDN19	0	0	0	0.017	0	0.022
P3H1	33.647	35.625	44.168	34.066	32.294	30.574
C1orf50	7.5	6.243	6.443	6.031	6.043	5.256
RP5-994D16.9	0.403	0.597	0.492	1.401	1.362	0.805
RP5-994D16.11	0.145	0.322	0.266	0.183	0.098	0
CCDC23	11.778	8.249	8.962	11.887	11.349	11.481
ERMAP	4.503	3.898	4.162	4.684	4.626	5.165
RP11-342M1.3	4.219	3.305	3.605	3.316	3.465	5.059
ZNF691	4.404	3.476	3.915	2.815	3.917	3.98
RP11-342M1.7	0	0	0	0.031	0	0
RP11-342M1.6	0	0	0.09	0	0	0
ATP6V1E1P1	0	0	0.524	0.09	0	0
SLC2A1	8.466	8.735	11.059	8.493	7.96	6.784
SLC2A1-AS1	0.058	0.043	0	0.055	0.078	0.023
RNU6-880P	0	0	0	0	0	0
RP3-393B19.1	0	0	0	0	0	0
FAM183A	0.462	0.171	0.282	0.219	0	0.092
EBNA1BP2	23.098	20.886	21.548	17.393	17.38	13.544
CFAP57	5.174	5.262	6.543	6.255	6.141	3.555
RNA5SP46	0	0	0	0	0	0
TMEM125	0	0	0.056	0	0.031	0
C1orf210	0.129	0	0	0	0	0
TIE1	102.753	111.692	141.945	77.97	74.331	54.728
MPL	2.015	0.475	1.342	0.319	0.589	0.33
RP1-92O14.3	0.59	0.437	0.54	0.559	0.299	0.707
CDC20	31.178	30.613	28.428	4.385	4.851	2.638
ELOVL1	77.512	71.202	87.314	109.662	100.117	86.523
MIR6734	8.599	6.371	3.499	23.564	14.539	10.312
MED8	16.579	15.756	16.367	18.188	19.818	18.816
RP1-92O14.6	9.599	18.571	10.904	13.152	17.042	24.941
SZT2	17.825	16.133	19.453	12.986	13.608	13.298
SZT2-AS1	18.125	11.57	20.083	21.424	18.293	13.71
MIR6735	34.71	41.546	55.409	79.357	78.553	30.952
HYI	114.953	98.354	115.058	65.047	70.314	75.924
HYI-AS1	4.292	2.65	4.147	3.053	2.419	2.573
PTPRF	52.312	59.604	78.329	64.183	55.557	42.136
KDM4A	11.155	12.789	10.903	11.618	11.151	15.712
KDM4A-AS1	13.525	11.518	9.734	10.468	7.68	13.477
ST3GAL3	3.948	3.446	3.347	3.163	2.596	3.349
RP11-184I16.4	0	0	0	0	0	0
RP11-184I16.3	0	0	0	0	0	0
SHMT1P1	0.297	0	0.091	0	0.201	0.059
ARTN	0.147	0.054	0.134	0.417	0.347	0.469
RP11-7O11.3	0	0.778	0.641	0.553	0.237	0.699
IPO13	7.439	7.899	10.134	15.071	14.082	9.779
DPH2	10.045	9.365	12.709	15.67	11.563	11.674
ATP6V0B	35.067	35.339	42.875	82.287	69.119	50.01
B4GALT2	30.435	24.466	34.598	20.194	16.81	15.182
CCDC24	1.536	1.3	2.778	2.549	2.448	2.039
SLC6A9	0.642	0.56	0.83	1.302	1.06	0.861
RP5-1198O20.4	0	0.072	0.104	0	0.016	0.029
RP5-1198O20.5	0	0	0	0	0	0
KRT8P47	0	0	0	0	0	0
AL139220.1	0	0	0	0	0	0
RN7SL479P	0	0	0	0	0	0
KLF17	0	0	0.152	0.02	0.021	0
RP11-570P14.1	1.624	1.204	0.991	0.171	0.366	1.082
RP4-675G8.2	0	0	0	0	0	0
RP4-675G8.3	0	0	0	0	0	0
Y_RNA	0	0	0	0	0	0
OOSP1P1	0	0	0	0	0	0
RP5-891H21.1	0	0	0	0	0	0
RP5-891H21.5	0	0	0	0	0	0
DMAP1	14.342	12.742	15.128	13.968	13.632	13.707
ERI3	12.173	10.222	10.717	9.447	9.954	10.233
ERI3-IT1	0	0	0	0	0.319	0
AL390776.1	0	0	0	0	0	0
RNU6-369P	0	0	0	0	0	0
RNF220	7.425	7.231	7.872	7.812	7.199	7.48
MIR5584	0	0	0	0	0	0
TMEM53	6.756	6.993	8.378	11.8	10.825	11.146
C1orf228	0.123	0.091	0.075	0.136	0.104	0.025
RNU5F-1	0	1.234	0	0	0	0
RNU5D-1	0	0	0	0	0	0
KIF2C	4.811	6.457	4.764	1.876	0.832	1.175
RP11-269F19.2	111.849	186.331	100.149	77.659	89.606	111.83
RPS8	306.089	254.296	218.751	118.018	134.533	129.939
SNORD55	36.545	36.105	37.177	63.939	52.73	45.774
SNORD46	7.496	11.109	19.446	3.555	1.268	5.244
SNORD38A	33.413	16.505	18.695	17.608	15.066	6.678
SNORD38B	17.454	23.711	30.185	5.519	15.74	10.466
SNORD38B	16.949	23.024	29.31	5.359	15.284	10.163
RPS15AP11	0.506	0	0.309	0.48	0.171	0.202
BEST4	0.095	0.141	0.174	0.241	0.29	0.305
PLK3	17.928	20.092	25.681	35.623	35.542	23
TCTEX1D4	2.299	2.839	3.274	7.269	5.874	5.31
BTBD19	17.11	19.817	26.159	17.893	15.429	12.063
PTCH2	0.416	0.477	0.531	0.694	0.627	0.62
RNU5E-6P	3.39	8.791	0	1.072	1.719	2.71
RP5-882O7.1	0	0	0	0	0	0.481
EIF2B3	4.343	5.335	2.755	3.83	5.527	7.469
AL136380.1	0	0	0	0	0	0
RNA5SP47	0	0	0	0	0	0
CCNB1IP1P1	0	0.172	0.142	0	0	0
RP5-882O7.4	0	0.294	0	0	0	0
MRPS17P1	0	0.046	0	0	0	0
HECTD3	15.932	19.742	21.698	24.508	23.537	20.963
UROD	66.288	58.702	62.142	55.609	52.471	47.075
ZSWIM5	0.903	0.717	0.846	0.499	0.709	0.593
OSTCP5	0	0	0	0	0	0
AL592294.1	0	0	0	0	0	0
LINC01144	0	0	0.07	0.252	0.154	0.182
HPDL	4.307	2.748	5.185	1.816	1.578	1.052
MUTYH	4.587	4.544	4.595	3.5	3.103	2.232
TOE1	7.819	7.795	7.636	6.046	5.889	4.717
TESK2	0.587	0.609	1.039	0.594	0.794	0.469
RP11-291L19.1	0	0	0.366	0	0	0
CCDC163P	0.212	0.943	0.604	0.402	0.645	0.452
MMACHC	27.529	26.615	24.305	17.734	21.319	18.022
PRDX1	297.101	284.571	266.695	188.61	247.279	321.229
HMGB1P48	0	0	0	0	0	0
AKR1A1	32.225	30.078	29.008	37.557	32.46	22.568
AL355480.3	0	0	8.675	0	0	0
AL355480.1	0	0	0	0	0	1.574
NASP	8.121	7.287	6.347	4.245	3.985	5.226
AL355480.2	0	0	0	0	0	0
AL355480.4	0	0	0	0	0	0
CCDC17	0.821	1.26	1.181	1.91	1.785	0.68
GPBP1L1	6.713	7.034	5.442	9.825	9.781	11.321
RPS15AP10	0	0.378	0	0	0	0.204
RP11-767N6.2	0.989	0.367	0	0.547	0.167	0.099
TMEM69	8.071	7.698	6.438	8.263	9.161	9.679
IPP	1.42	1.286	2.216	1.53	1.69	2.229
RP11-767N6.7	1.956	0.966	0.796	1.031	0.882	2.085
RP11-630I5.1	0	0	0.175	0	0	0
MAST2	8.289	9.131	9.726	10.382	8.225	8.655
TMA16P2	0	0	0	0.205	0	0
PIK3R3	4.051	4.268	4.624	3.526	3.469	4.774
RP4-533D7.6	2.51	2.883	3.6	2.421	3.268	5.067
RP4-533D7.4	0	0	0	0	0	0
RP4-533D7.3	0	0	0	0.545	0	0
RP4-533D7.5	0	0.852	0.702	0	0.194	0
TSPAN1	0.33	0.549	0.151	0.287	0.084	0.165
RP11-322N21.2	0.493	0.366	0.301	0	0	0
AL672043.1	0	0	0	0	0	0
POMGNT1	12.673	14.493	16.545	14.617	12.751	11.867
LURAP1	1.051	0.857	0.77	1.828	1.102	1.429
RAD54L	7.342	3.282	4.741	1.669	1.847	1.383
LRRC41	10.667	10.337	11.791	12.797	12.07	10.602
UQCRH	64.923	91.596	58.638	54.275	62.589	84.167
NSUN4	1.864	1.876	1.784	2.875	2.639	2.411
RP4-603I14.3	0	0	0	0	0	0
FAAH	0.351	0.364	0.214	0.666	0.546	0.421
FAAHP1	0	0	0	0.032	0	0.244
AL137797.1	0	0	0	0	0	0
LINC01398	0	0	0	0	0	0
LINC00505	0	0	0	0	0	0.22
DMBX1	0	0	0.082	0	0	0
MKNK1-AS1	1.036	1.359	1.508	3.151	2.345	2.263
KNCN	0.139	0	0.042	0.044	0.023	0
MKNK1	3.333	3.114	3.332	5.208	4.713	4.837
MOB3C	1.911	1.977	2.453	5.136	4.713	4.847
ATPAF1	3.33	3.282	3.227	4.147	4.783	4.858
NENFP1	0.418	0	0.511	0	0	0.167
TEX38	0.262	0.097	0.08	0.041	0.133	0
EFCAB14-AS1	1.001	1.978	2.648	2.849	0.677	2.535
EFCAB14	8.187	8.525	9.862	8.433	8.463	9.682
RP11-8J9.5	0	0	0	0	0	0
CYP4B1	0.056	0	0.894	0	0.019	0
CYP4Z2P	0.244	0	0.372	0	0.041	0
RP11-346M5.1	0	0	0	0	0	0
CYP4A11	0.301	0.037	0.459	0.048	0.034	0.04
CYP4A26P	1.989	0	0.607	0	0	0
CYP4A43P	0	0	0	0	0	0
CYP4A27P	0	0	0	0	0	0
CYP4A44P	0	0	0	0	0	0
CYP4X1	0.153	0.113	0.42	0.073	0.207	0.428
CYP4Z1	0.098	0	0.06	0.062	0.033	0
RP11-184J23.2	0	0	0	0	0	0
CYP4A22-AS1	0	0	0.258	0.401	0.716	0.592
CYP4A22	0.303	0.037	0.216	0.016	0.051	0.04
MTND1P34	0	0	0	0	0	0
LINC00853	0.59	0.437	0.36	0.559	0.299	1.414
PDZK1IP1	0.136	0.1	0.083	0.043	0	0.054
TAL1	11.9	13.961	15.716	12.315	11.39	12.507
RP1-18D14.7	2.366	3.829	4.009	3.726	3.07	3.378
STIL	1.337	1.248	1.42	0.685	0.823	1.368
CMPK1	20.738	16.869	18.167	19.64	21.811	24.363
LINC01389	0.807	0.598	0	0	0	0.161
FOXE3	0	0	0.06	0	0.067	0
FOXD2-AS1	0.466	1.036	0.284	0.614	0.919	0.901
FOXD2	0.125	0.031	0.127	0.224	0.197	0.15
RP4-666O22.3	0	0	0	0	0	0
RPL21P24	0	0	0	0	0	0
AL356458.1	0	0	0	0	0	0
ATP6V0E1P4	0	0	0	0	0	0
AL591415.1	0	0	0	0	0	0
RP11-543D5.1	0	0	0	0	0	0
TRABD2B	0	0	0	0.026	0.009	0
RP11-543D5.2	0	0	0	0	0	0
RP11-330M19.1	0	0.16	0	0	0	0
RP4-683M8.2	0	0	0	0	0	0
RP11-193P11.3	0	0	0	0	0	0
CYP46A4P	0	0	0.446	0	0	0
SKINTL	0	0	0	0	0	0
AL356289.1	0	0	0.045	0	0	0
RP5-1024N4.2	0	0	0	0	0	0
SLC5A9	0.172	0.064	0.262	0.068	0.073	0.069
RP5-1024N4.4	0.116	0	0.071	0	0.039	0.186
AL109659.1	0	0	0	0	0	0
SPATA6	0.131	0.219	0.481	0.239	0.189	0.394
PPP1R8P1	0	0	0.114	0.118	0.189	0
RNU6-723P	0	0	0	0	0	0
RP11-329A14.1	0.155	0	0.284	0	0	0
RNU4-61P	0	0	0	0	0	0
RP11-329A14.2	0	0	0	0	0	0
AGBL4	0.026	0	0.064	0.017	0	0
BEND5	0	0.068	0.167	0	0	0
RP11-141A19.1	0	0	0	0	0	0
RP11-141A19.2	0	0	0	0	0	0
AGBL4-IT1	0	0	0	0	0	0
RP5-926E3.1	0	0	0	0	0	0
ZNF859P	0.198	0	0.121	0.031	0	0
AL645730.1	0	0	0	0	0	0
RP11-93G23.2	0	0	0.063	0	0	0
MTND2P29	0	0	0	0	0	0
ELAVL4	0.056	0.041	0.068	0	0.009	0.011
RP11-492I2.1	0	0	0	0	0	0
RP11-567C20.2	0	0	0	0	0	0
RP11-567C20.3	0	0	0	0	0	0
RP11-183G22.1	0.222	0	0	0	0	0
HMGB1P45	0	0	0	0	0	0
FCF1P6	0	0	0	0	0.111	0
DMRTA2	0	0.09	0.037	0.019	0.041	0.097
FAF1	1.86	1.914	1.908	2.312	1.948	2.334
RP5-850O15.3	0	0	0	0	0	0
Y_RNA	0	0	0	0	0	0
RNU6-1026P	0	0	0	0.571	0.61	0
PHBP12	0	0.178	0.587	0	0	0.192
MRPS6P2	0	0	0	0	0	0
CDKN2C	4.406	3.439	3.621	1.022	0.814	0.728
MIR4421	0	0	0	0	0	0
MIR6500	0	0	0	0	0	0
C1orf185	0.353	0	0.538	0	0	0.071
Y_RNA	0	0	0	0	0	0
CFL1P2	0	0	0	0	0.096	0
AL162430.1	0	0	0	0	0	0
LINC01562	0	0	0	0	0	0
RNF11	18.979	17.07	21.301	22.425	20.394	26.878
RP11-296A18.5	0	0	0.137	0.213	0.303	0.09
RP11-296A18.6	0	0	0	0.142	0	0
TTC39A	0.333	0.093	0.165	0.158	0.211	0.166
TTC39A-AS1	0	0.118	0	0.05	0	0
EPS15	3.144	2.155	2.526	3.032	3.446	5.09
RP11-275F13.3	0.204	0.151	0.374	0	0	0
RNU6-877P	0	0	0	0	0	0
RP11-253A20.1	0	0	0	0	0.486	0
RP11-191G24.1	0.409	0	0	0.129	0	0.818
RNU6-1281P	0	0	0	0	0	0
CALR4P	0	0	0	0	0	0
OSBPL9	4.073	3.185	3.785	3.488	4.36	5.776
GAPDHP51	0	0	0	0	0	0
SLC25A6P3	0	0	0	0	0	0
SNORA26	0	0	0	0.505	0	0
NRD1	10.245	9.553	10.556	8.69	8.749	12.102
RP4-657D16.3	2.893	2.858	4.12	2.812	3.913	3.898
RP4-657D16.6	0	0.516	0	0	0	0
MIR761	8.353	10.316	6.798	14.086	11.299	26.713
TSEN15P2	0	0	0.332	0	0	0
AL589663.1	0	0	0	0	0	0
RAB3B	4.401	4.16	4.752	2.673	2.925	3.713
RNA5SP48	0	0	0	0	0	0
RP11-91A18.1	0	0	0	0	0	0
RN7SL290P	0	0	0	0	0	0
TXNDC12	13.96	13.089	17.042	10.356	11.966	14.316
KTI12	9.552	10.111	12.008	11.218	12.19	8.137
RP11-91A18.4	6.139	8.908	13.114	11.808	11.677	7.873
TXNDC12-AS1	0	0	0	0.473	0.337	0
BTF3L4	2.363	1.391	2.311	3.449	4.006	4.593
ZFYVE9	2.617	2.088	2.171	1.888	2.598	3.259
RN7SL788P	0	0	0	0	0	0
AL139156.1	0	0	0	0	0	0
RP4-800M22.1	0	0	0.7	0.544	0.388	0
RP4-800M22.2	0.232	0	0	0	0	0
PDCL3P6	0	0	0	0	0	0
RP4-800M22.4	0	0	0	0	0	0
DNAJC19P7	0	0	0	0	0	0
ANAPC10P1	0	0	0.428	0.111	0	0
CC2D1B	7.385	8.44	9	10.27	9.946	10.021
RP11-155O18.6	21.933	27.702	23.124	25.534	29.5	28.097
PLA2G12AP1	0.686	0.254	0.628	0.434	0	0.686
ORC1	1.111	1.784	1.244	0.429	0.522	0.888
PRPF38A	3.617	3.14	3.427	1.939	1.899	3.209
ZCCHC11	0.914	1.097	1.483	1.29	1.408	1.491
RP11-25O10.2	0	0	0	0	0	0
EEF1GP7	0	0.205	0	0	0	0
GPX7	6.109	5.808	5.417	9.038	6.704	7.787
FAM159A	0.155	0	0.047	0	0	0
COA7	8.143	7.663	9.54	7.561	8.925	8.194
NDUFS5P3	0	0	0	0	0	0
RN7SL62P	0	0	0	0	0	0
ZYG11B	2.425	2.607	3.323	2.804	2.999	3.973
RNU2-30P	0	0	0	0	0	0
RPS13P2	2.999	0.317	0	0.135	0	0
RNU6-969P	0	0	0	0	0	0
ZYG11A	0.374	0.492	0.355	0.118	0.028	0.216
RP4-631H13.2	0.513	0	0	0.324	0	0.82
ECHDC2	5.12	6.09	6.456	8.068	9.728	9.918
RP4-631H13.6	0	1.651	0	4.578	0.753	2.226
RP4-631H13.4	0	0	0	0	0	0
SCP2	5.633	3.965	4.541	3.992	5.143	5.967
MIR1273F	0	0	0	0	0	0
MIR5095	0	0	0	0	0	0
MIR1273G	0	0	0	0	0	0
RP4-631H13.5	0	0.366	0	0.156	0	0
RP11-334A14.2	1.941	0.288	1.422	0.982	0.131	0
TUBBP10	0.15	0.222	1.097	0.616	1.064	0.359
AL445183.1	0	6.018	0	0	0	0
PODN	0.438	0.354	0.534	0.402	0.377	0.286
RP11-334A14.5	0.835	0.928	1.274	1.979	1.411	2.169
HIGD1AP11	0	1.032	1.275	0	0	0
SLC1A7	0.036	0.107	0.044	0	0.037	0.014
RP11-334A14.8	0	0	0	0	0	0
RP5-1024G6.9	0	0	0	0	0	0
CPT2	3.725	2.93	7.87	2.627	3.043	3.391
RP5-1024G6.2	5.56	3.884	12.217	2.712	4.083	5.016
C1orf123	5.864	5.761	5.409	6.332	5.817	5.956
RP5-1024G6.7	0	0	0.033	0	0	0.022
MAGOH	26.112	23.198	23.663	21.189	26.086	31.261
RP5-1024G6.5	1.32	0.367	0.302	0.417	0.558	0.264
LRP8	2.375	1.844	2.47	1.466	1.748	1.595
RP4-784A16.1	0.829	0	0	0	0.14	0
RP4-784A16.2	0.289	0.642	0.352	0.548	0.391	0.346
RP4-784A16.3	0	0	0	0.52	0	0
RP4-784A16.4	0	0.192	0	0.164	0	0
RP4-784A16.5	0.344	0	0.42	0.217	0.232	0.412
RP11-117D22.1	0	0	0	0	0	0
RP11-117D22.2	0.229	0	0	0	0	0
SLC25A3P1	0	0	0	0	0	0
DMRTB1	0.24	0	0.049	0	0.027	0
GLIS1	0.25	0	0.153	0	0	0
RNU7-95P	0	0	0	0	0	0
NDC1	2.467	1.744	2.131	0.708	0.963	1.366
SNORA58	0	0	0	0	0	0
RP4-654H19.2	0	0	0	0	0	0
YIPF1	7.984	6.612	9.173	10.811	8.799	6.947
DIO1	0.256	0.127	0.156	0.243	0	0.034
HSPB11	3.132	3.615	2.243	3.752	4.318	4.695
LRRC42	7.68	7.967	8.388	10.455	9.377	12.086
HNRNPA3P12	0	0	0.336	0	0	0
LDLRAD1	0.164	0.061	0.1	0	0	0
TMEM59	8.564	7.687	9.271	12.543	11.275	11.625
RP4-758J24.6	0	0	0.068	0.14	0.038	0
TCEANC2	0.961	0.855	0.88	1.094	1.365	1.339
MIR4781	0	0	0	0	0	0
RP4-758J24.4	0	0	0	0	0	0
AL353898.1	3.822	0.566	0.933	0.242	2.326	1.222
CDCP2	0.125	0.046	0.038	0.02	0.084	0
RP11-446E24.3	0.085	0	0	0.013	0.014	0
RP11-446E24.4	0.799	0.646	0.842	0.689	0.246	0.581
CYB5RL	0.75	0.671	0.896	0.671	0.56	0.674
MRPL37	31.503	32.182	31.783	36.725	37.986	24.453
SSBP3	15.251	14.146	16.888	11.861	10.29	9.003
SSBP3-AS1	0.371	0.33	0.408	0.352	0.151	0.119
RP5-997D24.3	0	0	0	0	0	0
RP4-705F19.1	0	0	0	0	0	0
AC099796.2	0	0	0	0	0	0
AC099796.1	0	0	0	0	0	0
RP5-866L20.1	0	0	0	0	0	0
RP5-866L20.2	0	0	0	0	0	0
HNRNPA1P63	0	0	0.371	0	0	0
ACOT11	0.519	0.473	0.414	0.442	0.378	0.175
FAM151A	1.75	0.72	1.068	1.168	0.69	0.544
RP11-240D10.4	0	0	0	0	0	0
MROH7	0.107	0.032	0.079	0.027	0.022	0.034
MROH7-TTC4	4.838	4.298	4.262	3.885	4.388	4.473
TTC4	9.56	8.722	8.5	7.88	8.895	8.991
PARS2	2.907	1.784	2.028	2.468	1.348	2.722
TTC22	0	0.024	0.02	0	0.011	0.026
RP11-67L3.2	0	0	0	0	0	0
C1orf177	0.219	0.081	0.201	0.035	0.074	0
DHCR24	32.011	34.015	34.794	20.736	21.929	19.891
RP11-67L3.5	24.067	29.638	45.931	26.58	26.938	25.068
RP11-67L3.4	0	0.755	0.467	0.483	0.258	0.102
TMEM61	0	0	0	0	0.06	0
RP11-12C17.2	0	0	0	0	0	0
BSND	0.056	0	0.069	0	0	0
PCSK9	0.117	0.029	2.842	0.012	0.053	0.031
USP24	2.331	2.368	2.185	1.648	2.105	2.748
RP11-101C11.1	0	0	0	0	0	0
GYG1P3	0	0	0	0	0.066	0
MIR4422	0	0	0	0	0	0
GOT2P1	0	0	0	0	0	0
RP4-633H17.2	0	0	0	0	0	0
RN7SKP291	0	0	0	0	0	0
RNU6-830P	0	0	0	0	0	0
Y_RNA	0	0	0	0	0	0
RP11-466L17.1	0	0	0.029	0	0	0
RP11-90C4.1	0	0	0	0	0	0
RP11-90C4.2	0	0	0	0	0	0
PIGQP1	0	0	0	0	0	0
RP11-90C4.3	0	0	0	0	0	0
RP1-158P9.1	0	0	0	0	0	0
RP4-710M16.1	0	0.162	0	0	0	0
RP11-504A18.1	0	0	0	0	0.098	0
AC119674.1	0	0	0	0	0	0
RP4-710M16.2	1.073	0	0.218	0	0	0.286
PPAP2B	3.503	4.071	4.479	15.763	13.018	12.234
RPL21P23	0.424	0	0	0	0	0
RPL23AP85	0	0	0	0	0	0
RP11-377K22.2	0	0	0	0	0	0
PRKAA2	0.125	0.232	0.331	0.125	0.19	0.142
C1orf168	0	0	0.18	0	0.043	0.084
RP11-378I13.1	0	0	0.065	0	0	0.043
C8A	0.083	0	0.101	0.052	0.028	0
C8B	0	0.053	0.305	0	0.024	0.029
RP5-1103B4.3	0	0	0	0	0	0
AL161740.1	0	0	0	0	0	0
DAB1	0.077	0.134	0.189	0.163	0.114	0.124
RP6-102O10.1	0	0	0	0	0	0
RPS20P5	0	0	0	0	0	0
AL137855.1	0	0	0	0	0	0
DAB1-AS1	0	0	0	0	0	0
HNRNPA1P6	0	0	0.124	0	0	0
RPS26P15	3.36	1.245	5.128	1.417	1.136	0.672
RP11-393I23.4	0	0	0	0	0	0
RP11-393I23.3	0	0	0	0	0	0
RP11-414C16.1	0	0	0	0	0	0
OMA1	0.786	0.311	0.992	0.928	0.886	0.733
RP4-592A1.4	0	0	0	0	0	0
RN7SL713P	0	0	0	0	0	0
TACSTD2	46.178	50.495	49.641	48.128	52.623	66.315
RP4-592A1.2	0.282	0.628	0.172	0.447	0.478	0.339
MYSM1	1.047	1.131	1.158	1.22	0.885	1.857
AL136985.1	13.442	13.28	8.205	12.751	17.425	15.225
JUN	105.438	107.948	143.733	200.17	201.945	167.669
LINC01135	0	0.145	0	0.062	0.132	0.626
RP11-63G10.3	0	0.27	0.667	0	0	0.583
RP11-63G10.2	0	0	0	0	0	0
RP4-794H19.1	0	0	0.19	0.247	0.211	0.25
PHBP3	0	0	0.145	0	0	0
LINC01358	0.522	0.967	0	0.743	1.324	2.816
RP11-145M4.1	2.28	0	0	0.721	0	0
RP11-145M4.2	1.23	0	0	0.389	0	0.492
RP11-145M4.3	0.313	0.232	0	0.198	0.423	0.625
HSD52	0	0	0	0	0	0.059
RP11-470E16.2	0	0	0	0	0	0
RP11-467C18.1	0	0	0	0.182	0	0
FGGY	0.188	0.278	0.382	0.455	0.487	0.588
MIR4711	0	0	0	0	0	0
RP4-782L23.2	0	0	0	0	0	0
RP4-782L23.1	0	0	0	0	0	0
HOOK1	0.058	0.043	0.141	0.009	0.02	0
CYP2J2	0.196	0.242	0.279	0.886	0.595	0.886
RN7SL475P	0	0	0	0	0	0
C1orf87	0.132	0.033	0.108	0	0	0.018
PGBD4P8	0	0	0	0	0	0
RP11-575B7.3	0	0	0	0	0	0
RP11-776H12.1	0	0	0.198	0	0	0
RP11-436K8.1	0	0	0	0	0	0
NFIA	1.667	1.169	1.204	1.117	1.249	1.749
AL355795.1	0	0	0	0	0	0
NFIA-AS2	0.423	0.157	0.065	0	0.143	0.085
RP4-802A10.1	0.415	0.307	0.253	0.262	0.14	0
NFIA-AS1	0	0	0	0	0	0.093
AC099791.1	0	0	0	0	0	0
RP11-430G17.1	0	0	0.166	0	0.092	0
TM2D1	3.781	3.43	2.912	2.815	3.429	4.534
RP11-430G17.3	0.456	0	0.279	1.01	0.772	0.547
INADL	0.085	0.088	0.322	0.237	0.127	0.354
RNU6-414P	0	0	0	0	0	0
RNU6-1177P	0	0	0	0	0	0
LAMTOR5P1	0	0	0	0	0	0
RN7SL180P	0	0	0	0	0	0
MIR3116-1	0	0	0	0	0	0
PIGPP2	0	0	0	0	0	0
RPS15AP7	0	0	0	0	0	0
L1TD1	0	0.038	0.093	0	0	0.02
RP5-1155K23.4	0	0	0	0	0	0
Y_RNA	0	0	0	0	0	0
KANK4	0.098	0.024	0.06	0.01	0.011	0
RNU6-371P	0	0	0	0	0	0
USP1	4.389	2.812	4.298	2.906	2.335	2.065
DOCK7	0.997	0.924	0.935	1.228	1.175	1.837
RP11-293K19.1	0	1.214	0	0	0	0
ANGPTL3	0	0	0.403	0	0	0.048
RP5-849H19.3	0	0	0.131	0	0	0
RP5-849H19.2	0	0	0	0	0	0
RP11-230B22.1	0	0	0	0.251	0	0
ATG4C	1.379	0.65	1.301	0.733	0.975	1.929
RP4-771M4.3	0	0	0	0	0	0
RP4-771M4.2	0	0	0	0	0	0.257
RP11-5P4.1	0	0	0	0	0	0
RP11-5P4.2	0	0	0	0	0	0
RP11-5P4.3	0	0	0	0	0	0
RP11-335E6.2	0	0	0	0	0	0
RP11-335E6.4	0	0	0	0	0	0
RNA5SP49	0	0	0	0	0	0
LINC00466	0	0	0	0	0	0
RP11-335E6.3	0	0	0	0	0	0
AL138935.1	0	0	0	0	0	0
FOXD3-AS1	0.161	0.12	0	0.051	0	0.129
FOXD3	0.187	0.069	0	0.03	0	0.075
MIR6068	0	0	0	0	0	0
Y_RNA	0	0	0	0	0	0
RP4-792G4.3	0	0	0	0	0	0
ALG6	1.378	1.809	2.043	1.594	1.305	1.857
ITGB3BP	2.856	3.492	3.683	2.292	2.427	2.769
EFCAB7	0.513	0.152	0.48	0.411	0.578	0.574
RN7SL488P	0	0	0	0	0	0
RNU7-123P	0	0	1.983	0	0	0
DLEU2L	0	0.122	0	0.173	0.13	0.022
DLEU2_6	0	1.062	0	0	0	0
DLEU2_5	0	3.439	0	0	0	0
DLEU2_4	0	2.49	0	0	0	0
DLEU2_3	0	0	0	0	3.612	0
DLEU2_2	0	0	0	0	2.929	0
DLEU2_1	0	0	0	0	2.197	0
PGM1	7.482	7.698	8.813	7.218	7.091	6.667
RN7SL130P	0	0	0	0	0	0
ROR1	1.538	1.312	1.293	1.423	1.944	1.764
RP4-597J3.1	0.334	0.495	0.204	0	0	0
CFL1P3	0.398	1.179	0.243	0	0	0
RNU6-809P	0	0	0	0	0	0
Y_RNA	0	0	0	0	0	0
ROR1-AS1	0.11	0.122	0	0	0.037	0.044
UBE2U	0	0.157	0.129	0	0.036	0
RNU7-62P	0	0	0	0	0	0
CACHD1	1.382	1.753	1.819	1.544	1.527	1.596
MIR4794	0	0	0	0	0	0
RAVER2	1.477	1.118	1.294	1.188	1.075	1.232
JAK1	35.699	39.209	36.253	62.331	63.815	72.092
RP11-182I10.1	0	0	0	0	0	0
RP11-182I10.2	0	0	0	0	0	0.403
LINC01359	0.09	0.033	0	0.028	0.03	0.072
SLC2A3P2	0	0.195	0.241	0	0	0
RP4-535B20.4	0	0.234	0	0	0	0
RNU6-1176P	0	0	0	0	0	0
MIR3671	0	0	1.352	0	0	2.656
MIR101-1	2.599	0	3.172	0	0	0
RP4-535B20.1	0	0	0	1.193	1.488	0.251
RP4-535B20.2	0	0	0	0	0	0
MRPS21P1	0	0	0.533	0	0	0
AK4	1.646	1.582	2.057	1.586	2.009	2.293
RP4-700A9.1	0	0	0.696	0	0	0
DNAJC6	0.729	0.519	0.838	0.443	0.815	0.919
RP5-1044H5.1	0	0.282	0	0	0	0
COX6CP13	0	0	0	0	0	0
RNU2-15P	0	0	0	0	0	0
LEPROT	15.483	13.844	15.084	16.228	17.96	20.933
LEPR	1.423	1.664	1.214	1.707	1.925	2.768
RP4-630A11.3	0	0	0	0	0.467	0
RP11-430H12.2	0	0.08	0	0	0.037	0
RN7SL854P	0	0	0	0	0	0
PDE4B	8.208	7.652	8.423	7.728	8.128	10.077
RP11-397C12.1	0	0	0	0	0	0
RNU4-88P	0	0	0	0	0	0
SGIP1	1.246	1.337	1.839	1.235	1.472	1.859
AL139147.1	0	0	0	0	0	0
RP4-598P13.1	0.337	0.625	0.206	0.16	0.513	0.876
AL354978.1	0	0	0	0	0	0
TCTEX1D1	0.377	0.699	0.652	0.815	0.829	0.804
INSL5	0	0	0	0	0	0.218
WDR78	0.058	0.022	0.213	0.257	0.236	0.291
RP11-342H21.2	0	0	0.276	0.072	0	0
MIER1	1.461	1.205	2.071	1.743	2.048	2.609
SLC35D1	1.36	1.102	1.487	1.21	1.251	1.593
C1orf141	0.039	0.029	0.118	0	0	0
SNORA31	0	0	0	0	0	0
RP4-547N15.3	0	0	0.051	0	0	0
IL23R	0.065	0	0.276	0.02	0.022	0
RNU6-586P	0	0	0	0	0	0
AL109843.1	0	0	0	0	0	0
RNU4ATAC4P	0	0	0	0	0	0
RP11-131O15.2	0	0.397	0	0	0	0
IL12RB2	0.282	0.174	0.287	0.089	0.143	0.15
IL12RB2	0.098	0.219	0.24	0.062	0.166	0.039
SERBP1	42.658	41.731	44.139	30.926	32.716	38.013
RNU6-387P	3.713	0	0	1.174	0.628	0
RP4-763G1.2	0	0	0	0	0	0
RNU6-1031P	0	0	0	0	0	0
RP11-393N21.1	0	0	0	0	0	0
RN7SL392P	0	0	0	0	0	0
HNRNPCP9	0	0	0	0	0	0
GADD45A	74.704	67.219	81.131	134.813	146.256	106.835
GNG12	41.218	34.852	37.045	43.142	46.853	63.565
RNU7-80P	0	0	0	0	0	0
GNG12-AS1	0.956	0.792	0.996	1.138	0.399	1.394
RP4-609E1.2	0	0	0	0	0	0
DIRAS3	6.718	6.295	6.633	24.52	26.091	34.396
ARL5AP3	0	0	0	0.479	0	0
AL157407.1	0	0	0	0	0	0
WLS	29.439	30.733	31.944	39.178	41.444	46.48
CTBP2P8	0.879	0.977	0.447	0.371	0.347	1.172
MIR1262	0	0	0	0	0	0
RPS7P4	0	0	0	0	0	0.134
COX6B1P7	0	0	0	0	0	0
TCEB1P18	0.578	0	0.353	0	0	0
RP5-1033K19.2	0	0	0	0	0	0
RPE65	0.149	0.166	0.273	0	0	0
DEPDC1	1.221	1.003	1.088	0.073	0.38	0.304
RP4-694A7.2	0.406	0.15	0.62	0	0	0.568
DEPDC1-AS1	0.156	0	0	0	0	0
TXNP2	0	0	0	0	0	0
RP11-424D14.1	0	0	0	0	0	0
RP11-74K19.1	0	0	0	0	0	0
RP3-380B4.1	0	0	0	0	0	0
LRRC7	0.16	0.089	0.171	0.046	0.09	0.064
SGOL1P1	0	0	0	0	0	0
RN7SL538P	0	0	0	0	0	0
PIN1P1	0	0	0.119	0	0	0
RP11-181B18.1	0	0	0	0	0	0
LRRC40	5.407	3.255	4.414	4.53	4.205	5.998
RN7SL242P	0	0	0	0	0	0
SRSF11	27.443	17.982	25.933	15.252	16.398	23.053
RP4-677H15.4	0	0	0	0	0	0.17
ANKRD13C	4.114	4.652	5.411	5.874	6.455	6.24
HHLA3	0.797	1.418	1.947	2.975	1.402	2.232
RP11-180O5.2	0	0	0	0	0.115	0
AL158839.1	0	0	2.087	0	0	0
CTH	1.13	1.197	1.38	0.791	1.256	0.839
Metazoa_SRP	0	0	0	0	0	0
RP11-42O15.3	0.418	0.62	0.766	0.793	0	0.167
RP11-42O15.2	0	0	0.123	0	0	0
CASP3P1	0	0	0.195	0	0	0
RP5-952N6.1	0	0	0	0	0.032	0
RP11-99H8.1	0	0	0	0	0	0
PTGER3	0.101	0	0.086	0.057	0	0
RP3-333A15.1	0	0	0	0	0	0
RP3-333A15.2	0	0	0	0	0	0
ZRANB2-AS1	2.217	3.734	3.937	8.349	9.474	12.005
ZRANB2	14.248	12.814	15.011	16.848	18.627	26.434
MIR186	4.533	1.679	8.3	2.15	0	1.812
ZRANB2-AS2	0.029	0	0.07	0.036	0.019	0.023
AL360297.1	0	0	0	0	0	0
RP11-386O9.2	0	0	0	0	0	0
RP11-115M14.1	0	0	0	0	0	0
NEGR1	1.874	1.302	2.084	1.18	1.248	1.411
RP11-82L20.1	0	0	0	1.088	0	0
RP11-175G14.2	0	0	0	0	0	0
NEGR1-IT1	0	0	0	0	0	0
GDI2P2	0	0	0.391	0	0.108	0
RPL31P12	0	0	1.329	0	0	0
RNU6-1246P	0	0	0	0	0	0
RP4-660H19.1	0	0	0	0	0	0
RP11-262K1.1	0	0	0	0	0	0
RP11-25L19.1	0	0	0	0	0	0
KRT8P21	0	0	0	0	0	0
RN7SKP19	0	0	0	0	0	0
LINC01360	0	0	0	0	0	0
RP4-788P17.1	0	0	0	0	0	0
RNA5SP50	0	0	0	0	0	0
RNU4ATAC8P	0	0	0	0	0	0
LRRIQ3	0.067	0.016	0.068	0.028	0	0.107
FPGT	1.912	1.071	1.708	1.15	1.608	1.584
FPGT-TNNI3K	0.167	0.231	0.394	0.257	0.282	0.291
TNNI3K	0.041	0.122	0.277	0.065	0.056	0.05
RP11-439H8.4	0	0	0.169	0.044	0.094	0.055
RP4-650F12.2	0	0	0	0	0	0
LRRC53	0.051	0	0.185	0	0	0
[truncated: 58,397 more rows]

## Sheet: PRDX1 KD
gene_name	PRDX1_control_1	PRDX1_control_2	PRDX1_control_3	PRDX1_KD_1	PRDX1_KD_2	PRDX1_KD_3
A1BG	0.0699319	0.157954	0.135369	0.224673	0.111151	0.0794179
A1BG-AS1	0.547246	0.888234	0.628374	1.50877	1.24266	1.22363
A1CF	0	0	0	0.00634958	0	0
A2M	1.3168	1.3515	1.62216	14.7735	15.324	17.2365
A2M-AS1	0.2689	0.221252	0.270203	0.179926	0.0666154	0.0888082
A2ML1	0.00942204	0.00943902	0.0104307	0.0172516	0	0.0256898
A2ML1-AS1	0	0	0	0	0	0
A2ML1-AS2	0	0	0	0	0	0
A2MP1	0.059349	0.029769	0.0492493	0	0.0404255	0.0134815
A3GALT2	0	0	0.0991836	0.0849718	0	0.0818071
A4GALT	5.24728	5.01736	3.2519	11.9006	10.0895	10.5323
A4GNT	0.0438845	0.0887053	0	0	0	0
AAAS	8.90732	9.35994	7.15742	5.43674	5.54336	5.49298
AACS	2.40745	2.73267	2.08971	2.6162	2.49513	2.67324
AACSP1	0	0	0	0	0	0
AADAC	2.73058	2.41777	3.44068	1.58286	1.72811	2.43298
AADACL2	0	0	0	0	0	0
AADACL2-AS1	1.38496	0	0.214824	0	0	0
AADACL3	0	0	0	0	0	0
AADACL4	0	0	0	0	0	0
AADACP1	2.42436	2.86693	2.29967	1.47029	1.96177	1.8223
AADAT	0.436381	0.536339	0.562748	0.423763	0.396386	0.242206
AAGAB	9.4519	10.214	10.288	8.67433	9.38023	9.19977
AAK1	4.47285	4.98335	5.72426	3.45643	3.77008	3.45683
AAMDC	12.8311	11.7974	11.7205	10.7688	11.9452	13.4012
AAMP	27.3224	26.9382	21.6653	24.2019	23.0375	25.3756
AANAT	0.102888	0.138307	0	0.0949702	0.311583	0.217942
AAR2	11.4836	11.1961	9.65534	9.75325	10.4729	9.486
AARD	0	0	0	0	0	0
AARS1	49.3275	49.2908	45.4588	36.2916	34.4075	35.6958
AARS1P1	0	0	0	0	0	0
AARS2	4.70798	5.41588	4.22591	3.05668	3.37302	2.7095
AARSD1	0.684075	1.18314	1.19788	1.01217	1.05279	0.742288
AASDH	1.73716	2.27891	2.4313	1.62043	1.59117	1.57843
AASDHPPT	9.17724	8.69858	11.1108	7.90878	8.49888	8.32974
AASS	5.37013	5.71647	6.07944	3.69045	3.96409	3.64423
AATBC	0.932709	1.09143	0.656763	0.725635	0.705896	0.500803
AATF	9.21605	11.1007	9.50387	10.6545	9.61604	9.22758
AATK	0.58156	0.426432	0.32761	0.417065	0.423376	0.428397
ABALON	1.41648	1.5938	1.02716	0.561493	0.772215	0.881512
ABAT	0.377308	0.31593	0.410216	0.0878519	0.0809837	0.124712
ABBA01000933.1	0	0	0	0	0	0
ABBA01000935.2	0	0	0	0	0	0
ABBA01006766.1	0	0	0	0	0	0
ABBA01010928.1	0	0	0	0	0	0
ABBA01031658.1	0	0	0	0	0	0
ABBA01031669.1	0	0	0	0	0	0
ABBA01045074.1	0	0	0	0	1.24789	0
ABBA01045074.2	0	0	0	0	0	0
ABCA1	3.32723	3.33023	3.86087	2.43402	2.30476	2.31786
ABCA10	0.111559	0.143638	0.167635	0.116666	0.173666	0.159339
ABCA11P	0.286025	0.470871	0.201155	0.311159	0.259818	0.306985
ABCA12	0.0207994	0.0138825	0.00767737	0.0126841	0.0062958	0
ABCA13	0	0.0240711	0.0266572	0.043975	0.0811604	0.109385
ABCA17P	0.0205946	0.0825453	0.0227973	0.056579	0.0561076	0.102942
ABCA2	5.08706	4.72822	4.03873	5.51025	5.47205	5.53016
ABCA3	31.2364	30.0534	26.0162	16.8352	16.7115	16.3818
ABCA4	0.477699	0.556787	0.476901	1.84156	1.89873	1.87912
ABCA5	1.36567	1.61279	2.29666	1.69368	1.83278	2.01279
ABCA6	0.950297	1.03009	1.48596	1.29017	1.07863	1.15606
ABCA7	2.238	1.8092	1.53927	0.890093	1.07294	0.846551
ABCA8	0.0471888	0.0118079	0.0457273	0.0485449	0.0749877	0.0482565
ABCA9	0.32571	0.378014	0.401639	0.311533	0.309216	0.181667
ABCA9-AS1	0	0.0725882	0.0265981	0	0.0218571	0.0437093
ABCB1	1.8996	1.95645	2.32467	5.31581	5.83655	4.99689
ABCB10	8.84823	9.05959	9.84257	4.54535	4.82466	4.66363
ABCB10P1	0	0	0	0	0	0
ABCB10P3	0.0347393	0	0	0.0320706	0	0
ABCB10P4	0	0	0.075981	0	0	0
ABCB11	0.130663	0.061075	0.0289324	0.071756	0.118655	0.118758
ABCB4	0.0173936	0.00871085	0.0577713	0.0477597	0.0236927	0.102757
ABCB5	0	0.00721868	0	0.0131914	0	0
ABCB6	1.44942	1.69126	1.19568	1.11117	1.44796	1.18538
ABCB7	5.02827	5.37432	4.80198	1.6492	1.88919	1.97151
ABCB8	3.48757	3.74227	3.24459	3.28853	3.26433	3.50781
ABCB9	1.28708	1.19346	1.12832	1.78533	1.79144	1.38684
ABCC1	23.7417	23.0697	23.6013	22.5279	23.2128	22.6999
ABCC10	5.16733	5.38282	4.94061	6.12556	5.98039	6.19678
ABCC11	0.00930114	0.00931762	0	0.00851479	0.0253394	0.00845343
ABCC12	0	0	0	0	0	0
ABCC13	0	0	0.00686098	0	0	0
ABCC2	0.137115	0.248915	0.341568	0.188239	0.140079	0.21809
ABCC3	0.277296	0.152691	0.345444	0.133169	0.144788	0.0882176
ABCC4	5.19514	5.82347	5.78666	3.02238	2.99253	3.38292
ABCC5	3.55942	3.06031	3.26341	2.14496	2.2943	2.34443
ABCC5-AS1	0	0	0	0	0	0
ABCC6	0.177721	0.0801077	0.0885412	0.105738	0.0484168	0.137298
ABCC6P1	0.0826546	0	0	0	0	0
ABCC6P2	0	0.25732	0	0.0788286	0	0.152155
ABCC8	0	0	0	0	0	0
ABCC9	0.0114112	0	0	0.00521704	0.0103619	0
ABCD1	7.1589	6.62433	6.13946	6.40331	6.60628	6.65349
ABCD1P2	0	0	0	0	0	0
ABCD1P3	0	0	0	0	0	0
ABCD1P4	0	0	0	0	0	0
ABCD1P5	0	0	0	0	0	0
ABCD2	0	0	0	0	0	0.019605
ABCD3	3.40743	3.75607	4.44334	4.38081	4.76904	4.50174
ABCD4	4.61395	4.65749	4.50348	3.08378	3.49607	3.39042
ABCE1	18.7081	19.1837	23.9149	18.7752	19.3546	20.3647
ABCF1	27.9343	28.1974	30.1044	24.988	25.1882	25.9132
ABCF2	3.51898	3.55549	3.65121	3.33548	3.11731	3.37901
ABCF2P1	0	0	0	0	0	0
ABCF2P2	0	0	0	0	0	0
ABCF3	10.4843	12.2302	9.31378	11.4211	11.256	10.305
ABCG1	7.60343	6.80829	7.22421	9.0694	8.06421	8.82648
ABCG2	2.3889	2.46821	3.06205	1.15035	1.01834	1.01899
ABCG4	0.315918	0.262019	0.325569	0.429052	0.415505	0.376205
ABCG5	0	0	0	0	0	0
ABCG8	0	0	0.00723818	0.0119565	0.00593537	0
ABHD1	0	0.0149779	0.099113	0.0136931	0.0135594	0.0542629
ABHD10	10.566	9.28681	10.1837	6.20257	6.53492	7.18127
ABHD11	5.01753	4.0057	4.64177	3.18603	2.93036	4.25955
ABHD11-AS1	0	0.191497	0	0	0	0
ABHD12	11.7112	10.9277	9.0715	10.5017	9.38575	10.8095
ABHD12B	0.015208	0.0762893	0.033652	0.0278987	0.027624	0
ABHD13	2.63	3.18	3.80935	2.93041	3.29002	3.31541
ABHD14A	1.83961	1.8846	1.722	1.92629	1.44461	1.86844
ABHD14A-ACY1	0.0289813	0	0	0.0398647	0	0
ABHD14B	8.0979	7.45773	7.50214	5.15804	4.4996	4.68441
ABHD15	3.46577	3.42054	3.76524	3.33321	3.46086	3.18513
ABHD15-AS1	0	0	0	0	0	0
ABHD16A	1.66871	1.48509	1.00857	1.67372	1.68746	1.60985
ABHD16B	0	0	0	0	0	0
ABHD17A	23.5255	23.7996	14.8693	29.8403	25.8866	25.1005
ABHD17AP1	0.723626	1.06099	0.793345	3.22264	2.91497	2.52582
ABHD17AP3	0.077908	0	0.0856388	0	0.141669	0.0705849
ABHD17AP4	0	0	0	0	0	0
ABHD17AP5	0	0	0	0	0	0
ABHD17AP6	0	0.538271	0.192751	0.412362	0	0.0794793
ABHD17AP7	0	0	0	0	0	0
ABHD17AP8	0	0	0	0	0	0
ABHD17AP9	0	0	0	0	0	0
ABHD17B	7.05977	6.41399	8.20708	5.59916	5.43978	7.14153
ABHD17C	5.31917	5.79253	5.66699	2.86349	2.22981	2.60191
ABHD18	2.11748	1.85898	2.07613	1.5327	1.05304	1.3471
ABHD2	6.12142	6.45234	6.50056	5.13942	5.25853	5.30582
ABHD3	1.24924	1.31789	1.27573	1.51352	1.73097	1.42607
ABHD4	16.5011	15.6509	14.3823	18.4513	18.2896	17.7969
ABHD5	5.21099	4.45106	5.68025	4.90869	4.91849	4.81723
ABHD6	2.97382	2.50915	3.3544	2.93219	2.3049	2.62943
ABHD8	5.50066	4.98476	3.30583	3.72831	3.70064	3.31845
ABI1	16.652	18.236	18.7863	15.8559	15.0788	16.2089
ABI1P1	0	0	0	0	0	0
ABI2	2.75079	2.91938	3.19027	1.64194	1.4742	1.65957
ABI3	34.2438	34.7763	25.0787	12.5828	11.7931	12.561
ABI3BP	14.228	14.1809	16.788	24.6954	27.6408	26.2677
ABITRAM	5.88054	6.59497	7.33302	6.67946	8.40975	7.3223
ABITRAMP1	0	0	0	0	0	0
ABL1	27.7032	26.1168	24.3027	29.7745	28.5634	27.8173
ABL2	13.4501	14.1529	15.7361	22.6858	23.8753	23.9604
ABLIM1	25.2993	24.9225	28.4195	21.8249	21.5092	20.3487
ABLIM2	0.0224783	0.101381	0.03732	0.061773	0.0102067	0.112353
ABLIM3	15.9789	17.5025	16.0891	9.26535	9.22481	8.8085
ABO	0	0	0	0	0	0
ABR	12.5544	12.1643	11.2037	11.2687	11.0954	11.0251
ABRA	0	0	0	0.0485816	0	0
ABRACL	62.8718	63.1493	67.826	59.9791	62.3343	63.6676
ABRAXAS1	2.07768	2.71936	2.63855	1.09466	1.22876	1.28536
ABRAXAS2	6.4853	7.25736	8.73149	8.16481	7.77337	6.82016
ABT1	11.6336	10.7389	10.3142	9.10366	7.60857	9.07561
ABT1P1	0	0	0	0	0	0
ABTB1	1.79876	2.18983	1.47798	0.859192	0.671449	0.601726
ABTB2	0.248816	0.360452	0.214143	0.659011	0.590034	0.741078
AC000029.1	0	0	0	0	0	0
AC000029.2	0	0	0	0	0	0
AC000032.1	0	0	0	0	0	0
AC000035.1	0	0	0	0	0	0
AC000036.1	0.0374844	0.113466	0.206883	0	0.170284	0.068048
AC000041.1	0	0	0	0	0	0
AC000050.1	0	0	0	0	0	0
AC000050.3	0	0	0	0	0	0
AC000058.1	0	0	0	0	0	0
AC000061.1	0	0	0	0	0	0
AC000065.1	0.0698561	0.0701256	0.212493	0.0961835	0.253785	0.0634656
AC000065.2	0.0980394	0.198432	0.162135	0.136407	0.0890927	0.0444708
AC000067.1	0	0	0	0	0	0
AC000068.1	0.14432	0	0.119496	0.0333229	0.0983398	0.0982537
AC000068.2	1.28112	0.478692	0	0.906347	0	0.761621
AC000068.3	0	0	0	0	0	0
AC000072.1	0.196966	0.100949	0.108026	0.18576	0.179147	0.267426
AC000077.1	0	0	0	0	0	0
AC000078.1	1.3834	2.16911	2.25886	9.53641	9.92169	9.6715
AC000081.1	0	0	0	0	0	0
AC000081.2	0	0	0	0	0	0
AC000082.1	0.298575	0.322876	0.962679	0.604117	0	1.07121
AC000085.1	0.115808	0.238492	0.126804	0	0.210727	0
AC000089.1	2.75322	2.7108	3.72654	2.37554	2.02833	1.06644
AC000093.1	0.103575	0.118747	0.0982278	0.04071	0.0537523	0.0672223
AC000095.1	0	0	0	0	0	0
AC000095.2	0	0	0	0	0	0
AC000095.3	0	0	0	0.0847837	0	0
AC000111.1	0	0	0	0	0	0
AC000111.2	0	0	0	0	0	0
AC000113.1	0	0	0	0	0	0
AC000114.1	0	0	0	0	0	0
AC000120.1	0	0	0	0	0	0
AC000120.2	0	0.204085	0.0555571	0.187077	0.366402	0.182874
AC000120.3	0	0	0	0	0	0
AC000120.4	0	0	0	0	0	0
AC000123.1	5.29639	2.02869	6.35364	6.3336	3.98204	5.02701
AC000123.2	2.96963	1.90066	4.50233	3.14799	6.59725	5.67531
AC000123.3	1.02313	1.38665	1.54522	0.887321	1.46912	1.06788
AC000124.1	0	0	0	0	0	0
AC000362.1	0	0	0	0	0	0
AC000367.1	0	0	0	0	0	0
AC000372.1	0	0	0	0	0	0
AC000374.1	0	0	0	0	0	0
AC000403.1	1.00431	0.969195	1.00175	0.560767	0.804873	0.572448
AC001226.1	0	0	0.90576	0	0	0
AC001226.2	0.044217	0.0443151	0.061178	0.020251	0.0401552	0.0803676
AC002044.1	0	0	0	0	0	0
AC002044.2	0	0	0.107055	0.0920093	0	0
AC002044.3	0	0	0	0	0	0.499145
AC002056.1	0.429068	0.593297	0.780826	1.09561	0.390557	0.387581
AC002056.2	0	0	0	0	0	0
AC002057.1	0	0	0	0	0	0
AC002057.2	0	0	0	0	0	0
AC002059.1	0	0	0	0.801479	1.05264	0
AC002059.2	0	0	0	0	0	0
AC002059.3	0	0.243727	0.106243	0	0.0437806	0.0874174
AC002064.1	0	0	0	0	0	0
AC002064.2	0	0	0.165953	0	0	0
AC002064.3	0	0	0	0	0	0
AC002064.4	0	0	0	0	0	0
AC002066.1	0.0580641	0.176694	0.0639568	0	0.105548	0.210617
AC002069.1	0	0	0	0	0	0
AC002069.2	0	0	0	0	0	0
AC002069.3	0	0	0	0	0	0
AC002069.4	0	0	0	0	0	0
AC002070.1	0.278058	0.676495	0.551438	0.0516971	0.151628	0.100872
AC002072.1	0	0	0	0	0	0
AC002073.1	0	0	0	0	0	0
AC002074.1	0	0	0	0	0	0
AC002074.2	0	0	0	0	0	0
AC002075.1	0	0	0	0	0	0
AC002075.2	0	0	0	0	0	0
AC002076.1	0	0	0	0	0.540018	1.06152
AC002076.2	0	0	0	0	0	0
AC002090.1	0	0	0	0	0	0
AC002091.1	0	0	0	0	0	0
AC002091.2	0	0	0	0	0	0
AC002094.1	0.435271	0	0	0	0	0
AC002094.2	0	0	0	0	0	0
AC002094.3	0	0	0	0	0	0
AC002094.4	0	0	0	0	0	0
AC002094.5	0	0	0	0.393938	0.734631	1.08951
AC002101.1	0	0	0	0	0	0
AC002115.1	0	0	0	0	0	0
AC002116.1	0	0	0	0	0	0
AC002116.2	1.15868	0.608848	0.629342	0.188157	0	0.522127
AC002127.1	0	0	0	0	0	0
AC002128.1	0.182481	0	0	0	0.165951	0
AC002128.2	0	0	0	0.204494	0	0
AC002306.1	0	0	0	0	0	0
AC002310.1	0.0847149	0.256755	0.140196	0.352822	0.15395	0.153754
AC002310.2	0	0.0357462	0	0	0	0
AC002310.3	0.311605	0	0	0	0.283701	0
AC002310.4	0	0	0	0	0	0
AC002310.5	1.20804	1.77788	0.864703	0.956081	1.15292	1.04059
AC002316.1	0.214358	0.178931	0.247206	0.0981057	0.145995	0.10553
AC002331.1	0	0	0	0	0	0
AC002347.1	0	0	0	0	0	0.249573
AC002347.2	0	0	0	0	0	0
AC002350.1	0	0	0	0	0	0
AC002350.2	0.721972	0.557783	0.374837	0.589607	1.00331	0.578094
AC002351.1	0	0	0	0	0	0
AC002359.1	0	0	0	0	0	0
AC002365.1	0	0	0	0	0	0
AC002366.1	0	0	0	0	0	0
AC002368.1	0	0	0	0	0	0
AC002375.1	0	0	0	0	0	0
AC002377.1	0	0	0	0	0	0
AC002378.1	0	0.0684198	0	0	0	0
AC002381.1	0	0	0	0	0	0
AC002383.1	0	0	0	0	0	0
AC002386.1	0	0	0	0	0	0
AC002395.1	0	0	0	0	0	0
AC002398.1	4.37116	3.80421	3.43745	2.42985	4.50814	0.969273
AC002398.2	0	0	0	0	0	0
AC002400.1	0.154682	0.32182	0.168694	0	0	0.698257
AC002401.1	2.43338	0	0	0.426889	0	0.362009
AC002401.2	0.532856	0	0	0	0	0
AC002401.3	0	0	1.55656	0	0	0
AC002401.4	0	0	0	0	0	0.211736
AC002407.1	0	0	0	0	0	0
AC002407.2	0	0	0	0	0	0
AC002416.1	0	0	0	0	0	0
AC002428.1	0	0	0	0	0	0
AC002428.2	0	0	0	0	0	0
AC002429.1	0	0	0	0	0	0
AC002429.2	0	0	0	0	0	0
AC002451.1	0.0100284	0.020096	0	0	0.00910702	0
AC002451.2	0	0	0	0	0	0
AC002456.1	0.0468272	0.0156619	0.034538	0.0859147	0	0.0283647
AC002456.2	0	0	0	0	0	0
AC002458.1	0	0	0	0	0.0328904	0
AC002460.1	0	0	0	0	0	0.279279
AC002460.2	0.139448	0.0874904	0.231373	0	0.0633262	0.0791821
AC002461.1	0	0	0	0	0	0
AC002463.1	0	0	0.0148019	0	0	0.0243092
AC002464.1	0	0	0	0	0	0
AC002465.1	0	0	0	0	0	0
AC002467.1	0.247715	0.266448	0.313142	0.487286	0.449972	0.466178
AC002470.1	0.749537	0	0	0	0.689614	0
AC002470.2	0	0	0	0	0.0374054	0
AC002472.1	0	0	0	0	0	0
AC002472.2	0	0	0	0	0	0
AC002472.3	0	0.218049	0	0	0	0
AC002472.4	0	0	0	0	0	0
AC002480.1	3.73758	4.34589	3.59164	7.33914	10.2138	8.58068
AC002480.2	1.83109	1.7755	2.7604	4.22673	4.15898	3.35642
AC002486.1	0	0	0	0	0	0
AC002486.2	0	0	0	0	0	0
AC002487.1	0	0	0	0	0	0
AC002504.1	0	0	0	0	0	0
AC002511.1	0	0	0	0	0	0
AC002511.2	0	0	0	0	0	0
AC002511.3	0	0	0	0	0	0
AC002519.1	0.0779439	0	0.0287133	0.0478318	0.0472016	0.0235952
AC002519.2	0	0	0	0	0	0
AC002524.1	8.94247	6.39835	8.46953	8.14274	8.4054	8.76097
AC002525.1	0	0	0	0	0	0
AC002529.1	0	0	0	0	0	0
AC002540.1	0	0	0	0	0	0
AC002542.1	0	0	0	0	0	0
AC002542.2	0	0	0	0	0	0
AC002542.3	0	0	0	0	0	0
AC002542.4	0	0	0	0	0	0
AC002542.5	0	0	0	0	0	0
AC002542.6	0	0	0.18219	0.155574	0.0753929	0.225311
AC002543.1	0.0392162	0.039587	0.259683	0.108772	0.142525	0.0355931
AC002543.2	0	0	0	0	0	0
AC002545.1	0	0	0	0	0	0
AC002546.1	0	0	0	0	0	0
AC002550.1	0	0	0	0.0561328	0	0
AC002550.2	8.34183	5.63183	6.23112	2.76314	5.58263	1.9989
AC002551.1	0.227905	0	0.246701	0.224793	0	0
AC002553.1	0.13084	0.94679	1.00129	0.623817	0.833497	0.118255
AC002553.2	2.923	45.3253	14.9018	254.252	13.9866	7.02882
AC002558.1	0.26115	0.404918	0.142756	0	0	0.472067
AC002558.2	0	0	0	0	0.322785	0
AC002558.3	0.28873	0.249953	0.136537	0.0381607	0.149912	0
AC002563.1	0	0	0	0	0	0
AC002980.1	0	0	0	0	0	0
AC002981.1	0	0	0	0	0	0
AC002984.1	0	0	0	0	0	0
AC002985.1	0	0	0	0.497674	0	0
AC002996.1	0	0	0	0	0	0
AC003001.1	0	0	0	0	0	0
AC003001.2	0	0	0	0	0	0
AC003002.1	0	0	0	0	0	0
AC003002.2	0	0	0	0	0.277689	0
AC003002.3	0	0.0728787	0.0787521	0	0.130177	0.0648853
AC003005.1	0	0	0	0	0	0
AC003005.2	0	0.190366	0	0	0	0.163834
AC003006.1	0.1231	0	0	0	0	0
AC003009.1	0	0	0	0	0	0
AC003035.1	0	0	0	0	0	0
AC003035.2	0	0	0	0	0	0
AC003043.1	0	0	0	0	0	0
AC003043.2	0	0	0	0	0	0
AC003043.3	0	0	0	0	0	0
AC003044.1	0	0	0	0	0	0
AC003045.1	0	0	0	0	0	0
AC003070.1	0.435692	1.95839	2.30934	0	0	0.388374
AC003070.2	0	0	0	0	0	0
AC003070.7	0	0	0	0	0	0
AC003071.1	0	0	0	0	0	0
AC003071.2	0	0	0	0	0	0
AC003072.1	8.51462	5.17258	6.46165	3.13269	4.26796	7.66689
AC003072.2	0	0	2.18061	0	2.34867	0
AC003077.1	0.134998	0.203248	0.149335	0.154867	0.137936	0.0919886
AC003080.1	0.140837	1.31376	0.307626	0.134758	0.128191	0.254464
AC003084.1	0	0	0	0	0	0
AC003086.1	0.201582	0.516884	0.221063	0	0.0916765	0.0912213
AC003087.1	0	0	0	0	0	0
AC003092.1	0.17088	0	0	0	0.155386	0.154765
AC003092.2	0	0	0	0	0	0
AC003093.1	0.0635555	0.129119	0.0699658	0	0.173311	0.345716
AC003098.1	0	0	0	0	0	0
AC003101.1	0.429886	1.92909	0.455976	0	0.786569	0
AC003101.2	0.484804	0.552533	0	0	0	0.431198
AC003101.3	0	0	0	0	0	0
AC003102.1	0.454567	0.191129	0.37631	0.035007	0.172085	0.103149
AC003109.1	0	0	0	0	0	0
AC003657.1	0	0	0	0	0	0
AC003657.2	0	0	0	0	0	0
AC003659.1	0	0	0	0	0	0
AC003666.1	0	0	0	0	0	0
AC003669.1	0	0	0	0	0	0
AC003681.1	0.0790313	0.0829613	0.064215	0.0505123	0.0861111	0.0562862
AC003682.1	0	0.471688	0	0.446303	1.54208	0
AC003684.1	0	0	0	0	0	0
AC003685.1	0	0	0	0	0	0
AC003685.2	0	0	0	0	0	0
AC003686.1	0	0	0	0	0	0
AC003687.1	0	0	0	0	0	0
AC003688.1	0	0	0	0	0	0
AC003688.2	0	0	0	0	0	0
AC003688.3	0	0	0	0	0	0
AC003950.1	0	0	0	0	0	0
AC003956.1	2.74111	6.30255	1.3292	0	0	0
AC003957.1	0.818673	0.961211	1.35696	0.753918	1.04115	0.545192
AC003958.1	0	0	0	0	0	0
AC003958.2	0	0	0	0	0	0
AC003965.1	0	0	0.52203	0	0	0
AC003965.2	0	0	0	0	0	0
AC003973.1	0	0	0	0	0	0
AC003973.2	0	0	0	0	0	0
AC003975.1	0	0	0	0	0	0
AC003982.1	0	0	0	0	0	0
AC003984.1	0	0	0	0	0	0
AC003985.1	0	0	0	0	0	0
AC003986.1	0	0	0	0	0	0
AC003986.2	0	0	0	0	0	0
AC003986.3	0	0	0	0	0	0
AC003988.1	0	0	0	0	0	0
AC003989.1	0	0	0	0	0	0
AC003989.2	0	0	0	0	0	0
AC003991.1	0	0	0.0315226	0	0	0.0258862
AC003991.2	0.724677	0.25719	0.522236	0	0.440519	0
AC003992.1	0	1.39141	0	0	0	0
AC004000.1	0	0	0	0	0.952916	0.461747
AC004004.1	0	0	0	0	0	0
AC004006.1	0	0	0	0	0	0
AC004009.1	0	0	0	0	0	0
AC004009.2	0	0	0	0	0	0
AC004009.3	0	0	0	0	0	0
AC004012.1	0	0	0	0	0.261569	0
AC004014.1	0	0	0.909602	0	0	0
AC004014.2	0	0	0	0	0	0
AC004022.1	0	0	0	0	0	0
AC004022.2	0	0	0	0	0	0
AC004023.1	0.134865	0	0.0991687	0	0.0816991	0.0815816
AC004024.1	0	0	0	0	0	0
AC004034.1	1.92509	0	0	0.32724	0.8789	0
AC004039.1	0.0871761	0.0440496	0.625087	0.201789	0.277246	0.395531
AC004047.1	0	0	0	0	0	0
AC004052.1	0	0	0	0	0	0
AC004053.1	0	0	0	0	0	0
AC004054.1	0	0	0	0	0	0
AC004057.1	80.5262	88.1123	54.0417	106.239	58.5945	57.1203
AC004062.1	0	0	0	0	0	0
AC004063.1	0	0	0	0	0	0
AC004066.1	0	0	0	0	0	0
AC004066.2	0	0	0	0	0	0
AC004067.1	1.48469	1.89283	0.718882	1.43248	1.05152	1.48866
AC004069.1	0	0	0	0	0	0.482715
AC004069.2	0	0	0	0	0	0
AC004069.3	0	0	0	0	0	0
AC004074.1	0	0	0	0	0	0
AC004076.1	0.0897177	0	0	0	0	0
AC004076.2	0.0856163	0.107541	0.023666	0.157382	0.13609	0.0194425
AC004079.1	0	0	0	0	0	0
AC004079.2	0	0	0	0	0	0
AC004079.3	0	0	0	0	0	0
AC004079.4	0	0	0	0	0	0
AC004079.5	0	0	0	0	0	0
AC004080.1	0	0	0	0	0	0
AC004080.10	0	0	0	0	0	0
AC004080.11	0	0	0	0	0	0
AC004080.12	0	0	0	0	0	0
AC004080.13	0	0	0	0	0	0
AC004080.14	0	0	0	0	0	0
AC004080.15	0	0	0	0	0	0
AC004080.16	0	0	0	0	0	0
AC004080.17	0	0	0	0	0	0
AC004080.2	1.30556	0.558975	0.563391	0.260612	0.476342	0.2346
AC004080.3	0	0	0	0	0	0
AC004080.4	0.398144	0.209545	0.648368	0	0.181383	0
AC004080.5	1.09213	1.51031	1.08673	0	1.01097	1.89111
AC004080.6	0	0.1086	0	0	0	0
AC004080.7	0	0	0	0	0	0
AC004080.8	0	0	0	0	0	0
AC004080.9	0	0	0	0	0	0
AC004083.1	0	0	0	0	0	0.0130875
AC004112.1	0.486195	0.33784	0.353225	0.468626	0.295137	0.146268
AC004125.1	0	0	0	0	0	0
AC004129.1	0	0	0	0	0	0
AC004129.2	0	0	0	0	0	0
AC004129.3	0	0	0	0	0	0
AC004129.4	0	0	0	0	0	0
AC004130.1	0	0	0	0	0	0
AC004130.2	1.0989	1.69466	1.80596	1.0404	0.799751	1.59064
AC004134.1	0	0	0	0	0	0
AC004147.1	0	0	0	0	0	0
AC004147.2	0	0	0	0	0	0
AC004147.3	0	0	0	0	0	0
AC004147.4	0	0	0	0	0	0
AC004147.5	0	0	0	0	0	0
AC004148.1	1.66326	2.23887	2.40371	1.2084	1.69113	1.94087
AC004151.1	1.78446	1.85377	2.13177	2.95994	2.65807	2.64022
AC004156.1	0.0214325	0.0430739	0	0.0393982	0.0194672	0
AC004158.1	0	0.0261685	0	0	0	0
AC004160.1	0.0964493	0.132946	0.160118	0.0662814	0.0328466	0.0986037
AC004160.2	0	0	0.274134	0	0.23158	0
AC004217.1	0	0	0	0	0	0
AC004217.2	0	0	0	0	0	0
AC004221.1	0.12057	0.124304	0	0.114567	0	0.109024
AC004223.1	0	0	0	0	0	0
AC004223.2	0.274442	0	0	0.275231	0.250388	0
AC004223.3	0	0.0384538	0	0	0	0
AC004223.4	0	28.9127	4.8005	61.1314	0	0
AC004224.1	0	0	0	0.247468	0.908363	0.447714
AC004224.2	0.293148	0	0	0	0	0
AC004231.1	0	0.131665	0.278831	0	0.116005	0
AC004231.3	0	0	0	0	0	0
AC004232.1	0	0	0	0	0	0
AC004232.2	0	0.645751	0	0.302059	0	0
AC004233.1	0	0	0	0	0	0
AC004233.2	0	0.0683222	0.147892	0.188127	0	0
AC004233.3	0	0	0	0	0	0
AC004241.1	0.188413	0.188903	0.125109	0.27627	0.0684438	0.216872
AC004241.2	0.477626	0	0	0	0.874657	0.849901
AC004241.3	0.310055	1.3454	1.99707	0.944958	0.283057	0
AC004241.4	0.079541	0.324529	0.174838	0.29815	0.216963	0
AC004241.5	0.0603191	0.182245	0.0666329	0.111202	0.0821947	0.0821536
AC004253.1	0.720534	0	0.384801	0.372827	1.64594	0
AC004253.2	0	0	0	0	0	0
AC004257.1	0	0	0	0	0	0
AC004263.1	0.524398	1.82809	0.95121	0.338458	0.795996	0.315338
AC004263.2	6.60599	6.20966	5.30645	5.42174	5.28346	4.67769
AC004264.1	0	0	0.145369	0	0	0
AC004264.2	0.135526	0.0913444	0	0.083699	0	0
AC004381.1	0	0	0	11.2546	1.43077	0
AC004381.2	0	0	0	0	0	0
AC004381.3	0.063244	0.449666	0.13925	0.766252	0.632357	0.802729
AC004381.4	0	0	0	0	0.718765	0.298658
AC004383.1	0	0	0	0	0	0
AC004386.1	0	0	0	0	0	0
AC004386.2	0	0	0	0	0	0
AC004386.3	0	0	0	0	0	0
AC004386.4	0	0	0	0	0	0
AC004386.5	0	0	0	0	0	0
AC004386.6	0	0	0	0	0	0
AC004386.7	0	0	0	0	0	0
AC004408.1	0	0	0	0	0	0
AC004408.2	0	0	0	0	0.0237443	0
AC004415.1	0	0	0	0	0	0
AC004448.1	0	0	0	0	0	0
AC004448.2	0	0	0	0	0	0
AC004448.3	0	0	0	0	0	0
AC004448.4	0	0	0	0	0	0
AC004448.5	0	0	0	0	0	0
AC004449.1	0.519972	0	0	2.28821	3.33521	3.23223
AC004453.1	1.95355	5.45804	2.02742	3.77787	0.598078	3.44928
AC004453.2	0	0	0	0	0.0635678	0.0635165
AC004461.1	0	0	0	0	0	0
AC004461.2	0	0	0	0	0	0.604502
AC004461.3	0.391725	0.134973	0.285512	0	0.237659	0.236034
AC004464.1	0	0	0	0	0	0
AC004466.1	0.585671	0.427162	1.01106	0.47108	0.760784	0.303131
AC004466.2	2.49242	3.04303	1.33761	3.80016	2.84431	0.837836
AC004466.3	2.17702	3.79798	2.63926	4.09023	1.73786	4.39873
AC004467.1	0	0	0	0	0	0
AC004470.1	0.882887	0	0	0	0	0
AC004470.2	0	0	0	0	0	0
AC004471.1	0	0	0.511036	0	0.2154	0.212503
AC004471.2	0.0535349	0	0	0	0.0486534	0
AC004477.1	0.147511	0.173075	0.271744	0.0678611	0.111661	0.111644
AC004477.2	0	0	0	0	0	0
AC004477.3	0.229527	0.974348	1.73891	2.26523	1.8832	0.413036
AC004485.1	0	0	0	0	0	0
AC004486.1	0	0	0	0	0	0
AC004490.1	0	0.0534466	0.176099	0.146713	0.16888	0.241191
AC004491.1	0	0	0	0	0	0
AC004492.1	0.446902	1.54731	0.812784	0.428808	0.678055	0.807162
AC004494.1	0.0243808	0.0980724	0.188643	0.157016	0.0442927	0
AC004494.2	0	0	0	0	0	0
AC004510.1	0	0	0	0	0	0
AC004522.1	0	0	0	0	0	0
AC004522.2	0	0	0	0	0	0
AC004522.3	0	0	0	0	0	0
AC004522.4	0	0	0	0	0	0
AC004522.5	0	0	0	0	0	0
AC004522.6	0.18588	0.584914	0	0.361304	0.338647	0.167579
AC004528.1	0	0	0	0.378734	0	0
AC004528.2	0	0	0	0	0	0
AC004540.1	0.661239	0.662412	0.793899	0.579761	0.795	0.694081
AC004540.2	0.56544	1.03421	0.96578	2.12908	2.47476	2.4042
AC004542.1	0	0	0	0	0	0
AC004542.2	0	0	0	0	0	0
AC004542.3	0	0	0	0	0	0
AC004542.4	0	0	0	0	0	0
AC004542.5	0	0	0	0	0	0
AC004542.6	0	0	0	0	0	0
AC004543.1	0	0	0	0	0	0
AC004549.1	0	0	1.79693	0	0	0
AC004551.1	0.727401	0.516441	0	0.961582	0.221091	0
AC004552.1	8.25593	2.84156	1.56145	0	3.08781	2.79085
AC004554.1	0	0	0	0	0	0
AC004554.2	0	0	0	0	0	0
AC004562.1	0	0	0	0	0	0
AC004584.1	0.268726	0.288234	0	0	0.245148	0
AC004584.2	0.638298	0	0	0	0	0
AC004584.3	0.031515	0	0	0	0	0.0286135
AC004585.1	0	0	0	0	0	0
AC004585.2	0	0	0	0	0	0
AC004590.1	0	0	0	0	0	0
AC004593.1	0	0.0585421	0	0	0	0
AC004593.2	0	0	0	0	0	0
AC004594.1	0.122919	0.205814	0.0679609	0.225884	0.055823	0.0930488
AC004596.1	3.23935	7.31622	4.11618	3.27228	2.15016	2.37766
AC004597.1	0	0	0	0	0	0
AC004623.1	0.0354845	0.143143	0.235063	0.327666	0.0644774	0.257693
AC004637.1	0.372757	1.64593	0.397643	2.3253	3.40676	3.33219
AC004664.1	0	0	0	0	0	0
AC004672.1	0	0.0365776	0	0.0334935	0	0
AC004672.2	0	0	0	0	0	0
AC004674.1	0	0	0	0.0306834	0.0604204	0.0905675
AC004674.2	0	0	0	0	0	0
AC004678.1	0	0.106802	0.114058	0	0.0946389	0.188299
AC004678.2	0.0930834	0	0.10216	0	0	0.168551
AC004687.1	0	0	0	0	0	0
AC004687.2	0	0.011717	0	0	0.0106155	0
AC004687.3	0	0	0	0	0	0
AC004690.1	0	0	0	0	0	0
AC004690.2	0	0	0	0	0	0
AC004691.1	0.541968	0	0.584106	0	0	0
AC004691.2	0	0.0534756	0	0	0	0
AC004692.1	0	0	0	0	0	0
AC004692.2	0	0	0	0	0	0
AC004696.1	0	0	0	0	0	0
AC004696.2	0	0	2.48364	0	0	0
AC004702.1	0	0	0	0	0	0
AC004704.1	0.235389	0	0	0.232792	0	0
AC004706.1	0	0	0.495783	0	0	0
AC004706.2	0	0	0	0	0	0
AC004706.3	0.426857	0.670769	0.425087	0.391403	0.426434	0.284435
AC004707.1	0	0	0	0	0	0
AC004707.2	0	0.330904	0.865948	0.305924	0	0.573628
AC004765.1	0.302854	0	0.582719	0.354298	0.137673	0.0686037
AC004771.1	0	0.567113	1.56794	1.08108	0.454287	0
AC004771.2	3.46458	4.85655	0.574714	0.799531	1.94491	3.11204
AC004771.3	0	0	0	0	0	0
AC004771.4	2.21438	7.14108	3.27957	2.50046	1.26274	3.97624
AC004774.1	0	0	0	0	0	0
AC004774.2	0	0	0	0	0	0
AC004774.3	0	0	0	0	0	0
AC004775.1	0	0	0	0	0	0
AC004777.1	0	0	0	0	0	0
AC004784.1	0	0	0	0	0	0
AC004788.1	0	0	0	0	0	0
AC004790.1	0	0	0	0	0	0
AC004790.2	0	0	0	0	0	0
AC004792.1	0	0	0	0	0	0
AC004797.1	0.0122113	0	0.0270294	0.033569	0.0110898	0.0332907
AC004801.1	0	0	0	1.96747	3.51877	0
AC004801.2	0.274484	0.142113	0.74971	0.655778	1.1242	1.48805
AC004801.3	0	0	0	0	0	0
AC004801.4	0	0	0	0	0	0
AC004801.5	0	0	0	0	0	0
AC004801.6	0	0.197567	0.105788	0.0908732	0.0876962	0.0872849
AC004801.7	0	0	0	0	0	0
AC004803.1	0.4224	0.327804	0.169871	0.105805	0.174388	0.0523265
AC004805.1	0	0.0499539	0	0	0	0
AC004805.2	0	0	0	0	0	0
AC004805.3	0	0	0	0	0	0
AC004808.1	0	0	0	0	0	0
AC004808.2	0	0	0	0	0.12653	0
AC004812.1	0	0	0	0	0	0
AC004812.2	0.975794	0.838432	1.03737	0.500694	0.262681	0.852961
AC004815.1	0	0	0	0	0	0
AC004816.1	0	0	0	0	0	0
AC004816.2	0	0	0	0	0	0
AC004817.1	0	0	0	0	0	0
AC004817.2	0	0	0	0	0	0
AC004817.3	0	0	0	0.0327302	0	0
AC004817.4	0.0389095	0.0195397	0	0	0	0
AC004817.5	0	0	0.0428787	0.0118376	0.0117294	0
AC004825.1	0	0	0	0	0	0
AC004825.2	1.76663	0	0.935828	0.942622	0.404138	2.7551
AC004825.3	0	0.0295914	0.016319	0	0	0
AC004828.1	0.186957	0	0	0	0	0
AC004828.2	0	0	0	0	0	0
AC004830.1	0	0	0	0	0	0
AC004830.2	0	0	0	0	0	0
AC004832.1	0	0	0	0	0	0
AC004832.2	0	0	0	0	0	0
AC004832.3	0	0	0	0	0	0
AC004832.4	0	11.3313	4.96727	0	0	2.34294
AC004832.5	1.40138	0.85183	2.17109	1.66029	1.93234	1.85167
AC004832.6	0	0	0	0.314924	0	0
AC004834.1	0.0149994	0.0300955	0	0	0	0.0136288
AC004835.1	0	0	0	0	0	0
AC004835.2	0	0	0	0	0	0
AC004836.1	0	0	0	0	0	0
AC004837.1	0	0	0	0	0	0
AC004837.2	2.75129	5.40351	3.668	2.7903	2.50478	3.72623
AC004837.3	5.03871	7.26282	4.89686	5.51382	11.0286	7.69928
AC004837.4	0.47086	0.640197	0.603812	1.17622	0.428113	0.710983
AC004839.1	0	0	0	0	0	0
AC004839.2	0.335883	0.733964	0.719271	0.344471	0	0.902272
AC004840.1	0	0	0	0	0	0
AC004840.2	0	0	0	0	0	0
AC004846.1	4.87192	3.24187	3.74649	3.96146	3.71986	3.20652
AC004846.2	0.826969	0.570967	0.451721	0.263485	0.125446	0.498124
AC004847.1	0	0	0	0	0	0
AC004849.1	0	0	0	0	0	0
AC004852.1	0	0	0	0	0	0
AC004852.2	0	0	0	0	0	0
AC004852.3	0	0	0	0	0	0
AC004853.1	0	0	0	0	0	0
AC004854.1	0	0	0	0	0	0
AC004854.2	0.170961	0.173368	0.376665	0	0.155382	0.15504
AC004858.1	0	0	0	0	0	0
AC004862.1	0	0	0	0	0	0
AC004863.1	0	0	0	0	0.177535	0.351211
AC004865.1	0	0	0	0	0	0
AC004865.2	0.0894688	0.0914942	0	0	0.162724	0.162032
AC004866.1	0	0	0	0	0	0
AC004866.2	0	0	0	0	0	0
AC004869.1	0	0	0	0	0	0
AC004869.2	0	0	0	0	0	0
AC004870.1	0	0.347456	0.246609	0.426718	0	0.203663
AC004870.2	0	0	0	0	0	0
AC004870.3	0	0	0	0	0.266326	0
AC004870.4	0	0	0	0	0.166911	0
AC004875.1	0	0	0	0	0	0
AC004877.1	0.0681947	0.0684504	0.0565767	0	0.077421	0.139404
AC004877.2	0.667217	1.17788	1.44529	0.875767	0.405453	2.00175
AC004879.1	0	0	0	0	0	0
AC004879.2	0	0	0	0.132335	0	0
AC004882.1	0	0	0	0	0	0
AC004882.2	0	0	0	0	0	0
AC004882.3	0	0	0	0	0	0
AC004882.4	0.413485	0.285484	1.20459	0	0.125446	0.373593
AC004884.1	6.40591	0	0	0	0	0
AC004884.2	0.272127	1.16861	0	0	0.248266	0.244374
AC004888.1	0	0	0	0	0	0
AC004890.1	0	0	0	0	0	0
AC004890.2	0.697167	0.553198	0.681577	0.267773	0.250328	0.279885
AC004890.3	0.0820707	0.33507	0.270527	0.230921	0.373123	0.0743421
AC004893.1	0	0.0603874	0.19662	0	0.0540896	0
AC004893.2	0	0	0	0	0	0
AC004893.3	0.0719194	0.144634	0.423992	0.48516	0.152431	0.174188
AC004895.1	0	0.0721447	0	0	0	0
AC004898.1	0.141145	0.146305	0	0	0	0.127509
AC004899.1	0	0	0	0	0	0
AC004899.2	0	0	0	0	0	0
AC004900.1	0	0.127247	0	0	0	0
AC004908.1	1.38995	4.78279	2.39513	4.18719	0.253641	3.24444
AC004908.2	0.486763	1.03703	1.84127	1.68967	1.33157	2.18846
AC004908.3	0.408221	0.645417	0.885916	0	0.557971	0.551586
AC004909.1	0	0	0	0	0	0
AC004910.1	0	0	0	0	0	0
AC004911.1	0	0	0	0	0	0
AC004912.1	0	0	0	0	0	0
AC004917.1	0.109155	0.183513	0.120503	0.0672165	0.0330574	0.363306
AC004918.1	0.279841	1.73986	1.22261	0.936871	2.03768	0.252819
AC004918.5	6.91135	6.02078	7.46141	6.13607	9.14443	6.72782
AC004920.1	0	0	0	0	0	0
AC004921.1	0	0.15776	0	0	0	0
AC004921.2	0	0	0	0	0	0
AC004922.1	0.134623	0.243845	0.208271	0.099168	0.195665	0.0489018
AC004923.1	0	0	0	0	0	0
AC004923.2	0	0	0	0	0	0
AC004923.3	0	0	0	0	0	0
AC004923.4	0	0	0.49102	0	0	0
AC004925.1	0	0	0	0	0.0244479	0.0244407
AC004930.1	0	0	0	0	0	0
AC004936.1	0	0	0	0	0	0
AC004938.1	0	0	0	0	0	0
AC004938.2	0.303925	0.309719	0.250612	0.213349	0	0.206536
AC004941.1	0	0	0	0	0	0
AC004941.2	0	0	0	0	0	0
AC004943.1	0	0.0470041	0.153766	0	0	0.084338
AC004943.2	0.124876	0.192472	0.0850719	0.0351784	0.0610624	0.104763
AC004943.3	0	0	0	0	0	0
AC004944.1	0	0	0	0	0	0
AC004945.1	0	0	0	0.360709	0	0
AC004946.1	0	0	0	0	0	0
AC004946.2	0	0	0	0	0	0
AC004947.1	0	0	0	0	0	0
AC004947.2	0	0	0	0.0251521	0	0
AC004947.3	0.424331	0	0.690092	0	0.193358	0
AC004948.1	0	0	0	0	0	0.160254
AC004949.1	0	0	0	0	0	0
AC004951.1	0.49719	0.334785	0.182864	0.230008	0.188233	0.376008
AC004951.2	1.33273	1.10287	1.60231	2.03503	0.84903	0.6022
AC004951.3	0.768867	0.235113	0.253575	0.35993	0.209714	0
AC004951.4	0.0730173	0	0	0	0.0331697	0.0662796
AC004965.1	0	0	0	0	0	0
AC004966.1	0	0	0	0	0	0
AC004967.1	1.86899	0.52983	0.987537	0	0	0
AC004967.2	0.846172	1.1799	0.444649	0.149068	0.183056	0.219416
AC004969.1	0	0	0	0	0	0
AC004972.1	0	0	0	0	0	0
AC004973.1	0	0	0	0	0	0
AC004974.1	0	0	0	0	0	0
AC004975.1	0	0	0	0	0	0
AC004975.2	0	0	0	0	0	0
AC004980.1	0.852172	0.879829	0.891147	0.550683	0.690372	0.564823
AC004980.2	0.686054	0	0	0	0.31334	1.53527
AC004980.3	0	1.62447	0	0	0	0
AC004980.4	0	0	0	0	0	0
AC004980.5	0	0	0	0	0	0
AC004982.1	0	0	0	0	0	0
AC004982.2	0.136193	0.229499	0	0	0	0.0823836
AC004986.1	0	0	0.234559	0	0.789059	0
AC004987.1	0	0	0	0	0	0
AC004987.2	1.53773	1.72416	1.6905	1.5117	1.32819	0.557303
AC004987.3	0	0	0	0	0	0
AC004987.4	0	0	0	0	0	0
AC004988.1	0	0	0.0973458	0.0817241	0	0.0800781
AC004990.1	0	0	0	0	0	0
AC004997.1	0.0738109	0.14893	0.04074	0	0.0335305	0.133998
AC005000.1	0	0	0	0	0	0
AC005000.2	0	0	0	0	0	0
AC005002.1	0	0	0	0	0	0
AC005002.2	0	0	0	0	0	0
AC005005.1	0	0	0	0	0	0
AC005005.2	0	0	0	0	0	0
AC005005.3	1.05465	0.356646	0.838944	0.490693	0.692297	0.531311
AC005005.4	0	0	0	0	0	0
AC005006.1	0	0	0	0	0	0
AC005008.1	0	0	0	0	0	0
AC005008.2	0	0	0	0	0	0
AC005009.1	0	0	0	0	0	0
AC005011.1	0	0	0	0	0	0
AC005013.1	0	0	0	0	0	0
AC005014.1	0	0	0.0267374	0	0	0
AC005014.2	0.222406	0.235577	0.722645	0	0.202726	0
AC005014.3	0	0	0	0	0	0
AC005014.4	0.608481	0.641138	0.880461	0	0.369633	0
AC005019.1	0	0	0	0	0	0
AC005019.2	0	0	0	0	0	0
AC005020.1	0	1.60633	0.319459	0.300517	0.542519	0
AC005020.2	0	0	0	0	0	0
AC005021.1	0	2.17161	1.35438	2.36213	3.91026	4.78491
AC005033.1	0	0	0	0	0	0
AC005034.1	0	0	0	0	0	0
AC005034.2	0	0	0	0	0	0
AC005034.3	0.613998	0	0.639534	0	0	0
AC005034.4	0.0448611	0.045351	0.197926	0.166217	0.244586	0.122118
AC005034.5	0	0	0	0	0	0
AC005034.6	1.64291	7.33244	2.61893	3.89853	1.87815	2.1992
AC005034.7	0.0941782	0	0.0624952	0.0345949	0	0.0171114
AC005037.1	0.0971483	0.0995461	0.106577	0	0.0883576	0
AC005037.2	0	0	0	0	0	0
AC005040.1	0	0	0	0	0	0
AC005040.2	0	0	0	0	0	0
AC005041.1	0	0	0	0	0	0
AC005041.2	0	0	0	0	0	0
AC005041.3	0.758823	1.39431	0	1.29232	0.691282	0.512995
AC005041.4	0	0	0	0	0	0
AC005041.5	0.578534	0.790268	0.423153	0.817859	1.05235	1.39656
AC005042.1	0.131373	0.271651	0	0.250589	0.358671	0
AC005042.2	0	0	0	0	0	0.287491
AC005042.3	0	0	0	0	0	0
AC005045.1	0	0	0	0	0	0
AC005045.2	0	0	0	0	0	0
AC005046.1	0	0	0	0	0	0
AC005046.2	14.0836	19.3625	16.168	14.3741	16.3671	15.4444
AC005049.1	0	0	0	0	0	0
AC005050.1	0.309084	0.44629	0.535766	0.327123	0.882685	0.641062
AC005050.2	0.0824904	0.421026	0.906331	0.46427	0.150014	0.149442
AC005050.3	0	0	0	0.283173	0.256979	0
AC005052.1	0.0295517	0	0	0	0	0
AC005052.2	0.0760291	0.0767245	0.293717	0.175662	0.241772	0
AC005062.1	0	0	0.0254704	0.0211877	0.0209278	0
AC005064.1	0	0	0	0	0.0485112	0
AC005064.2	0	0	0	0	0	0
AC005064.3	0	0	0	0	0	0
AC005066.1	0	0	0	0	0	0
AC005070.1	0	0	0	0	1.06618	0
AC005070.2	0	0	0	0	0	0
AC005070.3	0.303648	0.30561	0.335521	0.152542	0.42629	0.200539
AC005071.1	0	0	0	0	0	0
AC005071.2	0	0	0	0	0	0
AC005072.1	0	0	0.145228	0	0	0.119465
AC005076.1	0	0	0	0	0	0
AC005076.2	0.430756	0.331952	0.236024	0.20376	0	0
AC005076.3	0	0	0	0	0	0
AC005077.1	0	0	0	0	0	0
AC005077.2	0	0	0	0	0	0
AC005077.3	0	0	0	0	0	0
AC005077.4	0.0202486	0	0.111956	0.0558109	0.0551745	0.0367877
AC005081.1	0.179186	0.0916242	0.295094	0	0	0.162256
AC005082.1	0.198495	0.233401	0.0365344	0.21367	0.0901656	0
AC005082.2	0.100949	0	0	0	0.0918202	0
AC005083.1	0	0	0.238784	0	0	0
AC005084.1	0	0	0	0	0	0
AC005086.1	0	0	0	0	0	0
AC005086.2	0	0	0.143328	0	0	0.118494
AC005086.3	0	0	0	0	0	0
AC005086.4	0	0	0	0	0	0
AC005086.5	0	0	0	0	0	0
AC005088.1	0	0	0	0	0	0
AC005089.1	0	0	0	0	0	0
AC005090.1	0	0	0	0	0	0
AC005091.1	0	0	0	0	0	0
AC005094.1	0	0	0	0	0	0
AC005096.1	0.206066	0	0	0	0	0.556822
AC005099.1	0	0	0	0	0	0
AC005100.1	0	0	0	0	0	0
AC005100.2	0	0	0	0	0	0
AC005102.1	0	0.419513	0	0	0.346725	0
AC005104.1	3.39363	6.07786	5.1143	0.526053	3.99562	1.72479
AC005104.2	0	0	0	0.169229	0.477598	0.157669
AC005104.3	0	0	0	0	0	0.238415
AC005105.1	0	0	0	0	0	0.241376
AC005144.1	0	0	0	0	0	0
AC005153.1	0.0679037	0.138108	0	0.0633841	0.123455	0.0615492
AC005154.1	0	0	0	3.61028	5.09798	0.803143
AC005154.2	0.0595103	0.422712	0.45878	0.664722	0.216358	0
AC005154.3	0	0	0	0	0	0
AC005154.4	3.2764	4.53092	5.43366	0	1.01097	0
AC005154.5	0	0	0	0	0	0
AC005156.1	0	0	0	0	0	0.219665
AC005160.1	0	0	0	0	0	0
AC005162.1	0	0	0	0	0	0
AC005162.2	0	0	0	0.0128056	0.0253688	0
AC005165.1	0	0	0	0	0	0
AC005165.2	0	0	0	0	0	0
AC005165.3	0	0	0	0	0	0
AC005176.1	0	0	0	0	0	0
AC005176.2	0	0	0	0	0	0
AC005178.1	0	0	0	0	0	0
AC005180.1	0	0	0.251032	0	0	0
AC005180.2	1.52953	0.544806	0.825569	0	0.232499	0.229103
AC005181.1	0	0	0	0	0	0
AC005183.1	0	0	0.170541	0.0357076	0	0
AC005185.1	0	0	0	0	0	0
AC005189.1	0	0	0	0	0	0
AC005191.1	0	0	0	0	0	0
AC005197.1	0	0.360508	0	0	0	0
AC005208.1	0	0	0	0	0	0
AC005209.1	0	0	0	0	0	0
AC005219.1	0	0	0	0	0	0
AC005220.1	0	0	0	0.425177	0.204118	0.304437
AC005224.1	0	0	0	0	0	0
AC005224.2	0	0	0	0	0	0
AC005224.3	0	0	0	0	0	0.0435788
AC005225.1	0	0	0	0.0970121	0	0
AC005225.2	0	0	0	0.0512449	0	0
AC005225.3	0.614206	0	0	0	0.280347	0.275346
AC005225.4	0	0	0.148722	0.031072	0	0
AC005229.1	0	0	0	0	0	0
AC005229.2	0	0	0	0	0	0
AC005229.3	0	0	0	0	0	0
AC005229.4	1.09283	1.27388	1.65924	0.504338	0.713605	0.837079
AC005229.5	0	0	0	0	0	0
AC005230.1	0	0	0	0	0	0
AC005232.1	0	0	0	0	0	0
AC005234.1	0	0	0	0	0	0
AC005234.2	0	0	0	0	0	0
AC005237.1	0	0	0.278405	0	0.235301	0
AC005237.2	0	0	0	0	0	0
AC005244.1	0	0	0	0	2.02404	0
AC005244.2	0	0	0	0	0	0
AC005252.1	0	0	0	0	0	0
AC005252.2	0	0	0	0	0	0
AC005252.3	0	0	0	0	0	0
AC005252.4	0	0	0	0	0	0
AC005253.1	1.10568	1.69297	1.05208	0.880936	1.17779	1.00358
AC005253.2	0	0	0	0	0	0
AC005255.1	0	0	0	0	0	0
AC005256.1	0	0	0	0	0	0
AC005258.1	0	0	0	0	0	0
AC005258.2	0	0	0.154944	0	0	0
AC005261.1	1.65032	2.06203	2.39031	1.44483	1.90759	1.56767
AC005261.2	1.94402	1.95096	2.33132	1.75382	1.61724	1.46942
AC005261.3	0.350582	0.0895872	0	0.082357	0.0797014	0.476231
AC005261.4	0	0	0	0	0	0
AC005261.5	0	0	0	0	0	0
AC005261.6	0.658256	0.91093	0.593122	0.557079	0.543909	0.705399
AC005262.1	0	0	0	3.68844	0	0
AC005262.2	0	0	0	0	0	0
AC005264.1	0.256761	0.323395	0.14179	0.177621	0.0874727	0.145697
AC005274.1	0	0	0	0	0	0
AC005277.1	0	0	0	0	0	0
AC005277.2	0	0	0	0	0	0
AC005280.1	0.0350603	0.176771	0.077421	0	0	0
AC005280.2	0	0	0.0644179	0	0	0
AC005280.3	0	0	0.138604	0	0	0
AC005281.1	0	0	0	0	0	0
AC005288.1	0.0867033	0.0886023	0	0	0	0
AC005291.1	0	0	0	0	0	0
AC005291.2	0	0	0	0	0	0
AC005293.1	0	0	0	0	0	0.047304
AC005294.1	0	0	0	0	0	0
AC005296.1	0	0	0	0	0	0
AC005297.1	0	0	0	0	0	0
AC005297.2	0	0	0	0	0	0
AC005297.3	0	0	0	0	0	0
AC005300.1	0	0	0	0	0	0
AC005301.1	0	0	0	0	0	0
AC005301.2	0	0	0	0	0	0
AC005303.1	0	0	0	0	0	0
AC005304.1	0	0	0	0	0	0
AC005304.2	0	0	0	0	0	0
AC005304.3	0	0	0	0	0	0
AC005306.1	0.309135	0.846004	0.33893	0	0.843572	0.0932516
AC005307.1	0	0.1554	0	0	0	0
AC005323.1	0	0	0	0	0	0
AC005323.2	0	0	0	0	0	0
AC005324.1	0	0	0	0	0	0
AC005324.2	0	0	0	0	0	0
AC005324.3	0	0.0124261	0.027434	0.0454321	0.011256	0.0450524
AC005324.4	0	0	0	0	0	0
AC005324.5	0.246168	0.524849	0.265975	0	0	0.221323
AC005324.6	0	0	0	0	0	0
AC005326.1	0	0	0	0	0	0
AC005329.1	0	0	0	0	0.0179629	0.0359314
AC005329.2	0	0	0	0	0	0
AC005329.3	0.161144	0.162154	0.0890366	0.0247295	0.121985	0.12195
AC005330.1	0.277754	0.211929	0.53477	0.389101	0.820619	0.818168
AC005332.1	0.257777	0.327387	0.141876	0.180256	0.117159	0.175268
AC005332.2	0.0741513	0	0.0546396	0	0	0
AC005332.3	5.17723	4.80798	7.95524	6.09482	3.01626	4.6077
AC005332.4	2.09203	2.18795	2.09921	2.32012	1.90076	1.89886
AC005332.5	1.09026	1.28431	0.646493	0.661034	1.01453	0.965957
AC005332.6	14.1274	14.1832	16.2429	12.1352	12.4064	12.0456
AC005332.7	0	0.439069	0	0	0	0
AC005336.1	0	0	0	0	0	0
AC005336.2	0	0	0	0	0	0
AC005336.3	0	0	0	0	0	0
AC005339.1	0	0	0	0	0	0
AC005341.1	0	0	0	0	0	0
AC005342.1	0	0	0.218768	0	0	0
AC005342.2	0	0	0	0	0	0
AC005343.1	0.0204087	0.0820113	0	0.0375035	0.092685	0.0185392
AC005343.4	0	0	0	0	0	0
AC005344.1	0	0	0	0	0	0
AC005345.1	0	0	0	0	0	0
AC005351.1	0	0	0	0	0	0
AC005355.1	0	0	0	0	0	0
AC005355.2	0	0	0	0	0	0
AC005357.1	0	0	0	0	0	0
AC005357.2	0	0	0	0	0	0
AC005358.1	0	0	0	0	0	0
AC005363.1	0	0	0	0	0	0
AC005363.2	0	0	0	0	0	0
AC005377.1	0	0	0	0	0	0.390963
AC005379.1	6.76563	0	0	0	0	0
AC005381.1	0	0	0	0	0	0
AC005383.1	0	0	0	0	0	0
AC005387.1	0	7.2471	0	0	0	2.54836
AC005387.2	0.492202	0.562168	0.518854	1.60687	0	0
AC005389.1	0	0	0	0	0	0
AC005391.1	0	0	0	37.7212	1.8932	1.67422
AC005392.1	0	0	0	0	0	0
AC005392.2	0	0	0	0	0	0
AC005392.3	0	0	0	0	0	0
AC005393.1	0	0.249237	0	0	0	0
AC005394.1	0	0	0	0	0	0
AC005394.2	0	0.0231285	0	0	0	0
AC005400.1	0.117069	0.241168	0.384503	0.222216	0.532565	0.105875
AC005410.1	0	0	0	0	0	0.0845181
AC005410.2	0.83745	0	0	0	0	0
AC005412.1	0	0	0	0	0	0
AC005414.1	0	0	0	0	0	0
AC005476.1	0	0	0	0	0	0.644343
AC005476.2	0	0.0774298	0.250612	0.213349	0.27632	0
AC005477.1	0	0	0	0	0	0
AC005479.1	0.69104	1.71157	1.49569	0.90959	0.419988	2.27973
AC005479.2	0.528491	2.44016	0.555114	1.16678	1.45301	0
AC005480.1	0	0	0.0979104	0	0	0.0160839
AC005480.2	0	0	0	0	0	0
AC005481.1	0	0	0	0.0188357	0.0186195	0
AC005482.1	0	0	0	0	0	0
AC005486.1	0	0	0	0	0	0
AC005487.1	0	0	0	0	0	0
AC005495.1	0	0.0747671	0.12271	0	0	0.0672677
AC005495.2	0	0	0	0	0.291509	0
AC005498.1	0	0	0	0.43638	0	0
AC005498.2	0.0810397	0.661545	0.178105	0.0759803	0	0
AC005498.3	0.139483	0.281291	0.038502	0.160966	0.253446	0.221588
AC005514.1	0	0	0	0	0	0
AC005515.1	0	0	0	0	0	0
AC005515.2	0	0	0	0	0	0
AC005518.1	0	0	0	0	0	0
AC005518.2	0	0	0	0	0	0
AC005519.1	1.15848	0.866525	1.0071	0.851736	0.775882	0.663411
AC005520.1	0	0	0	0	0	0
AC005520.2	0	0	0	0	0	0
AC005520.3	0	0	0	0	0	0
AC005520.4	1.38065	1.60083	1.21959	0.732833	0.658528	0.564014
AC005520.5	0	0	0	0	0.97724	0
AC005520.6	0	0	0	0	0	0
AC005520.7	0	0	0.0389637	0.0325853	0.0320622	0.0640715
AC005521.1	0	0	0	0	0	0
AC005522.1	0	0	0	0	0.409793	0
AC005523.1	0	2.0868	0	0.669642	0	0
AC005523.2	0	0	0	0	0	0
AC005524.1	0	0	0	0	0	0
AC005529.1	0	0	0	0	0	0
AC005531.1	0	0	0	0	0	0
AC005532.1	0	0.02203	0.072707	0.0403016	0.0398212	0
AC005532.2	0	0	0	0	0	0
AC005534.1	0.164446	0.13203	0.109151	0.0301795	0.0896125	0.0597637
AC005534.2	0	0.59871	1.09325	0	0	1.38524
AC005537.1	0	0	0	0	0	0
AC005537.2	0	0	0	0	0	0
AC005538.1	0	0	0	0	0	0
AC005538.2	0	0	0	0	0	0
AC005538.3	0	0	0	0	0	0
AC005539.1	0	0	0	0	0	0
AC005540.1	0.211495	0.760203	0.46363	0.599863	0.480965	0.669798
AC005544.1	0	0	0	0	0	0
AC005544.2	0	0	0	0	0	0
AC005546.1	2.35821	3.92602	3.22083	2.8992	5.06586	4.82865
AC005548.1	0	0	0	0	0	0
AC005549.1	0	0	0	0	0	0
AC005550.1	0	0	0	0	0	0
AC005550.2	0	0	0	0	0.0170629	0
AC005551.1	0	0	0	0	0	0
AC005552.1	0	0	0	0	0	0
AC005559.1	0	0	0	0	0	0
AC005562.1	0.522682	0.477211	0.476612	0.365712	0.55142	0.489053
AC005562.2	0	0	0	0	0	0
AC005578.1	0.0907271	0	0	0	0	0.164302
AC005580.1	0	0	0	0	0	0
AC005586.1	0.721974	0.512337	0.520335	0.238448	0	0.865694
AC005586.2	0	0	0	0	0	0
AC005587.1	0	0	0	0	0	0
AC005588.1	0	0	0	0	0	0
AC005592.1	0.0484673	0	0.0534391	0	0	0
AC005592.2	0	0	0	0	0	0
AC005593.1	0	0	0	0	0	0
AC005594.1	0	0.0832102	0	0	0.26201	0.0747703
AC005597.1	0	0	0	0	0	0
AC005599.1	0.233684	0	0.505615	0.230965	0	0.420437
AC005606.1	0	0	0	0	0	0
AC005606.2	0.195291	0.229601	0.179733	0.0300262	0.236558	0.147752
AC005609.1	0	0	0	0	0	0
AC005609.2	0	0	0	0	0	0
AC005609.3	0	0	0	0	0	0
AC005609.4	0	0	0	0	0	0
AC005609.5	0.0272549	0	0	0	0	0
AC005614.1	0	0	0	0	0	0
AC005614.2	0	0	0.450233	0	0	0
AC005616.1	0	0	0	0	0	0
AC005618.1	0.0908936	0.13705	0.100485	0.104473	0.185762	0.0206397
AC005618.2	0	0	0	0	0	0
AC005618.3	0	0	0	0	0	0
AC005618.4	0	0.0545156	0.118578	0	0	0
AC005619.1	0	0	0	0	0	0
AC005622.1	0	0.0935987	0	0.0428859	0	0
AC005625.1	0	0	0	0	0	0
AC005631.1	0	0	0	0	0	0
AC005632.1	0	0	0	0	0	0
AC005632.2	0	0	0	0	0.220259	0
AC005632.3	0.248572	0.51304	0.271936	0.709493	0.226188	0.22473
AC005632.4	0	0	0	0	0	0
AC005632.5	0	0	0	0	0	0
AC005632.6	0.596466	0.324767	0.303613	0.765257	0.792162	0.124891
AC005670.1	0	0	0	0	0	0.658817
AC005670.2	0	0	0	0	0	0
AC005670.3	2.27209	2.73238	2.51238	2.00039	1.89059	1.76684
AC005674.1	0.429886	0	0	0	0	0
AC005674.2	0.503842	0.30368	0.824597	0.444381	0.31119	0.439386
AC005682.1	0.668491	0.33884	0.184128	0	0.15189	0.252613
AC005682.2	0	0	0	0	0	0
AC005691.1	0	0	0	0	0	0
AC005692.1	0	0	0	0	0	0
AC005692.2	0	0	0	0	0	0
AC005692.3	0	0	0	0	0	0
AC005695.1	0	0	0	0	0	0
AC005695.2	0	0	0	0	0	0
AC005695.3	0	0	0	0	0	0
AC005696.1	1.92475	0.547838	1.0156	0	0.440618	0
AC005696.2	0	0	0	0	0	0
AC005696.3	0	0	273.42	0	0	0
AC005696.4	0	0	0	0	0	0
AC005697.1	0	0	0	0	0	0
AC005697.2	0	0	0	0	0	0
AC005697.3	0	0	0	0.469294	0	0.426552
AC005699.1	1.50788	1.26339	1.65104	0.399285	0.578848	0.409604
AC005702.1	0	0	0	0	0	0
AC005702.2	0	0.11496	0.0624484	0	0	0.0514082
AC005702.3	0	0	1.25659	0	0	0
AC005702.4	0	0	0	0	0	0
AC005702.5	0	0	0	0	0	0
AC005703.1	0	0	0	0	0	0
AC005703.2	0	0	0	0	0	0
AC005703.3	0	0	0	0	0	0
AC005703.4	0	0	0	0	0	0
AC005703.5	0	0	0	0	0	0
AC005703.6	0.189732	0.128476	0.13925	0.23577	0	0.172013
AC005703.7	0	0	0	0	0	0
AC005722.1	0	0	0	0	0	0
AC005722.2	0	0	0	0	0	0
AC005722.3	0	0	0	0	0	0
AC005722.4	0	0	0	0	0	0
AC005725.1	0	0	0	0	0	0
AC005726.1	0.167128	0.168218	0.123111	0.0513125	0.0759101	0.0505888
AC005726.2	0.106981	0.162584	0.294735	0.0993803	0.048613	0.0970337
AC005726.3	0	0	0	0	0	0
AC005726.4	0.333372	0.0850942	0.366247	0	0.151566	0.0754902
AC005730.1	0	0	0	0	0	0
AC005730.2	0	0	0	0	0	0
AC005730.3	0	0	0	0	0	0
AC005736.1	0	0	0	0	0	0
AC005740.1	0	0	0.325273	0	0.276379	0
AC005740.2	0	0	0	0	0	0
AC005740.3	0	10.3491	1.71092	4.22791	8.62931	7.71087
AC005740.4	0.199094	0.204135	0	0.281752	0.6338	1.26141
AC005740.5	0	0	0	0	0.0153182	0
AC005741.1	0	0	0	0	0	0
AC005746.1	0.126488	0.256952	0.417751	0	0.229948	0
AC005746.2	0	0	0	0	0	0
AC005746.3	0	0	0	0	0	0
AC005747.1	0	0.0131922	0	0	0	0
AC005753.1	0.417466	0.220284	0.226389	1.22696	0.380436	1.69188
AC005753.2	0	0	0	0.108849	0	0
AC005753.3	0.108726	0.0365569	0.320083	0.267796	0.329274	0.296084
AC005757.1	0	0	0	0	1.08514	0
AC005758.1	0	0	0	0	0	0
AC005759.1	0	0.0727143	0.078579	0.066762	0	0
AC005771.1	0	0	0	0	0	0
AC005772.1	0	0	0	0	0	0
AC005772.2	0	0	0	0	0	0
AC005774.1	0	0	0	0	0	0
AC005774.2	0	0	0	0	0	0
AC005775.1	0.476931	0.491528	0.130507	0.22649	0.108486	0.215642
AC005776.1	0	0	0	0	0	0
AC005776.2	0.220925	0.13398	0.146218	0.0409188	0.200748	0.200469
AC005777.1	0	0	0	0	0	0
AC005785.1	0.241612	0.325284	0.266624	0.260704	0.329295	0.21928
AC005785.2	0.801232	0.843665	1.08719	0.586979	0.365026	0
AC005786.1	0	0	0	0	0	0
AC005786.2	0	0	0	0	0	0
AC005786.3	0	0	0	0	0	0
AC005786.4	0	0	0	0	0	0.155992
AC005787.1	0	0	0	0	0	0
AC005789.1	0	0	0	0	0	0
AC005790.1	0	0	0	0	0	0
AC005796.1	0	0	0	0	0	0
AC005798.1	0	0	0	0	0	0
AC005803.1	0.34405	0.232617	0.0631657	0.0533361	0.0521165	0.104001
AC005808.1	0	0	0	0	0	0
AC005821.1	0	0.0142119	0	0	0.0257366	0.0257499
AC005821.2	0	0	0	0	0.0542398	0
AC005822.1	0.0889753	0	0	0.0836439	0.0809125	0
AC005823.1	0	0	0	0	0	0
AC005823.2	0	0	0	0	0	0
AC005828.1	0	0.154731	0.325114	0.142936	0.135611	0.269054
AC005828.2	0	0	0	0	0	0
AC005828.3	0	0	0	0	0.416999	0.205794
AC005828.4	0	0	0.572413	1.06124	0	1.43049
AC005828.5	0	0	0	4.72426	2.60684	10.7661
AC005828.6	0	0	0	0	0	0
AC005828.7	0	0	0	0	0	0
AC005829.1	0.353429	0.554719	0	0.513591	0.643796	0.318765
AC005829.2	1.46804	0.61767	1.32778	0.729981	1.25642	0.860285
AC005831.1	3.57873	3.80733	4.30544	2.06756	2.32286	2.10845
AC005832.1	0	0	0	0	0	0
AC005832.2	0	0	0	0	0	0
AC005832.3	0	0	0	0	0	0
AC005832.4	0	0	0	0	0	0
AC005833.1	0.0353298	0	0	0	0.016044	0
AC005833.2	0.0167782	0.01684	0	0	0.0304769	0
AC005837.1	0.0458169	0	0.0505306	0	0.0416335	0
AC005837.2	0	0	0	0	0	0
AC005837.3	0	0	0	0	0	0
AC005837.4	0	0	0	0	0	0
AC005838.1	0	0	0	0	0	0
AC005838.2	0	0	0	0	0	0
AC005838.3	47.9599	0	58.026	0	42.2015	63.7805
AC005839.1	0.422081	0.446551	0.614009	0.204234	0.282493	0.22196
AC005840.1	0	0	0	0	0	0
AC005840.2	0.29476	0.25523	0.325211	0.389689	0.344352	0.152853
AC005840.3	0.0590492	0	0	0	0.0268212	0
AC005840.4	2.00165	0	0.481764	0	0.608179	0.400351
AC005841.1	0	0	0	0	0	0
AC005842.1	0	0	0.0456576	0	0.0375982	0
AC005845.1	8.06251	5.31242	5.50261	5.10524	2.90368	5.07082
AC005856.1	0	0.0165503	0.1277	0	0.0149774	0.0299658
AC005858.1	0	0	0	0	0	0
AC005858.2	0	0	0	0	0	0
AC005858.3	0	0	0	0	0	0
AC005863.1	0	0	0	0	0	0
AC005865.1	0.102365	0.0570001	0.0629448	0	0.0413165	0.0310088
AC005865.2	0	0	0	0.0635895	0	0
AC005868.1	0	0	0	0	0	0
AC005871.1	0	0	0	0	0	0
AC005871.2	0	0	0	0	0	0
AC005884.1	0	0	0	0	0	0
AC005884.2	0	0	0	0	0	0
AC005888.1	0	0	0	0	0	0
AC005899.1	0	0	0	0	0	0
AC005899.2	0	0	0	0	0	0
AC005899.3	0	0	0	0	0	0
AC005899.4	0	0	0	0	0	0
AC005899.5	0	0	0	0	0	0
AC005899.6	0	0.284419	0	0.26531	0	0
AC005899.7	0	0	0	0	0	0
AC005899.8	0	0.245441	0.250153	0	0.21075	0.207983
AC005899.9	0.0205452	0.0206407	0.0454368	0.018878	0.055983	0.018663
AC005901.1	0	0	0	0	0	0
AC005905.1	0	0	0	0	0	0
AC005906.1	0	0	0	0	0	0
AC005906.2	0	0	0	0	0	0
AC005906.3	0	0	0	0	0	0
AC005908.1	0	0	0	0	0	0
AC005908.2	0	0	0	0	0	0
AC005908.3	0	0	0	0	0	0
AC005909.1	0	0	0	0	0	0
AC005909.2	0	0	0	0	0	0
AC005911.1	1.75462	5.92012	1.39461	0.935137	1.20411	1.17289
AC005912.1	0	0	0	0	0	0
AC005912.2	0	0.0621539	0	0	0.168165	0.0280122
AC005912.3	0	0	0	0	0	0
AC005914.1	0	0	0	0	0.0482129	0
AC005915.1	0	0	0	0	0	0
AC005920.1	0	0.037297	0.0408098	0	0	0
AC005920.2	0	0	2.40025	0	0	2.25295
AC005920.3	0	0	0	0	0	0
AC005920.4	0	0	0	0	0	0
AC005921.1	0	0	0	0	0	0
AC005921.2	0	0	0	0	0	0
AC005921.3	0	0	0	0	0	0
AC005921.4	0	0.0706309	0.0773373	0.0646695	0.222729	0.0635853
AC005921.5	0	0	0	0	0	0
AC005943.1	0	0	0.10216	0	0	0.168551
AC005943.2	0	0	0	0	0	0
AC005944.1	0	0	0	0	0	0
AC005951.1	0	0	0	0	0	0
AC005954.1	2.29823	5.51541	4.11046	0	2.1743	1.89
AC005954.2	0	0	0	0	0	0
AC005962.1	0	0.197358	0.204383	0	0.171304	0
AC005962.2	0	0	0.118874	0	0	0.0489215
AC005972.1	0	0	0	0	1.5439	0
AC005972.2	0	0	0	0	0.342669	0
AC005972.3	0.288535	0.290135	0.106313	0.353904	0.414976	0.371252
AC005993.1	0	0	0	0	0	0
AC005995.1	0	0	0	0	0	0
AC005996.1	0	0	0	0	0	0
AC005998.1	0	0	0	0	0	0
AC005999.1	0	0	0	0	0	0
AC005999.2	0	0	0	0	0	0
AC006001.1	0.390822	0	0	0	0.3573	0
AC006001.2	0.435704	0.575501	0.782369	0.626927	0.841059	0.717148
AC006001.3	1.40331	1.41802	1.53941	1.73548	1.68711	1.50913
AC006001.4	0	0	0	0	0	0
AC006003.1	0	0	0	0	0	0
AC006006.1	0	0	0	0	0	0
AC006007.1	0	0	0	0	0	0
AC006008.1	0	0	0	0.225612	0	0.072684
AC006011.1	0	0	0	0	0	0
AC006011.2	0	0	0	0	0	0
AC006011.3	0	0	0	0	0	0
AC006013.1	0	0	0	0	0	0
AC006015.1	0	0	0	0	0	0
AC006017.1	0	1.11263	0	0.343393	1.12975	0
AC006017.2	0	0	0	0	0	0
AC006019.1	0	0	0	0	0	0
AC006019.2	0	0	0	0	0	0
AC006019.3	0	0	0	0	0	0
AC006020.1	0	0	0	0.0386365	0	0
AC006022.1	0	0	0	0	0	0
AC006023.1	0	0	0	0	0	0
AC006023.2	0	0	0	0	0	0
AC006023.3	0	0	0	0	0	0
AC006026.1	0	0	0	0	0	0
AC006026.2	0	0	0	0	0	0
AC006026.3	0	0	0	0	0	0
AC006027.1	0	0	0	0	0	0
AC006028.1	0	0.840723	0	0	0	0
AC006030.1	0.0407447	0.0272409	0.0601162	0.0249017	0.049338	0.0617065
AC006033.1	0	0	1.15507	0	0	0
AC006033.2	0.116656	0	0	0	0	0
AC006037.1	0	0	0	0	0	0
AC006037.2	0	0	0	0	0	0
AC006040.1	0	0	0.0842263	0	0	0
AC006041.1	0	0	0	0	0	0
AC006041.2	0	0	0	0.0192546	0	0.0190324
AC006042.1	7.19912	10.384	10.9596	3.94701	5.47591	7.26385
AC006042.2	0	0.0563746	0	0	0	0
AC006042.3	0	0.527489	0.183409	0	0.153364	0
AC006043.1	0	0	0	0	0.152752	0
AC006055.1	0	0	0	0	0	0
AC006057.1	0	0	0	0	0	0
AC006058.1	0.610143	0.557497	0.870222	0.335605	0.49255	0.271052
AC006058.2	0	0	0	0	0	0
AC006058.3	0	0.260088	0.0932335	0	0.154362	0.0768753
AC006058.4	1.13758	1.1028	1.14987	0.351537	0.387651	0.559048
AC006059.1	1.45463	1.88015	2.42487	1.16785	1.51004	1.34219
AC006059.2	0	0	0	0.0109341	0	0
AC006059.3	0	0	0	0	0	0
AC006059.4	0	0	0	0	0	0
AC006059.5	0.0139698	0.0140112	0.015458	0.0256168	0.08881	0.0253877
AC006062.1	0	0	0	0	0	0
AC006063.1	0	0	0	0	0	0
AC006063.2	0	0	0	0	0	0
AC006063.3	0	0	0	0	0	0
AC006063.4	0	0	0	0	0	0
AC006064.1	1.28476	2.19779	0.277325	0.256078	0.703078	0.230906
AC006064.2	0.205122	0.137864	0.0754996	0.0946648	0.124237	0.0931072
AC006064.3	0	0	0	0.400739	0	0
AC006064.4	0	0	0	0	0	0
AC006064.5	0	0	0	0	0	0
AC006064.6	0	0.047242	0	0	0	0
AC006065.1	0	0	0	0	0	0
AC006065.2	0	0	0	0	0	0
AC006065.3	0	0	0	0	0	0
AC006065.4	0	0	0	0	0	0
AC006065.5	0	0	0	0	0	0
AC006065.6	0	0	0	0	0	0
AC006076.1	0	0	0	0	0	0
AC006077.1	0	0	0	0	0	0
AC006077.2	0.871385	0.979194	0.923736	1.39165	1.99319	1.94187
AC006111.1	0	0	0	0	0	0
AC006111.2	0	0.173626	0	0.23937	0.154566	0.461857
AC006111.3	0.870968	0	0	0	0	0
AC006112.1	0	0	0	0	0	0
AC006115.1	0	0	0	0	0	0
AC006115.2	0	0	0	0	0	0
AC006116.1	0	0	0	0	0	0
AC006116.10	0	0	0	0	0	0
AC006116.11	1.1856	0	0.769304	2.11183	0.216195	0.426552
AC006116.12	0.0853049	0.0428592	0.165061	0.0196007	0.0387414	0
AC006116.2	0.0692921	0	0.0382548	0	0	0
AC006116.3	0	0	0	0	0	0.0860052
AC006116.4	0	0	0	0	0	0
AC006116.5	0.450919	0	0.477286	0.482908	0	0.803343
AC006116.6	0	0	0.556809	0.514394	0	0.463638
AC006116.7	0	0	0	0	0	0
AC006116.8	0	0	0	0	0	0
AC006116.9	0	0.0145061	0	0	0	0
AC006122.1	0.566677	0.290127	0.103641	0	0.171792	0
AC006127.1	0	0	0	0	0	0
AC006128.1	1.19286	0.820606	1.31533	0.707828	0.476952	0.735919
AC006130.1	0	0	0	0	0.478287	0
AC006130.2	0	0	0	0	0	0
AC006130.3	0	0	0.191186	0	0.0525843	0.104932
AC006133.1	0	0	0	0	0	0
AC006141.1	0	0	0.153101	0	0	0.0314686
AC006144.1	0	0	0	0	0	0
AC006144.2	0	0	0	0	0	0
AC006146.1	0	0	0	0	0	0
AC006148.1	0	0	0	0	0	0
AC006148.2	0	0	0	0	0	0
AC006150.1	0	0	0	0	0	0
AC006153.1	0	0	0	0	0	0
AC006157.1	0	1.58454	1.12081	4.91666	2.09424	0
AC006158.1	0	0	0	0	0	0
AC006158.2	0	0	0	0	0	0
AC006158.3	0	0	0	0	0	0
AC006159.1	2.5112	9.5613	10.2391	5.26399	4.62806	2.9316
AC006159.2	0	0	0	0	0	0
AC006160.1	0.390115	0.643788	0.704804	0.491226	0.354431	0.354134
AC006160.2	0	0	0	0	0	0
AC006195.1	0.105059	0	0	0	0.0955653	0
AC006196.1	0	0	0	0	0	0
AC006197.1	0	0	0	0	0	0
AC006197.2	0.251015	0.0723345	0.0395894	0.132467	0.130318	0.0651026
AC006199.1	0	0	0	0	0	0
AC006205.1	1.61141	0	0	0	0	0
AC006205.2	0	0	0	0	0	0
AC006206.1	0	0	0	0	0	0
AC006206.2	0.0498146	0	0	0	0	0
AC006207.1	0	0.498917	0	0	0.145371	0
AC006210.1	0	0	0	0	0	0
AC006210.2	0	0	0	0	0	0
AC006213.1	0.0210685	0.105846	0.0232959	0.077449	0	0
AC006213.2	0.23969	0.345213	0.226858	0.505692	0.124435	0.217595
AC006213.3	0.211926	0.214105	0.140288	0.117686	0.192564	0
AC006213.4	0.396919	0.208867	0.430942	0.581185	0.904115	1.07291
AC006213.5	0	0	0	0	0	0
AC006213.6	0.0333396	0.100384	0.110643	0.0458927	0.03028	0.0908723
AC006213.7	0.574913	0.828591	1.38501	0.981453	0.209222	0.207996
AC006230.1	0.0237529	0.166506	0.157799	0.0144899	0.0575193	0.0143929
AC006236.1	0	0	0	0	0	0
AC006237.1	0	0	0	0	0	0
AC006238.1	0	0	0	0	0	0
AC006238.2	0.0894688	0	0	0	0.162724	0.243048
AC006249.1	0	0	0	0.835602	0.36396	0.710857
AC006252.1	0	0.831196	0.357994	0.0763746	0.222175	0.368905
AC006254.1	0.04283	0.0643818	0.0355566	0.00980678	0.0291715	0
AC006254.2	0	0	0	0	0	0
AC006254.3	0.112183	0	0	0	0	0
AC006262.1	0	0.00947091	0.0209317	0	0	0.0171842
AC006262.2	0	0	0	0	0	0
AC006262.3	0	0	0	0	0	0
AC006262.4	0	0	0	0	0	0
AC006270.1	0	0	0	0	0	0.681933
AC006270.2	0	0	0	0	0	0
AC006270.3	0	0	0	0	0.322758	0.0803503
AC006272.1	0	0	0	0	0	0
AC006272.2	0	0	0	0	0	0
AC006273.1	0.233714	0.601794	0	0.887192	1.48848	1.47958
AC006277.1	0	0	0	0.23001	0	0
AC006288.1	0	0	0	0	0	0
AC006296.1	0	0	0	0	0	0
AC006296.2	0	0	0	0	0	0
AC006296.3	0	0	0	0	0	0
AC006299.1	0.0513022	0.128598	0.156129	0.0117548	0.0815342	0.0116547
AC006305.1	0	0	0	0	0	0
AC006305.2	0	0	0	0	0	0
AC006305.3	0	0	0	0	0	0
AC006305.4	0	0	0	0	0	0
AC006320.1	0	0	0	0	0	0
AC006326.1	0	0	0	0	0	0
AC006328.1	0	0	0	0	0	0
AC006328.2	0	0	0	0	0	0
AC006329.1	0	0	0	0	0	0
AC006330.1	0.0768899	0.310407	0.381894	0	0.209581	0.24426
AC006333.1	0.973068	0.90877	1.07427	0.69899	0.949555	0.458006
AC006335.1	0	0	0	0	0	0
AC006335.2	0	0	0	0	0	0
AC006338.1	0	0	0	0	0	0
AC006338.2	0	0	0	0	0	0
AC006348.1	0	0	0	0	0	0
AC006349.1	0	0	0	0	0	0
AC006355.1	0	0	0	0	0	0
AC006355.2	31.9732	0	9.671	0	0	0
AC006357.1	0.290508	0.626915	0.624955	0	0	0
AC006360.1	0	0	0	0	0	0
AC006362.1	0	0	0	0	0	0
AC006363.1	0	0	0	0	0	0
AC006364.1	0	0	0	0	0	0
AC006366.1	0	0	0	0	0	0
AC006369.1	0.0449862	0	0	0.125015	0.040878	0.285734
AC006369.2	0	0	0	0	0	0
AC006372.1	0	0.0803582	0	0	0.0361592	0.036119
AC006372.2	0	0.0513054	0	0	0	0
AC006372.3	0	0	0.0572411	0	0	0
AC006372.4	0	0	0	0	0	0
AC006378.1	0	0.0299788	0.0328873	0.0548753	0.189308	0.135156
AC006380.1	0	0	0	0	0	0
AC006386.1	0	0	0	0	0	0
AC006386.2	0	0	0	0	0	0
AC006387.1	0.308665	0.311191	0.530177	0.0949702	0.218108	0.217942
AC006390.1	0	0	0	0	0	0
AC006398.1	0	0	0	0	0	0
AC006427.1	0	0	0	0	0	0
AC006427.2	0	0	0	0	0	0
AC006435.1	0	0	0	0	0	0
AC006435.2	0.418433	0.993353	0.843961	0.390823	0.824172	0.442451
AC006435.3	0	0	0	0	0	0
AC006435.4	0	0	0	0	0	0
AC006435.5	0	0	0	0	0	0
AC006441.1	0	2.88634	2.65201	2.75326	0.461445	2.23826
AC006441.2	0	0	0	0	0	0
AC006441.3	0	0	0	0	0	0
AC006441.4	0	0	0	0	0	0
AC006441.5	0	0	0	0	0	0
AC006443.1	0	0	0	0	0	0
AC006445.1	0	0	0	0	0	0
AC006445.2	0.395615	0	0	0.414857	0	0
AC006445.3	0	0	0	0	0	0
AC006449.1	0	0	0	0	0	0
AC006449.2	1.09301	4.41362	3.50089	0.377609	0.665861	0.325816
AC006449.3	0.253919	0	0	0.25278	0	0.228211
AC006449.5	0.180299	0.29097	0.199049	0.266433	0.19657	0.130932
AC006449.7	0.551932	0.261736	0.573703	0.179699	0.383438	0.324238
AC006449.9	0	0	0	0	0	0
AC006450.1	0	0	0	0	0	0
AC006450.2	0	0	0	0	0	0
AC006450.3	0	0	0	0	0	0
AC006452.1	0	0	0	0	0	0
AC006452.2	0	0.0172131	0	0.0157392	0	0.0155798
AC006453.1	0	0	0	0	0	0
AC006453.2	0	0	0	0	0	0
AC006453.3	2.85014	3.42642	2.09888	5.05746	4.06479	4.84176
AC006453.4	0	0	0	0	0	0
AC006453.5	0	0	0	0.127731	0	0.0620046
AC006453.6	0	0	0	0	0	0
AC006455.1	0	0	0	0	0	0
AC006455.2	0	0	0	0	0	0
AC006455.3	0	0	0	0	0	0
AC006455.4	0	0	0	0	0	0
AC006455.5	0	0	0	0	0	0
AC006455.6	0	0	0	0	0	0
AC006455.7	0	0	0	0	0	0
AC006455.8	0	0	0	0	0	0
AC006457.1	0	0	0	0	0	0
AC006458.1	0	0	0	0	0	0
AC006459.1	0	0	0	0	0	0
AC006460.1	0	0.725625	0.173776	0.222206	0	0.143238
AC006460.2	0.042997	0.0602917	0.0476042	0.0236117	0.0312365	0.0156318
AC006461.1	0	0	0	0	0	0
AC006463.1	0	0	0	0	0	0
AC006466.1	0	0	0	0	0	0
AC006478.1	0	0	0	0	0	0
AC006478.2	0	0	0	0	0	0
AC006480.1	0	0	0	0	0	0
AC006480.2	1.86803	2.44734	1.88667	0	0	0
AC006480.3	0.376511	0.38238	0.898129	0.409319	0.171117	0.39825
AC006482.1	0	0	0	0	0	0
AC006483.1	0	0	0	0	0	0
AC006483.2	0.313064	0	0	0	0	0
AC006484.1	0	0	0	0	0	0
AC006486.1	0	0	0.215471	0	0.180823	0
AC006486.2	0.238929	0.275286	0.0376901	0.0945128	0.186059	0.247892
AC006487.1	0	0	0	0	0	0
AC006487.2	0	0.227149	0	0	0	0
AC006499.1	0	0	0	0	0	0
AC006499.2	0	0	0	0	0	0
AC006499.3	0	0	0	0	0	0
AC006499.4	0	0	0	0	0	0
AC006499.5	0	0	0	0	0	0
AC006499.6	0	0	0	0	0	0
AC006499.7	0	0	0	0	0	0.144651
AC006499.8	0	0	0	0	0	0
AC006504.1	0.115303	0.115799	0.106264	0.1412	0.174544	0.0349155
AC006504.2	0	0	0	0	0	0.402436
AC006504.3	0	0	0.3238	0.30519	0	0.270271
AC006504.4	0	0.0518834	0	0	0	0
AC006504.5	0.274742	0.237628	0.345567	0.297952	0.21142	0.296319
AC006504.6	0	0	0	0	0	0
AC006504.7	0.989254	1.66554	0	2.7033	1.98293	1.60447
AC006509.1	0	0	0	0	0	0
AC006509.2	0	0	0	0	0	0
AC006509.3	0	0	0	0	0	0
AC006511.1	0	0	0	0	0	0
AC006511.2	0	0	0	0	0	0
AC006511.3	0	0	0	0	0	0
AC006511.4	0.175062	0	0.337949	0	0.0795359	0
AC006511.5	0	0	0	0	0	0
AC006511.6	0.067942	0	0.18756	0.0313533	0.0308628	0
AC006511.7	0	0	0	0	0	0
AC006512.1	0	0	0	0	0	0
AC006512.2	0	0	0	0	0	0
AC006517.1	0	0	0	0	0	0
AC006517.2	0	0	0	0	0	0
AC006517.3	0	0	0	0	0	0
AC006517.4	0	0	0	0	0	0
AC006517.5	0	0	0	0	0	0
AC006517.6	0.0566368	0.0574291	0.124788	0	0.0514753	0
AC006518.1	0.101745	0.104381	0.334699	0	0.83291	0.184161
AC006518.2	0.168427	0.0860022	0.370038	0.0790403	0.229727	0.228827
AC006525.1	0	0	0	0	0.0257823	0
AC006529.1	0	0.413712	0.21354	0	0	0.177197
AC006530.1	0	0	0	0	0	0
AC006538.1	0.101113	0.0511832	0	0.0469184	0.505383	0.412754
AC006538.2	1.10246	2.96178	1.18762	0.553047	2.26317	0.742401
AC006538.3	0	0	0	0	0	0
AC006538.4	0	0	0	0.0268864	0.0265056	0.0794819
AC006539.1	0	0	0	0	0	0
AC006539.2	0.245232	0.522721	0	0	0.447246	0.220491
AC006539.3	0	0	0	0	0	0
AC006547.1	0.922528	0.83014	0.982413	1.30712	1.0177	1.34604
AC006547.2	0	0	0	0	0	0
AC006547.3	0	0	0	0	0	0
AC006547.4	0	0	0	0	0	0
AC006548.1	0	0	0	0	0	0
AC006548.2	0	0	0	0	0	0
AC006548.3	0	0	0	0	0	0
AC006557.1	0	0	0.273983	0	0	0
AC006557.2	0	0	0	0	0	0
AC006557.3	0	0	0	0	0	0
AC006557.4	0	0	0	0	0	0
AC006557.5	0	0	0	0	0	0
AC006557.6	0	0	0	0.110276	0	0
AC006566.1	2.52906	0.687037	1.35665	1.60937	1.73182	1.41663
AC006566.2	0	0	0	0	0	0
AC006581.1	0	0.377732	0	0	0	0
AC006581.2	0	0.994295	1.40374	0	0	0
AC006583.1	0	0	0	0	0	0
AC006600.1	0	0	0	0	0	0
AC006600.2	0	0	0	0	0	0
AC006840.1	0	0	0	0	0	0
AC006924.1	0	0	0	0	0	0
AC006927.1	0	0	0	0	0	0
AC006927.2	0	0	0	0	0	0
AC006927.3	0	0	0	0	0	0
AC006927.4	0	0	0	0	0	0
AC006927.5	0	0	0	0	0	0
AC006942.1	0.611296	1.65584	0.656521	0.310011	0.558024	0
AC006946.1	0	0	5.54521	0	3.26509	15.9714
AC006946.2	0	0	0	0	0	0
AC006946.3	0	0	0	0	0	0
AC006947.1	0	0	0	0	0	0
AC006960.1	0	0	0	0	0	0
AC006960.2	0	0	0	0	0	0
AC006960.3	0	0	0	0	0	0
AC006960.4	0	0	0	0	0	0
AC006963.1	0	0	0	0	0	0
AC006963.2	0	0	0	0	0	0
AC006965.1	0.0992405	0	0	0	0	0
AC006967.1	0	0	0	0	0	0
AC006967.2	0	0	0	0	0	0
AC006967.3	0	0	0	0	0	0
AC006970.1	0	0	0	0	0	0
AC006970.2	0	0	0	0	0	0
AC006970.3	0	0	0	0	0	0
AC006971.1	0	0	0	0	0	0.014033
AC006972.1	0	0	0	0	0	0
AC006974.1	0	0	0	0	0	0
AC006974.2	0	0	0	0	0	0
AC006978.1	0.557911	0.567631	0.690513	1.56329	1.07776	0.948109
AC006978.2	0.361348	0.378497	0.78607	0	0.164566	0
AC006983.1	0	0	0	0	0	0
AC006986.1	0	0	0	0	0	0
AC006987.1	0	0	0	0	0	0
AC006989.1	0	0	0	0	0	0
AC006994.1	0	0.251027	0.399546	0	0	0
AC006994.2	0	0	0	0	0	0
AC007000.1	0	0	0	0	0	0
AC007000.2	0	0.137564	0.726843	0.50766	0.121039	0.240386
AC007000.3	0	0	0.386883	0	0	0
AC007000.4	0	0	0	0	0	0
AC007001.1	0	0	0	0	0	0
AC007003.1	0	0	0	0	0	0
AC007009.1	1.61188	3.73083	2.25548	1.19036	0	2.38379
AC007012.1	0	0	0	0	0	0
AC007012.2	0	0	0	0	0	0
AC007014.1	0	0	0	0.210338	0	0
AC007014.2	0.379332	0	0	1.97679	0.346725	0.338996
AC007016.1	0	0	0	0	0	0
AC007021.1	0	0	0	0	0	0
AC007027.1	0	0	0	0	0	0
AC007029.1	0	0	0	0	0	0
AC007029.2	0	0	0	0	0	8.33653
AC007032.1	0	0.370766	0	0	0.109092	0.108419
AC007036.1	0	0	0.192289	0	0	0
AC007036.2	2.01493	1.15454	0.530402	0.550652	0	0
AC007036.3	0	0	0	0	0	0
AC007036.4	0	0	0	0	0	0
AC007036.5	0	0	0	0	0	0
AC007038.1	0.598634	1.24382	0.979797	0.430901	0.544967	0
AC007040.1	2.30308	0	0.818036	1.20222	0.350879	1.02888
AC007040.2	0.0934509	0.0937662	0.0344631	0.0285757	0.0424366	0.0283031
AC007040.3	0	0	0	0	0	0
AC007041.1	0	0	0.0838312	0	0	0
AC007064.1	0	0	0	0	0	0
AC007064.2	0	0	0	0.346498	0	0
AC007064.3	0	0	0	0	0	0
AC007064.4	0	0	0	0	0	0
AC007066.1	0	0	0	0	0	0
AC007066.2	0.572829	0.384321	0.421986	0.226079	0.44602	0.272481
AC007066.3	0	0	0	0	0	0
AC007068.1	0	0	0	0	0	0
AC007091.1	0	0	0	0	0	0
AC007092.1	0	0	0	0	0	0.130931
AC007098.1	0.0214682	0.107865	0.118684	0.118393	0.0779986	0.0195006
AC007098.2	0	0	0	0	0	0
AC007099.1	0	0.524986	0.161965	0.275482	0.602535	0.600576
AC007099.2	0	6.03135	0	0	0	0
AC007099.3	0	0	0	0	0	0
AC007100.1	0	0	0	0	0	0
AC007100.2	0	0	0	0	0	0
AC007106.1	0	0	0	0	0	0
AC007106.2	0	0	0	0	0	0
AC007114.1	1.31011	0.159238	0.173269	0.14599	0.0952498	0.142602
AC007114.2	0.113692	0.0651972	0.089839	0.104318	0.0442533	0
AC007115.1	0	0	0	0	0	0
AC007126.1	0	0	0	0	0	0
AC007128.1	0.0417814	0	0	0	0	0
AC007128.2	0	0	0	0	0	0
AC007130.1	0	0	0	1.11144	0	0
AC007132.1	0	0	0	0	0	0
AC007136.1	0	0	0	0	0	0
AC007151.1	0	0	2.37266	0	0	0
AC007159.1	0	0	0	0	0	0
AC007160.1	0	0	0	0	0	0
AC007161.1	0.0543467	0	0.0598852	0	0	0.0492915
AC007161.2	0	0	0	0	0	0
AC007161.3	0	0	0.427081	0	0	0
AC007179.1	0	0	0	0	0	0
AC007179.2	0	0	0	0	0	0
AC007179.3	0	0	0	0	0	0
AC007182.1	0	0	0	0	0	0
AC007182.2	1.38633	0.840723	3.58222	0.818604	1.27422	0
AC007182.3	0	0	0	0	0	0
AC007191.1	0.432319	0.62792	0.424779	0.530259	0.698126	0.741676
AC007192.1	0.0266966	0	0	0	0.0242452	0.024259
AC007192.2	0	0	0	0	0	0
AC007193.1	0	0	0	0	0	0
AC007193.2	0	0	0.842126	0	0	0
AC007193.3	0	0	0	0	0	0
AC007204.1	0.524348	0.561409	0.56562	0.261771	0	0
AC007204.2	0	0	0	0	0	0
AC007207.1	0	0	0	0	0	0
AC007215.1	0	0	0	0	0	0
AC007216.1	0.220883	0.233868	0	0	0	0
AC007216.2	0	0	2.62238	7.64291	3.96103	4.5101
AC007216.3	0.489533	0.165364	0.299677	0.252716	0.0494335	0.0986658
AC007216.4	0.254922	0.544806	0	0	0	0.229103
AC007216.5	0	0	0	0	0	0
AC007218.1	0	0	0	0	0	0
AC007218.2	0	0	0	0	0	0
AC007218.3	0	0	0	0	0	0
AC007220.1	0	0	0	0	0	0
AC007220.2	0	0	0	0.651976	0	0
AC007221.1	0	0	0	0	0	0
AC007222.1	0	0	0	0	0	0
AC007222.2	0	0	0	0	0	0
AC007223.1	0	0	0	0	0	0
AC007224.1	0	0	0	0	0	0
AC007224.2	0	0.698197	0	0	0.292967	0
AC007225.1	0	0	0	0.0390983	0	0
AC007225.2	0	0	0	0	0	0
AC007229.1	0	1.48748	0	0.718684	0	0
AC007237.1	0	0	0	0	0	0
AC007238.1	0	0.0455432	0.149063	0	0	0.0408761
AC007240.1	0	0	0	0	0	0
AC007240.2	0	0	0	0	0	0
AC007240.3	0.1239	0.208564	0.182281	0.0764205	0.0750519	0.449768
AC007241.1	0	0	0	0	0	0
AC007241.2	0	0	0	0	0	0
AC007242.1	0	0	0	0	0	0
AC007244.1	0	0.442549	0	0	0	0
AC007250.1	6.65752	0	0	0	0	0
AC007253.1	0	0	0	0	0	0
AC007255.1	0	0	0	0	0	0
AC007255.2	0	0	0	0	0	0
AC007256.1	0.0262669	0	0.0290281	0	0.0954415	0.0238543
AC007262.1	0	0	0	0	0	0
AC007262.2	0.00778107	0.0233755	0.00861555	0.0142393	0.00706589	0
AC007269.1	0	0	0	0	0	0
AC007271.1	0	0	0	0	0	0
AC007272.1	0.0671965	0	0	0.125418	0	0
AC007272.2	0	0	3.1229	0	0	0
AC007274.1	0	0	0	0	0	0
AC007274.2	0	0	0	0	0	0
AC007274.3	0	0	0	0	0	0
AC007275.1	0	0	0	0	0	0
AC007277.1	0	0	0	0	0	0
AC007277.2	0	0	0	0	0	0
AC007278.1	0	0.128732	0	0	0	0
AC007278.2	0	0.294847	0.238888	0	0.0658199	0
AC007279.1	0.366504	0.63002	0.26736	0.580747	0.111162	0
AC007279.2	0.0318102	0.0961505	0.0351339	0	0	0
AC007283.1	0	0	0	0	0	0
AC007283.2	0	0	0	0	0	0
AC007284.1	0	0	0	0	0	0
AC007285.1	0.153173	0.205442	0.225718	0.140976	0.115948	0.278219
AC007285.2	0.617143	0.66921	0.993908	0.62662	0.563391	1.10658
AC007292.1	0	0.919561	0.322183	0.141562	0.134367	0.399912
AC007292.2	0.472132	0.433682	0.236756	0.198658	0.507001	0.350541
AC007292.3	0	2.03456	0	0	0	0
AC007298.1	0	0	0	0	0	0
AC007298.2	0	0	0	0	0	0
AC007308.1	0	0	0	0	0	0
AC007312.1	0	0	0	0	0	0
AC007314.1	0	0.268993	0.272048	0.250628	0	0
AC007317.1	0	0	0	0	0	0
AC007317.2	0	0	0	0	0	0
AC007318.1	24.697	23.2054	25.8151	46.9173	39.4992	37.0291
AC007318.2	0	0	0	0	0	0
AC007318.3	1.24401	0.931984	1.80512	1.77236	2.48649	1.54871
AC007319.1	1.06312	2.40596	2.01739	0.669114	0.695518	0.192951
AC007322.1	0	0	0	0	0	0
AC007322.2	0	0	0	0	0	0
AC007322.3	0	0	0	0	0	0
AC007322.4	0	0	0	0	0	0
AC007326.1	0	0	0	0	0	0
AC007326.2	0	0	0	0	0	0
AC007326.3	0	0	0	0	0	0
AC007326.4	0	0	0	0	0	0.0430353
AC007326.5	0	0	0	0	0.0432632	0
AC007327.1	0	0	0	0	0	0
AC007327.2	0	0	0	0	0	0
AC007333.1	0	0	0	0	0	0
AC007333.2	0	0	0	0	0	0
AC007336.1	0.201658	0.165666	0.425803	0.201991	0.183157	0.0832738
AC007336.2	0	0	0	0	0	0
AC007336.3	0.209112	0.0351422	0	0.0643514	0.0316636	0
AC007342.1	0	0	0	0	0	0
AC007342.2	0	0	0	0	0	0
AC007342.3	0	0	0	0	0	0
AC007342.4	0	0	0	0	0	0
AC007342.5	0	0	0	0	0	0
AC007342.6	0.0564651	0.0284195	0.031194	0	0	0
AC007342.7	0.349912	0.448702	0.210804	0.205366	0.173392	0.173287
AC007342.8	0	0	0	0	0	0
AC007342.9	0	0	0	0	0	0
AC007343.1	0	0	0	0	0	0
AC007344.1	0	0	0	0	0	0
AC007346.1	0.0634306	0.128861	0	0	0	0
AC007346.2	0	0	0	0	0	0
AC007347.1	0	0	0	0	0	0
AC007347.2	0	0	0	0	0	0
AC007349.1	0	0	0	0	0	0
AC007349.2	0	0	0	0	0	0
AC007349.3	0	0	0	0	0	0
AC007349.4	0	0	0	0	0	0
AC007350.1	0	0	0	0	0	0
AC007351.1	0	0	0	0	0	0
AC007351.2	0	0	0	0	0	0
AC007351.3	0	0	0	0	0	0
AC007351.4	0	0	0	0	0	0
AC007359.1	0	0	0	0	0	0
AC007362.1	1.27645	1.34148	2.05682	0.592013	0.936898	1.20254
AC007363.1	0	0	0	0	0	0
AC007365.1	0.405654	0	0.220115	0.396591	0.184817	0
AC007365.2	0	0	0	0	0	0
AC007368.1	0	0	0	0	0	0
AC007370.1	0	0	0	0	9.86121	0
AC007370.2	0	0	0	0	0	0
AC007375.1	0	0	0	0	0	0
AC007375.2	0	0	0	0	0	0
AC007375.3	0	0	0	0	0	0
AC007376.1	0	0	0	0	0	0
AC007376.2	0.558386	0.900951	0.30065	3.3657	3.05693	1.75447
AC007378.1	0	0	0	0	0.69758	0
AC007381.1	0	0	0	0	0	0
AC007381.2	0	0	0	0	0	0
AC007382.1	0	0	0	0	0	0
AC007383.1	0	0	0	0	0	0
AC007383.2	4.00389	5.64062	1.75847	1.50559	1.2946	1.28914
AC007383.3	0	0	0	0	0	0
AC007383.4	0	0	0	0	0	0
AC007383.5	0	0	0	0	0	0
AC007384.1	0.0860916	0.086672	0.126824	0.237957	0.104277	0.052117
AC007386.1	0	0.251179	0	0	0	0.212503
AC007387.1	0	0	0	0	0	0
AC007387.2	0	0	0	0	0	0
AC007387.3	0	0	0	0	0	0
AC007389.1	0	0	0	0	0	0
AC007389.2	0	0	0	0	0	0
AC007389.3	0	0	0	0	0	0
AC007389.4	0	0	0	0	0	0
AC007389.5	0	0	0	0	0	0.535651
AC007390.1	0	0	0	0	0	0
AC007390.2	0.221564	0.241015	0.428844	0.169538	0.134158	0.167738
AC007391.1	0.661435	0	0	0	0	0.296201
AC007391.2	0.606248	0.37508	0.796125	0.34572	0.772273	0.438539
AC007391.3	0	0.0839857	0	0	0	0
AC007394.1	0	0	0	0	0	0
AC007395.1	0	0	0	0	0	0
AC007402.1	0	0	0	0.0163149	0.0161413	0
AC007402.2	0.0108662	0	0.0120277	0.0398106	0.019736	0.00987513
AC007403.1	0	0	0	0	0	0
AC007405.1	0	0	0	0	0	0
AC007405.2	0	0	0	0	0	0
AC007405.3	0	0	0	0	0.0545414	0
AC007405.4	0	0	0.0274667	0	0	0
AC007405.5	0	0	0	0	0	0
AC007406.1	0	0	0	0	0	0
AC007406.2	0	0	0	0	0	0
AC007406.3	0	0	0	0	0	0
AC007406.4	0	0	0	0	0	0
AC007406.5	1.12743	1.47323	2.09401	1.43055	1.12648	1.0855
AC007422.1	0	0	0	0	0	0
AC007423.1	0	0	0	0	0	0
AC007424.1	0	0	0	0	0	0
AC007431.1	0	0	0.128836	0	0	0
AC007431.2	0	0	0	0	0	0
AC007431.3	0	0	0.251032	0	0	0
AC007432.1	0	0	0	0	0	0
AC007435.1	0	0	0	0	0	0
AC007435.2	0	0	0	0	0	0
AC007448.1	0	0	0	0	0	0
AC007448.2	0	0	0	0	0	0
AC007448.3	0	0	0	0	0	0
AC007448.4	0.16974	1.24096	0.184832	0	0.154578	0
AC007448.5	0.117187	0.0589974	0.0323662	0.0269973	0.079842	0.0266021
AC007450.1	0	0	0	0	0	0
AC007450.2	0	0	0	0	0	0
AC007450.3	0	0	0	0	0	0
AC007450.4	0.299963	0.649001	1.6117	2.12531	0.547591	1.07613
AC007458.1	0	0	0	0	0	0
AC007463.1	0	0	0	0	0	0
AC007463.2	0	0	0	0	0	0
AC007483.1	0	0	0	0	0	0
AC007485.1	0	0	0	0	0	0
AC007485.2	2.6127	2.3547	2.77624	1.67355	1.76987	1.29296
AC007490.1	0	0	0	0	0	0
AC007491.1	0	0	0	0	0	0
AC007493.1	0	0	0	0	0	0
AC007493.2	0	0	0	0	0	0
AC007494.1	0.143023	0	0	0	0	0
AC007494.2	0	0.440915	0	0.814136	0	0
AC007494.3	0	0.154361	0	0	0.270595	0
AC007495.1	0	0	0	0	0	0
AC007496.1	0.150006	0	0.163673	0	0.136559	0.135459
AC007496.2	0	0	0	0	1.23609	0
AC007496.3	0	0	0.0682855	0.0189144	0.11218	0
AC007497.1	0.255933	0.820676	0.552506	0	0	0
AC007497.2	0	0	0	0	0	0
AC007513.1	8.28618	22.8166	9.31048	24.0685	16.1436	24.0943
AC007527.1	0	0	0	0	0.218615	0
AC007527.2	0	0	0	0	0	0
AC007528.1	0	0	0	0	0	0
AC007529.1	0	0	0	0	0	0
AC007529.2	0	0	0	0	0	0
AC007533.1	0	0	0	0	0	0
AC007533.2	0.114983	0	0.12591	0	0.104611	0
AC007535.1	0	0	0	0	0	0
AC007536.1	0	0	0	0	0	0
AC007537.1	0	0.347219	0.684821	0	0	0.572178
AC007540.1	0	0	0	0	0	0
AC007540.2	0	0.354863	0	0	0.29743	0
AC007541.1	0.333669	0.112749	0.67398	0.36188	0.20217	0.201743
AC007546.1	0	0.2759	0.556809	1.02879	0.470602	0.463638
AC007546.2	0	0	0	0	0	0
AC007546.3	0	0	0.075182	0	0	0
AC007547.1	0	0	0	0	0	0
AC007547.2	0	0	0	0	0	0
AC007547.3	0	0	0	0	0	0
AC007551.1	0	0	0	0	0	0
AC007551.2	0	0	0	1.9984	0	0.706421
AC007552.1	0	0	0	0	0	0
AC007552.2	0	0	0	0	0	0
AC007556.1	0	0	0	0	0	0
AC007557.1	0	0	0	0	0	0
AC007557.2	0	0	0	0	0	0
AC007557.3	0	0	0	0	0	0
AC007557.4	0	0	0	0	0	0
AC007559.1	0	0	0	0	0	0
AC007560.1	0	0	0	0	0	0
AC007562.1	0	0	0	0	0	0
[truncated: 58,584 more rows]
