# Supplementary material for: KIF11 prevents retinal endothelial ferroptosis in familial exudative vitreoretinopathy by inhibiting phosphorylation-driven PRDX1 phase separation
Source: Nat Commun. 2026 Mar 24;17:4360. doi: 10.1038/s41467-026-71009-7 (PMC13172007; doi:10.1038/s41467-026-71009-7)
Supplement: Supplementary file 4 — Supplementary Data 2 [file 41467_2026_71009_MOESM4_ESM.xlsx]

## Sheet: Log2FC<-0.585, FDR<0.05
gene_name	CTNNB1_KD_vs_Ctrl_log2FoldChange	FZD4_KD_vs_Ctrl_log2FoldChange	LRP5_KD_vs_Ctrl_log2FoldChange	TSPAN12_KD_vs_Ctrl_log2FoldChange
NUDT4	-1.5421	-0.98844	-1.73105	-1.02361
MKI67	-1.72381	-1.31605	-1.10827	-1.09167
ANLN	-1.52246	-0.94754	-1.03015	-1.1967
DKK1	-1.67831	-1.69533	-1.68798	-1.65811
TPX2	-1.54747	-0.82429	-0.9986	-1.06254
KIF23	-1.76188	-0.8009	-0.99168	-0.96604
FOXM1	-1.39221	-0.86976	-0.90893	-0.92376
RRM2	-1.46892	-1.19448	-1.27573	-1.37044
SHCBP1	-1.78993	-0.99507	-1.26067	-1.12779
CDC20	-1.49213	-1.1634	-1.34945	-1.12319
CCNA2	-2.01833	-1.11456	-1.33695	-1.49007
FN1	-1.30544	-1.51133	-1.67682	-1.05726
KIF20A	-1.76827	-1.13462	-1.07842	-1.06948
MCM4	-1.22885	-0.74864	-1.17398	-0.90618
AURKA	-1.56811	-0.75962	-0.97294	-0.97652
CDCA8	-1.50578	-1.0499	-1.40745	-1.03321
KIFC1	-1.59839	-0.69559	-1.04546	-0.99523
CCNB1	-1.41025	-0.78183	-1.05447	-1.03003
CEP55	-1.53843	-1.02661	-1.26605	-1.06299
MYBL2	-1.33287	-1.04966	-0.72636	-0.9792
NETO2	-1.24669	-0.64854	-0.9458	-1.20753
KIF18B	-1.53336	-1.07513	-1.17594	-1.18353
PLK1	-1.22811	-0.83894	-1.05029	-0.88437
BUB1	-1.54684	-0.91476	-1.14943	-1.05495
NCAPG	-2.09064	-0.89233	-1.12978	-1.47081
TOP2A	-1.5594	-1.01716	-0.9503	-1.11186
AURKB	-1.52736	-0.95236	-1.19237	-1.07646
BUB1B	-1.79078	-0.90078	-1.3621	-1.22297
CDCA5	-1.28811	-0.91831	-1.23644	-1.15095
IQGAP3	-1.35738	-0.85902	-1.41359	-1.13833
NCAPG2	-1.28698	-0.70131	-0.74684	-0.87869
MCM2	-1.37291	-0.76022	-0.95164	-0.85538
UHRF1	-1.24349	-0.87935	-1.37727	-1.06076
CLSPN	-1.89281	-0.98159	-1.48405	-1.24614
KIF2C	-1.46349	-0.96913	-1.21543	-1.089
TK1	-1.34473	-0.88648	-0.85533	-0.91095
RRM1	-1.0137	-0.69981	-0.64896	-0.81204
FAM83D	-1.31418	-1.00141	-1.05617	-0.85671
DCBLD2	-0.94948	-1.48965	-1.47948	-0.82487
KIF4A	-1.28442	-0.90549	-0.88174	-0.83131
LMNB1	-1.09246	-0.7107	-0.86359	-0.75298
CCNB2	-1.61845	-1.03672	-0.94436	-0.94142
ASF1B	-1.43154	-0.85809	-1.17231	-1.02637
SKA3	-1.88125	-0.93317	-1.31807	-1.18961
FSTL3	-1.2194	-1.24062	-1.21411	-1.51509
MCM10	-1.78153	-1.26017	-1.63631	-1.33045
UBE2C	-1.3735	-0.7479	-1.1936	-1.00603
HJURP	-1.4565	-0.95852	-0.97071	-1.13105
ANGPTL4	-0.96465	-0.99152	-0.86053	-0.98863
CENPF	-1.62888	-0.99154	-1.01809	-1.27769
SPAG5	-1.18874	-0.77615	-1.16672	-0.89302
NCAPH	-1.47416	-0.76893	-1.09794	-0.95814
TCOF1	-0.9684	-0.79331	-0.72702	-0.7094
CDCA7	-1.4444	-1.27153	-0.95456	-1.09523
TACC3	-0.92344	-0.68255	-0.8402	-0.73933
CDCA2	-1.74324	-1.09949	-1.05031	-1.11485
FEN1	-1.05143	-0.85191	-1.27243	-0.88362
POLQ	-1.83415	-0.87431	-1.36753	-1.56956
PAICS	-1.00178	-0.67274	-0.58954	-0.76986
NDC1	-1.22791	-0.6808	-0.66755	-0.99123
FANCD2	-1.33475	-0.94961	-0.99797	-1.00619
INCENP	-0.91779	-0.74792	-0.77391	-0.70633
DLGAP5	-1.54583	-0.93473	-1.09245	-0.99746
RACGAP1	-1.34645	-0.73252	-0.82197	-1.06587
ATAD2	-1.51308	-1.02785	-1.15044	-1.10568
MELK	-1.20872	-0.79937	-0.91301	-0.87729
GTSE1	-1.23618	-0.92674	-0.96397	-0.88206
FANCA	-1.23274	-0.7368	-0.88039	-0.96918
PKMYT1	-1.42562	-1.22157	-1.11736	-1.14611
SMC4	-1.31147	-0.82126	-1.018	-1.12469
SPC24	-1.41391	-0.74802	-0.90218	-0.93847
SAPCD2	-1.17196	-1.42159	-1.37343	-1.31705
LYPD1	-2.02775	-1.41713	-2.91359	-3.46362
PIMREG	-1.36989	-1.23612	-0.98958	-1.1611
PFAS	-0.84476	-1.01316	-0.84585	-0.84553
WDR62	-1.43343	-0.69236	-1.1688	-0.97658
DIAPH3	-1.42054	-1.11509	-1.01986	-1.19589
CDC45	-1.28256	-1.05645	-1.11885	-0.9918
SKA1	-1.68537	-0.64499	-1.1956	-0.87688
CDH6	-2.60267	-2.12736	-4.27913	-2.81973
GINS4	-1.21013	-0.95097	-0.89377	-0.93007
CENPA	-1.59886	-1.11516	-1.32602	-1.26158
ASPM	-1.81219	-0.98932	-1.11677	-1.55319
LMNB2	-0.6848	-0.61122	-0.68506	-0.59523
KIF11	-1.61778	-0.91822	-1.22579	-1.22305
RFC3	-1.50392	-1.00211	-1.1634	-1.05807
DEPDC1B	-1.62292	-0.74302	-1.18973	-1.31604
CKS1B	-1.06522	-0.78215	-0.9321	-0.94082
CLMP	-1.11347	-1.75356	-0.67292	-0.61677
CENPN	-1.01048	-0.64056	-0.76169	-0.743
RECQL4	-1.04934	-0.89261	-1.14664	-1.10777
MGARP	-1.06515	-1.84936	-1.20294	-1.23235
PLK4	-1.73259	-1.06814	-1.18926	-1.1544
MCM5	-0.86546	-0.61766	-0.62732	-0.67749
HMMR	-1.5767	-0.76586	-1.0658	-1.48538
IKBIP	-0.88682	-0.62189	-0.63962	-0.79012
GINS1	-1.18262	-0.80196	-0.8493	-1.05646
CHAF1A	-0.97278	-0.6415	-0.94923	-0.8042
XRCC2	-1.77031	-0.9471	-1.36506	-1.21979
FAM111B	-2.09231	-0.9389	-1.54499	-1.56762
MAD2L1	-1.56149	-1.1015	-1.18098	-1.62528
CENPI	-1.85409	-1.13779	-1.27838	-1.30737
NDC80	-1.39523	-0.86006	-1.03539	-1.05219
TRIP13	-1.02974	-0.76435	-0.67063	-0.6555
CDKN2C	-1.57596	-1.0134	-1.05503	-0.8565
UTP20	-1.00255	-0.6768	-0.67778	-0.62929
TMEM97	-1.38	-0.83588	-0.95984	-0.90972
WDR76	-1.36742	-0.79966	-0.65756	-0.84687
BRCA1	-1.31264	-0.8029	-1.0761	-0.97714
KIF22	-1.00468	-0.77449	-0.64731	-0.83512
WDHD1	-1.11276	-0.84735	-0.83344	-0.98509
KNL1	-1.45916	-0.94875	-1.02567	-0.96546
CENPJ	-1.13811	-0.76485	-0.94539	-0.79385
ARSK	-1.27691	-1.04975	-0.98912	-1.18129
PSRC1	-1.48746	-1.00077	-0.72542	-0.94478
TROAP	-1.27633	-0.91158	-0.90343	-0.99313
KCTD12	-0.58733	-0.59662	-0.65946	-0.71579
FANCI	-1.09949	-0.62909	-0.63088	-0.76393
CIP2A	-1.23994	-0.78617	-0.83906	-0.84806
BLM	-1.6387	-0.71039	-1.07542	-1.05371
TGFB2	-1.27835	-2.11044	-3.50721	-1.36635
CHTF18	-0.87256	-0.86669	-0.96548	-0.91323
TNFSF4	-0.59881	-0.91553	-0.91878	-0.70922
TTK	-2.14437	-1.12348	-1.29027	-1.28999
EXO1	-1.74641	-0.75033	-1.08052	-1.08512
CDT1	-1.14411	-0.67569	-0.85859	-1.01087
ARHGAP11A	-1.67953	-0.91207	-1.20881	-1.00591
DBF4B	-0.9653	-0.72209	-0.82103	-0.5916
RRS1	-0.76171	-0.84291	-0.79078	-0.93743
SAMD1	-0.78117	-0.62356	-0.74606	-0.61318
CENPE	-1.28334	-0.64966	-1.09497	-0.94343
S1PR3	-0.93212	-0.67146	-1.13959	-0.62414
HELLS	-1.02648	-0.82584	-0.7305	-0.82117
POLE	-0.67767	-0.75959	-0.62894	-0.63392
ITGA4	-1.03368	-0.7516	-1.3363	-1.21772
MEST	-2.7847	-1.53905	-0.66881	-2.18779
CEP128	-1.34631	-0.93146	-0.97355	-0.66848
CDK1	-1.50182	-0.70719	-1.26412	-1.16748
ORC1	-1.33276	-1.15265	-1.20677	-1.1521
E2F1	-1.16872	-0.61166	-0.65712	-0.91372
POP1	-0.77135	-0.59039	-0.78357	-0.70242
RAD51	-1.07168	-0.5966	-0.87617	-0.73598
CCNA1	-0.89255	-1.26868	-2.74942	-1.449
IL7R	-0.86883	-0.6046	-0.87703	-0.68919
P3H2	-1.36945	-0.74387	-1.43365	-1.07116
UBE2T	-1.01348	-0.71546	-0.7767	-0.80739
KIF15	-1.71375	-1.02064	-1.32616	-1.5039
RAD54L	-1.31152	-1.08632	-1.22673	-1.09064
CDCA3	-1.12745	-1.05042	-1.13359	-1.02651
CDKN3	-1.77855	-0.97469	-0.77075	-1.08291
SUV39H1	-1.06037	-0.99193	-0.61181	-0.75042
DNAJC9	-0.74204	-0.71075	-0.75319	-0.69632
AK5	-0.68475	-1.14105	-1.06234	-0.99689
ERCC6L	-1.74795	-0.79586	-1.18866	-1.32881
CENPK	-1.36254	-0.68935	-0.94008	-0.94472
SGO2	-1.91305	-0.85594	-1.38442	-1.24476
APOBEC3B	-1.81045	-1.42821	-1.18503	-1.38703
WDR4	-0.82265	-0.62102	-0.89352	-0.74497
SULT1B1	-0.72536	-1.28971	-0.80578	-0.8303
FERMT1	-1.04233	-0.68051	-0.93417	-1.07761
KIF18A	-1.55991	-0.97196	-1.10303	-1.2391
KIF20B	-1.69895	-0.86573	-1.19174	-1.39138
CEP152	-1.1411	-0.72263	-0.6631	-0.6178
KNTC1	-0.84015	-0.78506	-0.62426	-0.72407
NEIL3	-1.55923	-1.11962	-1.22361	-1.11603
GINS2	-1.19157	-1.01693	-0.96114	-1.0631
DEPDC1	-1.87374	-0.93213	-1.51118	-1.38491
CDC7	-1.44457	-1.04771	-0.86153	-0.88975
TBX18	-0.70343	-0.6047	-0.85933	-0.61566
MIS18BP1	-1.18054	-0.86813	-0.8181	-1.01622
HASPIN	-1.203	-0.8972	-0.92365	-1.00879
RAD18	-0.9063	-0.65969	-0.73255	-0.72878
NUF2	-1.40458	-0.78138	-1.07674	-1.30993
ZYG11A	-1.56146	-0.96101	-0.89911	-0.90334
GEN1	-1.07644	-0.77332	-1.02426	-0.76982
C21orf58	-0.95975	-0.87541	-0.73103	-0.96354
MTFR2	-1.5606	-1.30108	-1.42908	-0.84059
PBK	-1.24549	-0.93949	-0.71877	-1.10776
FBXO5	-1.52296	-1.19079	-0.97872	-1.07694
POLA1	-1.00614	-0.59575	-0.79947	-0.88527
TRAIP	-1.20749	-0.9172	-0.77207	-0.77778
HMGB2	-0.72948	-0.82671	-0.877	-0.65523
BRCA2	-1.3063	-0.81882	-1.00928	-0.80184
MKKS	-0.78309	-0.65601	-0.61911	-0.65017
BRI3BP	-1.04632	-0.60556	-1.09626	-1.25531
PDE3A	-1.03702	-0.88974	-0.88181	-0.8869
FANCG	-0.66113	-0.59478	-0.69889	-0.69264
CENPW	-1.03192	-0.84024	-0.71747	-0.87422
CENPM	-1.23938	-0.64916	-0.99496	-0.91339
NIPAL1	-1.278	-1.02916	-0.86186	-1.38241
RIBC2	-2.28175	-1.37203	-2.01397	-1.13263
DSCC1	-1.42631	-1.21532	-1.08118	-1.21943
PARPBP	-1.60697	-1.12041	-1.07259	-1.14854
PCLAF	-1.64151	-0.9099	-1.38866	-1.09417
DBF4	-1.27886	-0.75164	-0.97292	-0.99467
FIGN	-1.00731	-0.73943	-0.78848	-0.98433
SUV39H2	-0.92626	-0.91573	-0.82212	-1.02161
LIN9	-1.21714	-0.88444	-0.91105	-0.70179
GSTCD	-0.71112	-0.59124	-0.59241	-0.74292
MCM8	-1.01886	-0.66574	-0.88839	-0.65202
TFAP4	-1.20971	-0.96538	-0.67643	-1.39885
VRK1	-0.885	-0.79089	-0.79009	-0.69926
PIF1	-0.65893	-1.10095	-0.58928	-0.8157
CDC25C	-1.14802	-1.13659	-0.67077	-1.14459
SEMA3D	-0.87017	-0.64284	-0.8255	-0.9832
DAW1	-1.0435	-1.08359	-0.71828	-1.02513
TFAM	-0.59938	-0.62145	-0.67323	-0.67738
SGO1	-1.18269	-0.72003	-0.77621	-0.87443
NEXN	-0.93409	-0.97275	-1.36902	-1.14401
ZWILCH	-0.77077	-0.89069	-0.87838	-0.79428
LRRC17	-0.89083	-1.88302	-1.59506	-1.41687
GLI2	-0.83255	-2.31603	-1.48453	-1.91301
PIGW	-0.6395	-0.66533	-0.65266	-0.63647
BORA	-1.17715	-0.87024	-1.1063	-0.93193
KIF14	-1.12894	-0.63237	-0.71709	-0.93328
AUNIP	-1.17902	-0.64819	-0.84053	-1.0666
SPC25	-1.55386	-1.28501	-1.06685	-0.67661
TMEM200A	-0.62298	-0.8512	-0.87144	-0.94309
RMI2	-0.70693	-1.34025	-0.6834	-0.64441
EME1	-1.06833	-1.25941	-0.91932	-0.94998
GDF6	-1.42306	-2.1133	-2.75094	-1.97052
MBNL3	-1.04594	-0.73252	-0.67334	-0.94425
RELN	-0.68798	-0.68089	-2.02005	-0.84731
PRIM1	-1.12106	-1.0117	-0.69181	-1.11371
TEDC2	-0.79675	-0.72956	-0.80023	-0.81656
POLE2	-0.97989	-0.87791	-0.81479	-0.92324
PSMC3IP	-0.87008	-0.65785	-0.67209	-0.80792
LRP11	-0.81035	-0.7699	-0.74154	-1.20377
SASS6	-0.96707	-0.86709	-1.20572	-0.80981
TXK	-1.33774	-1.50356	-1.69619	-2.06013
ZNF804A	-0.68054	-0.88475	-1.07767	-0.69967
ARHGEF39	-0.88986	-0.72392	-0.84337	-0.76106
EPHA5	-0.93892	-1.84376	-1.65104	-0.74015
TEX15	-1.1764	-1.3844	-0.9243	-1.42395
OIP5	-1.89205	-1.59447	-1.27281	-1.49455
MTBP	-1.14884	-0.64081	-0.93546	-1.46956
CCBE1	-0.82384	-1.59982	-0.6819	-1.077
OBI1	-0.82439	-0.67482	-0.60835	-0.9063
ASPHD1	-1.16541	-1.72509	-1.17791	-1.44994
ANGPT1	-1.03125	-1.92239	-1.11644	-1.36646
MRM1	-0.59366	-0.89772	-0.71816	-0.7376
CCDC15	-0.77254	-0.68781	-0.66698	-0.69608
ENSG00000284946	-0.72317	-0.63926	-0.61672	-1.3358
FBXO43	-1.25871	-1.00486	-1.0915	-1.03162
AGMAT	-0.93084	-0.59497	-0.9255	-0.64349
C5orf34	-0.87844	-0.70753	-0.76931	-0.70427
TMEM200B	-1.0618	-1.61027	-1.76799	-1.93161
TFR2	-1.38482	-2.34728	-1.45942	-1.12033
NDP	-1.08938	-2.18442	-0.84978	-1.19121
ADTRP	-0.7013	-1.04342	-0.90847	-1.88236
PRR22	-0.80256	-0.82568	-1.10438	-0.6751
TBX3	-1.02722	-0.91153	-0.8149	-1.48629
ACBD7	-0.67114	-1.0452	-0.92147	-0.92292
CHPF	-0.77103	-2.68816	-2.34668	-1.914

## Sheet: Log2FC>0.585, FDR<0.05
gene_name	CTNNB1_KD_vs_Ctrl_log2FoldChange	FZD4_KD_vs_Ctrl_log2FoldChange	LRP5_KD_vs_Ctrl_log2FoldChange	TSPAN12_KD_vs_Ctrl_log2FoldChange
SCUBE1	3.71167	1.46135	1.85586	1.68271
CCL20	3.60415	3.85681	2.92021	4.58081
NPR1	2.66052	0.93666	2.50306	2.06879
MMP1	1.84662	1.99937	1.21457	0.71666
PLA2G4C	1.41936	1.36848	1.39541	2.5443
IL4I1	2.04435	1.91632	1.30213	1.79088
CXCL3	2.03678	2.13304	2.20686	3.04368
CRYL1	1.17403	0.59776	1.12474	0.71703
APOL3	1.15013	0.80073	1.24602	1.78631
TMEM273	1.94435	1.25946	2.08291	1.61032
NECAP2	1.04967	0.79462	1.08445	1.13415
NUAK2	1.72084	1.8835	1.70533	1.93246
C5orf15	1.43212	1.73681	0.87642	1.54826
PTPRM	1.14153	0.73762	0.91391	0.7341
SOD2	1.90892	3.21486	2.50917	3.65323
TNFAIP2	1.02219	1.86054	1.89641	2.78109
SNN	1.03785	0.5907	0.91265	0.67919
KCTD20	1.02324	0.5886	0.94902	0.838
CXCL2	2.10614	2.27129	1.90651	2.80398
IL32	1.48989	1.51769	1.53581	1.45985
TNFAIP3	1.66831	2.1115	1.59263	2.1802
CETP	2.22917	1.22219	1.83152	1.66712
CSF2	2.38976	3.62867	2.72624	3.52407
LGALS9	1.36895	0.9915	1.34519	2.89395
APOL1	1.02238	0.65092	0.60438	1.50445
KIF19	1.55336	1.04153	2.57936	1.3262
C1orf115	1.07606	1.42495	1.6758	1.31458
SEPTIN2	0.86837	0.92578	0.76081	0.85071
RIN2	0.97028	0.97499	0.66809	1.34647
DTX4	3.62851	1.6703	2.28339	2.59778
SLC6A4	2.46329	1.73402	1.63927	1.99189
KALRN	1.32019	0.59519	0.77044	0.81297
GBP2	0.91048	1.29451	0.83997	1.81182
RENBP	1.53189	0.91134	1.10799	1.03192
TNIP1	1.02274	1.35838	1.19355	1.48222
PALD1	1.20531	1.28836	1.37897	0.77539
CXCL16	1.62698	0.97722	1.53923	2.29842
CRTAC1	1.96792	0.97599	2.05909	1.13004
ISG20	1.24401	0.72703	1.41272	2.21761
OSBP2	1.26253	0.80582	1.69662	1.06948
ICAM1	1.57449	2.16153	1.53065	2.0989
IRF1	0.97932	1.10148	1.03919	1.69792
VCAM1	1.18535	2.11457	1.50973	3.49226
PARP14	1.00984	1.01097	0.76011	1.7155
SORT1	1.64507	0.8775	1.01865	1.97072
EBI3	2.06421	2.57402	2.37392	2.38058
SELE	1.96514	3.25503	1.92993	4.02931
ARHGDIB	0.81703	1.08426	0.75264	0.64172
RALGAPA2	0.8043	1.0954	1.20176	1.46997
LTB	1.65651	3.34595	2.46947	2.92325
NFKBIZ	1.00832	2.01916	0.8718	1.87601
CNKSR3	1.40652	1.28399	1.45668	1.76481
CX3CL1	1.89524	3.37883	2.86643	4.06389
DNAH1	1.22431	0.63538	0.70802	0.78018
NFKB2	1.09485	1.19439	0.79155	1.20659
LAMC2	0.93055	1.77037	1.31023	1.0306
IRAK2	1.06057	1.01267	1.40113	1.48329
GBP3	1.0506	1.12995	0.59816	0.75612
C6orf47	1.29715	1.39718	1.18333	1.26598
C17orf58	1.19438	0.96387	0.75706	1.25072
NFKBIA	1.24812	1.39445	1.3654	1.48368
C1QTNF1	1.55882	2.6176	2.47982	3.02741
PLEKHH2	1.35605	0.66822	1.50591	0.9845
BTF3L4	1.34206	1.2144	1.19869	1.16205
TMOD1	1.93841	1.30538	1.70116	2.26668
C2CD4B	1.54595	2.19971	1.21892	2.03683
JUNB	1.11292	1.01376	1.17415	1.23621
GNG2	2.48034	1.88823	1.81114	1.44703
CFAP57	2.99882	0.76715	2.06284	1.31747
GANAB	0.6212	0.90997	0.73546	0.74106
GYPC	1.13169	0.75661	1.03877	0.67344
CADM1	2.04233	0.84793	0.90885	1.98015
MAP2K5	1.0235	0.68493	1.09375	0.86501
SHISAL1	2.95696	1.40612	2.49072	2.21044
LHX6	1.65996	2.16276	2.30937	0.82346
B3GALT4	1.708	0.71538	1.43881	1.54175
IL1B	1.79651	3.24811	0.93178	2.56577
GNA14	1.31051	1.19071	1.03224	1.68769
PKD1L1	1.1529	1.23922	0.74226	1.34538
C3	2.13678	4.09613	3.5641	4.34543
CTSO	1.14239	0.93204	0.88522	1.30851
CEBPD	1.40544	2.41984	2.21164	2.88802
TSPAN18	0.637	0.70251	0.80936	0.99685
CCL2	1.43614	1.45903	0.94607	1.82597
GPNMB	1.66516	0.82384	0.76128	2.23905
NOXA1	1.57377	1.02723	1.26822	0.82518
HSD17B14	0.82857	0.60854	0.87858	1.18392
CXCL1	1.38479	1.54892	0.86903	1.9985
POU2F2	1.29456	2.10848	1.58105	1.85269
ZNF366	1.44049	0.80911	0.89648	1.38707
TNF	5.66419	5.07817	5.00439	5.26545
DOC2B	2.96703	3.2652	2.62308	3.87057
SEC31B	0.80289	0.75464	0.74525	0.6353
PODN	2.35332	2.12684	1.95161	2.72502
PAIP1	0.96557	1.20846	0.85895	0.73962
ZC3H12A	1.21542	1.30905	1.066	1.46268
SLC30A3	2.82065	2.02899	1.00526	1.42935
PSMB8	0.69441	0.59231	0.75142	1.21869
ZBTB46	1.38181	1.00176	1.36643	1.3025
TMC7	1.10903	1.07127	0.82872	0.92486
PAPLN	1.02921	1.89346	1.42159	2.33705
HLA-A	0.74324	1.1032	0.84501	1.07873
GOLGA7B	2.91867	1.17733	2.99045	1.97461
HLA-B	1.05625	1.60146	1.06533	1.99155
TRAF1	0.8653	1.77004	0.88097	1.4941
TLR2	2.68923	3.22923	3.21158	4.44345
BHLHE41	1.71873	0.88543	0.74699	1.70303
ZSWIM4	0.96336	0.72764	0.91583	1.04162
IL3RA	0.82187	1.67986	1.47182	2.10772
RELB	0.94136	1.28017	0.99645	1.07191
ACKR3	0.98508	2.4461	1.80742	3.44812
EPHB1	1.779	1.19078	0.9339	1.1178
TTC39A	1.50242	1.55759	3.28981	2.32532
BMF	0.8466	2.21638	1.64155	1.4453
MASP2	1.28241	1.0067	0.843	1.39125
ARL2BP	1.38275	1.36243	1.25742	1.26283
TPO	2.54581	2.23757	1.29619	1.5736
ANO9	1.91629	1.90862	2.36769	2.22645
STARD10	0.87401	0.74365	1.00168	0.65123
FOXO4	0.88399	0.8129	0.76755	0.87469
CADM4	1.40999	0.71336	1.03112	0.89014
GPR68	1.30195	1.05932	0.98151	1.57675
DNER	2.67546	1.66225	1.3676	2.7839
PCDHGA10	1.30074	1.05885	1.00694	1.54204
A2M	1.25167	1.49682	0.61035	2.09278
NEURL3	3.16272	3.77787	3.72341	5.20144
C11orf96	0.74776	0.87657	1.46238	1.43659
SIRPB2	0.94619	1.6546	0.91898	1.94602
BIRC3	1.20784	2.39524	1.67576	1.44474
KCNE3	1.70804	1.32845	1.98728	2.95273
LIF	1.61287	0.80305	0.93503	2.54749
PLVAP	1.7141	1.03212	2.15412	1.1447
TGFBR3	0.65272	0.81585	0.9704	0.89786
MYLK	0.73082	0.84436	1.04098	0.73867
SLC22A4	0.82432	0.70676	0.79817	1.25205
PCDHGB7	0.92047	1.12869	1.02486	0.99305
CXCL10	1.46984	2.66374	1.52614	5.28095
CD38	2.17312	1.93562	2.65496	3.75329
GABARAP	0.78422	0.98042	0.77192	0.81093
CFB	1.81281	1.06536	2.04516	3.40798
JAK3	0.91416	0.74939	1.59077	1.35998
BCL2L11	0.82888	0.8416	1.36664	1.45741
ITGA8	2.36435	1.21162	2.14446	1.35965
ICOSLG	2.69965	2.30812	1.94226	3.16504
PCDHGB6	1.10435	0.70261	0.8814	1.05015
TMCC2	0.92576	0.98158	0.81591	1.03535
ETV7	1.11529	0.94793	0.70551	2.20195
HLA-F	1.005	1.59283	1.40372	2.60632
LXN	0.67423	0.95473	1.24726	1.26521
CSF3	1.17893	3.45247	1.97646	2.94429
C1R	1.07479	0.60744	1.13652	2.65313
ARL4C	0.60165	0.80894	0.78613	1.19189
NATD1	0.61359	0.64142	0.95574	0.8835
CXCL11	1.62628	2.36655	1.14958	3.72809
PLLP	0.76789	1.34911	1.47897	0.97351
PCDHB7	1.82415	1.4878	1.06276	2.18767
S100A3	1.29609	1.61714	1.91275	1.502
ARHGAP25	2.46432	2.60389	2.50611	2.23117
ABCC3	1.49803	1.36057	2.04798	1.255
MYO5C	0.60115	0.74571	1.06491	0.99536
PSMB9	0.66314	0.73723	0.67599	1.8262
RCHY1	0.75401	0.77125	0.90182	0.81708
ALG5	0.73696	1.13313	1.03853	0.73948
TPK1	0.67603	1.38819	0.80983	0.96521
CPXM2	0.81791	1.16468	0.96509	1.35484
TNIP3	0.92666	3.35053	1.56287	2.84471
ST6GALNAC2	1.61953	0.90124	1.62644	1.32753
LST1	1.34283	1.65648	2.20413	3.24505
OR2I1P	0.98064	1.959	1.00637	2.83804
GLIS3	0.72809	1.16272	0.654	0.84388
PKHD1L1	1.1562	1.88217	2.51214	4.26538
TVP23C-CDRT4	0.78163	0.71457	0.73614	0.89087
N4BP2L1	1.09921	0.73898	1.4427	1.12417
SCUBE2	1.61327	1.04029	1.37829	2.40854
SPNS3	2.17279	1.71577	2.12663	1.37394
HLA-DRB1	1.20421	0.69893	1.50353	1.34696
NOD2	1.3086	1.90702	2.36401	2.97119
FLVCR2	0.76756	1.25187	1.27912	1.17488
TNFRSF9	1.2348	2.35688	2.18366	2.30939
SELP	1.08945	1.0887	1.63891	3.92974
NMNAT2	0.93898	0.76845	1.03316	1.15132
ERO1B	1.10256	1.00686	0.67416	0.98867
TMEM229B	1.35236	1.58681	1.32301	2.53626
ZMAT1	0.87007	0.59358	0.80057	0.68068
CXCL6	0.62401	0.72609	0.70937	1.88553
NKX3-1	1.19783	1.97535	0.75931	2.17918
AFF3	0.74468	0.79758	1.12433	0.75924
CBLN2	1.74848	3.1757	1.3904	4.72711
SPX	1.48153	0.95332	1.22168	1.31782
KIF17	1.19696	0.93314	1.53166	2.21337
B3GNT7	1.1692	1.06876	1.88434	2.00791
STAT4	1.46534	1.78489	1.69143	3.00312
SFMBT2	0.7847	0.75617	0.73367	1.11986
ATP8A1	0.67505	1.65609	0.98733	1.31603
CXCL5	0.62664	2.21503	2.40106	3.0012
RASA4B	1.70133	0.94517	1.0617	1.13522
RARRES1	1.04186	0.72196	1.76457	2.45981
F3	0.81077	1.91717	0.74763	2.87776
MZT1	0.62233	1.1137	0.70472	0.6342
S1PR2	0.87444	0.69045	0.77844	0.75856
CITED4	0.58957	2.19127	1.74801	1.55025
PLAAT4	0.76599	1.02218	1.33125	2.28505
CD74	1.3279	1.44396	1.86227	2.74038
ADORA2A	1.17737	1.81501	1.70548	1.84355
C1S	1.3337	1.8126	1.80422	3.83198
SNX16	0.77058	1.03515	0.72243	0.77671
AKR1C3	0.66416	1.28323	0.94965	1.8286
SMIM10L2A	1.4208	1.49291	1.74046	1.04618
LDLRAD4	0.84286	1.23806	1.17084	0.86323
TENT5C	0.69776	0.84523	1.61621	0.77071
CA8	0.64196	1.7879	0.98188	2.17066
TNR	0.70675	0.76238	0.6713	1.95628
NUDT7	0.7815	0.86433	1.0764	0.73258
FHDC1	1.13722	1.8962	1.34704	1.43364
SLC26A9	0.91341	0.96797	1.54964	1.60948
SLCO2A1	1.01784	3.35947	3.78035	3.4916

## Sheet: Log2FC<-0.91, FDR<0.05
gene_name	CTNNB1_KD_vs_Ctrl_log2FoldChange	FZD4_KD_vs_Ctrl_log2FoldChange	LRP5_KD_vs_Ctrl_log2FoldChange	TSPAN12_KD_vs_Ctrl_log2FoldChange
NUDT4	-1.5421	-0.98844	-1.73105	-1.02361
MKI67	-1.72381	-1.31605	-1.10827	-1.09167
ANLN	-1.52246	-0.94754	-1.03015	-1.1967
DKK1	-1.67831	-1.69533	-1.68798	-1.65811
RRM2	-1.46892	-1.19448	-1.27573	-1.37044
SHCBP1	-1.78993	-0.99507	-1.26067	-1.12779
CDC20	-1.49213	-1.1634	-1.34945	-1.12319
CCNA2	-2.01833	-1.11456	-1.33695	-1.49007
FN1	-1.30544	-1.51133	-1.67682	-1.05726
KIF20A	-1.76827	-1.13462	-1.07842	-1.06948
CDCA8	-1.50578	-1.0499	-1.40745	-1.03321
CEP55	-1.53843	-1.02661	-1.26605	-1.06299
KIF18B	-1.53336	-1.07513	-1.17594	-1.18353
BUB1	-1.54684	-0.91476	-1.14943	-1.05495
TOP2A	-1.5594	-1.01716	-0.9503	-1.11186
AURKB	-1.52736	-0.95236	-1.19237	-1.07646
CDCA5	-1.28811	-0.91831	-1.23644	-1.15095
CLSPN	-1.89281	-0.98159	-1.48405	-1.24614
KIF2C	-1.46349	-0.96913	-1.21543	-1.089
CCNB2	-1.61845	-1.03672	-0.94436	-0.94142
SKA3	-1.88125	-0.93317	-1.31807	-1.18961
FSTL3	-1.2194	-1.24062	-1.21411	-1.51509
MCM10	-1.78153	-1.26017	-1.63631	-1.33045
HJURP	-1.4565	-0.95852	-0.97071	-1.13105
CENPF	-1.62888	-0.99154	-1.01809	-1.27769
CDCA7	-1.4444	-1.27153	-0.95456	-1.09523
CDCA2	-1.74324	-1.09949	-1.05031	-1.11485
FANCD2	-1.33475	-0.94961	-0.99797	-1.00619
DLGAP5	-1.54583	-0.93473	-1.09245	-0.99746
ATAD2	-1.51308	-1.02785	-1.15044	-1.10568
PKMYT1	-1.42562	-1.22157	-1.11736	-1.14611
SAPCD2	-1.17196	-1.42159	-1.37343	-1.31705
LYPD1	-2.02775	-1.41713	-2.91359	-3.46362
PIMREG	-1.36989	-1.23612	-0.98958	-1.1611
DIAPH3	-1.42054	-1.11509	-1.01986	-1.19589
CDC45	-1.28256	-1.05645	-1.11885	-0.9918
CDH6	-2.60267	-2.12736	-4.27913	-2.81973
CENPA	-1.59886	-1.11516	-1.32602	-1.26158
ASPM	-1.81219	-0.98932	-1.11677	-1.55319
KIF11	-1.61778	-0.91822	-1.22579	-1.22305
RFC3	-1.50392	-1.00211	-1.1634	-1.05807
MGARP	-1.06515	-1.84936	-1.20294	-1.23235
PLK4	-1.73259	-1.06814	-1.18926	-1.1544
XRCC2	-1.77031	-0.9471	-1.36506	-1.21979
FAM111B	-2.09231	-0.9389	-1.54499	-1.56762
MAD2L1	-1.56149	-1.1015	-1.18098	-1.62528
CENPI	-1.85409	-1.13779	-1.27838	-1.30737
KNL1	-1.45916	-0.94875	-1.02567	-0.96546
ARSK	-1.27691	-1.04975	-0.98912	-1.18129
TGFB2	-1.27835	-2.11044	-3.50721	-1.36635
TTK	-2.14437	-1.12348	-1.29027	-1.28999
ARHGAP11A	-1.67953	-0.91207	-1.20881	-1.00591
ORC1	-1.33276	-1.15265	-1.20677	-1.1521
KIF15	-1.71375	-1.02064	-1.32616	-1.5039
RAD54L	-1.31152	-1.08632	-1.22673	-1.09064
CDCA3	-1.12745	-1.05042	-1.13359	-1.02651
APOBEC3B	-1.81045	-1.42821	-1.18503	-1.38703
KIF18A	-1.55991	-0.97196	-1.10303	-1.2391
NEIL3	-1.55923	-1.11962	-1.22361	-1.11603
GINS2	-1.19157	-1.01693	-0.96114	-1.0631
DEPDC1	-1.87374	-0.93213	-1.51118	-1.38491
FBXO5	-1.52296	-1.19079	-0.97872	-1.07694
RIBC2	-2.28175	-1.37203	-2.01397	-1.13263
DSCC1	-1.42631	-1.21532	-1.08118	-1.21943
PARPBP	-1.60697	-1.12041	-1.07259	-1.14854
NEXN	-0.93409	-0.97275	-1.36902	-1.14401
EME1	-1.06833	-1.25941	-0.91932	-0.94998
GDF6	-1.42306	-2.1133	-2.75094	-1.97052
TXK	-1.33774	-1.50356	-1.69619	-2.06013
TEX15	-1.1764	-1.3844	-0.9243	-1.42395
OIP5	-1.89205	-1.59447	-1.27281	-1.49455
ASPHD1	-1.16541	-1.72509	-1.17791	-1.44994
ANGPT1	-1.03125	-1.92239	-1.11644	-1.36646
FBXO43	-1.25871	-1.00486	-1.0915	-1.03162
TMEM200B	-1.0618	-1.61027	-1.76799	-1.93161
TFR2	-1.38482	-2.34728	-1.45942	-1.12033
