# Supplementary material for: KIF11 prevents retinal endothelial ferroptosis in familial exudative vitreoretinopathy by inhibiting phosphorylation-driven PRDX1 phase separation
Source: Nat Commun. 2026 Mar 24;17:4360. doi: 10.1038/s41467-026-71009-7 (PMC13172007; doi:10.1038/s41467-026-71009-7)
Supplement: Supplementary file 7 — Source data [file 41467_2026_71009_MOESM7_ESM.xlsx]

## Sheet: Fig.1
j-m		Relative mRNA level (Normalized to GAPDH)
		CTRL			LRP5 KD
	LRP5	1.08958	0.901012	1.01862	0.249766	0.256752	0.211365
	KIF11	1.00497	0.995616	0.999435	0.291302	0.333035	0.302569
		Relative mRNA level (Normalized to GAPDH)
		CTRL			FZD4 KD
	FZD4	1.06614	0.963348	0.97365	0.293108	0.257028	0.293258
	KIF11	1.01517	1.04894	0.939098	0.38295	0.302988	0.309618
		Relative mRNA level (Normalized to GAPDH)
		CTRL			TSPAN12 KD
	TSPAN12	1.04447	1.02633	0.932856	0.22623	0.234411	0.21491
	KIF11	0.922081	0.851565	1.27354	0.162334	0.235631	0.145391
		Relative mRNA level (Normalized to GAPDH)
		CTRL			CTNNB1 KD
	CTNNB1	1.10264	0.756648	1.14071	0.00352162	0.00350277	0.215197
	KIF11	1.02462	0.832803	1.14258	0.569137	0.448216	0.463666
n-q		Relative protein levels (Normalized to GAPDH)
		CTRL			LRP5 KD
	LRP5	0.913138	1.04097	1.04589	0.419475	0.267774	0.167804
	KIF11	1.13698	1.00532	0.857699	0.596931	0.515875	0.465889
		Relative expression (Normalized to GAPDH)
		CTRL			FZD4 KD
	FZD4	1	1.19534	0.881047	0.506489	0.245522	0.145227
	KIF11	0.725626	1.2156	1.05877	0.360059	0.336355	0.224546
		Relative expression (Normalized to GAPDH)
	CTRL			TSPAN12 KD
	TSPAN12	0.945818	0.897601	1.15658	0.236432	0.303667	0.379926
	KIF11	1.01572	0.84989	1.13439	0.512954	0.517852	0.543376
		Relative expression (Normalized to GAPDH)
	CTRL			CTNNB1 KD
	CTNNB1	1.05499	1.03172	0.913288	0.225473	0.224601	0.259691
	KIF11	1.27006	0.822752	0.907188	0.185202	0.249517	0.201371

## Sheet: Fig.2
i	Relative Kif11 mRNA level in retina lysates (Normalized to Gapdh)
	P1	P7	P14	P21	P28
	0.999722	0.102856	0.0330674	0.0362966	0.0665337
	0.920043	0.0934969	0	0	0
	1.07977	0.093519	0	0	0
o	Relative KIF11 expression (Normalized to GAPDH)
	Wild type	Val156LysfsTer38	Thr463 AsnfsTer10	Gln781ArgfsTer18	Ser860Ter	Leu913ArgfsTer5	Lys969ArgfsTer19	Vector
	1.08524	0.0813379	0.321321	0.104409	0.356904	0.219573	0.108409	0.0897924
	0.914757	0.0695928	0.360422	0.128342	0.313247	0.239107	0.103385	0.0789356
	1	0.130814	0.258905	0.225837	0.414521	0.359045	0.280588	0.0523417
q	Vascular progression (%)
	WT +LV-CTRL	Ctnnb1 cKO +LV-CTRL	Ctnnb1 cKO +LV-KIF11
	84.243	56.2783	65.8085
	86.4153	46.5649	65.7445
	88.7513	50.3338	68.9032
	91.5736	52.585	60.5285
	91.25	53.1667	70.766
	89.8536	54.4709	65.8689
	84.9504	58.6655	64.6378
	89.1084	58.3804	64.7785
r	Vascular percentage area (%)
	WT +LV-CTRL	Ctnnb1 cKO +LV-CTRL	Ctnnb1 cKO +LV-KIF11
	45.061	39.1296	36.8393
	50.4074	35.9227	30.1581
	48.1515	47.1584	38.1643
	43.3777	34.304	35.332
	46.2073	42.8731	31.2618
	39.9932	31.9042	32.5022
	48.4255	44.9968	40.0547
	50.7302	38.7127	35.4528

## Sheet: Fig.3
a		Cell index							h		Relative expression							j		Relative expression (Normalized to GAPDH)
	Time-Interval	CTRL			KIF11 KD						CTRL			KIF11 KD						CTRL			KIF11 KD
	0	0	0	0	0	0	0			Trans_GPX4	1.05574	0.931381	1.01288	0.809723	0.808362	0.58896			xCT	0.974629	1.16093	0.864437	0.314741	0.166736	0.31939
	0	-0.0021	0.0036	0.0005	0.0039	0.0023	-0.005			Pro_GPX4	0.773673	1.17709	1.04924	0.540817	0.435082	0.0435082			PCBP1	0.790943	1.26069	0.948367	0.419987	0.325656	0.271401
	0	0.0781	0.0741	0.0794	0.1213	0.1197	0.0768												GPX4	0.964958	0.981262	1.05378	0.69181	0.472544	0.750098
	0	0.1593	0.1964	0.1984	0.2806	0.3234	0.2045												SLC3A2	0.860837	1.02215	1.11701	0.483014	0.549037	0.446233
	0	0.2976	0.3475	0.3112	0.4482	0.4902	0.3644		k	Relative GPx level (DNTB)									ACSL4	1.05347	0.98864	0.95789	1.74961	1.74287	1.87144
	1	0.4367	0.4765	0.4181	0.5764	0.6233	0.5096			CTRL	KIF11 KD								HO-1	1.04995	1.28589	0.664165	1.82299	2.31753	2.05611
	1	0.5514	0.5754	0.5209	0.6699	0.7125	0.6192			1.08529	0.517348								FSP1	1.02486	0.975069	0.999913	1.21864	1.22852	1.20866
	1	0.6315	0.6578	0.6091	0.7278	0.7717	0.7065			1.06295	0.433706								DHODH	1.07363	1.00645	0.921624	1.07634	1.0734	1.03872
	1	0.6967	0.7138	0.6837	0.7751	0.8263	0.7626			0.851758	0.397498								KIF11	1.1426	1.10762	0.749778	0.201658	0.160706	0.246651
	2	0.7429	0.7586	0.7325	0.813	0.8589	0.8072
	2	0.7834	0.7965	0.7749	0.8471	0.887	0.8458
	2	0.8185	0.8281	0.8136	0.8795	0.9107	0.8775		m	Relative mean intensity of FerrOrange
	2	0.8398	0.8618	0.8465	0.9068	0.922	0.8991				CTRL	KIF11 KD
	3	0.8615	0.8856	0.8772	0.9321	0.9331	0.9324				1.16353	3.53984
	3	0.8832	0.8959	0.8977	0.947	0.9461	0.9424				0.967583	3.4874
	3	0.9038	0.9146	0.9071	0.9622	0.9686	0.9636				1.17887	3.50514
	3	0.9211	0.9286	0.9275	0.9727	0.9709	0.9724				0.924019	3.70334
	4	0.945	0.9475	0.9398	0.9876	0.9701	0.9874				0.969367	5.8125
	4	0.9639	0.9673	0.9654	0.9895	0.9805	0.9894				0.796612	2.83758
	4	0.9781	0.9797	0.9815	0.9969	0.9887	0.9952
	4	1	1	1	1	1	1
	5	1.0206	1.0095	1.0222	1.0037	0.999	0.9936		n	Relative MDA level
	5	1.0387	1.0224	1.0337	1.0039	1.0036	0.9984			CTRL	KIF11 KD
	5	1.0494	1.0293	1.048	1.0095	1.0107	1.003			1.07166	1.23404
	23	1.7928	2.0003	1.8123	1.343	1.288	1.3526			0.945976	1.29658
	23	1.7952	2.0111	1.8282	1.3225	1.2853	1.3665			1.05263	1.2613
	24	1.801	2.0253	1.8345	1.3569	1.3012	1.3828
	24	1.8222	2.0425	1.8454	1.362	1.3	1.3844
	24	1.8456	2.0292	1.8614	1.3669	1.3047	1.3813		p	Percentage of Bodipy+ cells
	24	1.862	2.0504	1.8591	1.3697	1.3156	1.3606			Hours	CTRL			KIF11 KD
	25	1.8779	2.0686	1.8559	1.3561	1.316	1.3622			-2	0	0	0	0	0	0
	25	1.8793	2.0852	1.8802	1.3479	1.3194	1.3538			4	0.938967	1.43885	1.17647	21.1765	14.8148	18.6441
	25	1.8872	2.0914	1.8847	1.3594	1.3112	1.3694			14	5	6.94981	6.47482	30.3922	44.8276	49.2754
	25	1.8978	2.1042	1.8853	1.365	1.3143	1.3672
	26	1.9055	2.116	1.8819	1.3705	1.3135	1.3657
	26	1.9417	2.1305	1.8625	1.3567	1.3151	1.365		r	Relative mean intensity of CellRox
	26	1.9601	2.1145	1.8892	1.37	1.3496	1.3883				CTRL	KIF11 KD
	26	1.9722	2.1223	1.9162	1.3647	1.3635	1.3783				1.27726	6.55967
	27	1.9821	2.1311	1.9423	1.3679	1.3389	1.3834				1.49555	10.436
	27	1.9929	2.164	1.9388	1.3801	1.3381	1.3898				1.55564	9.12361
	27	1.993	2.1676	1.9487	1.3798	1.3342	1.3925				0.693575	8.94558
	27	1.9921	2.1809	1.9531	1.4004	1.3421	1.3984				0.8297	14.0011
	28	2.0052	2.2095	1.9833	1.4147	1.3561	1.3842				0.598783	7.62541
	28	2.0232	2.2256	1.992	1.4092	1.3443	1.4084				0.549512	6.60215
	28	2.023	2.2261	1.9971	1.4178	1.3341	1.4048
	28	2.0303	2.2434	2.0183	1.4178	1.3489	1.3894
	29	2.0441	2.2347	2.0431	1.4193	1.3494	1.4141
	29	2.0161	2.2352	2.068	1.4176	1.3564	1.4243
	29	2.0197	2.2562	2.0633	1.4194	1.3549	1.417
	29	2.0615	2.2759	2.0569	1.4235	1.3499	1.4289
	30	2.0884	2.2779	2.0714	1.449	1.3411	1.4355
	30	2.0791	2.2821	2.0778	1.4559	1.3499	1.426
	30	2.0642	2.2687	2.1025	1.4577	1.3628	1.4317
	30	2.102	2.2703	2.1011	1.46	1.3665	1.4241
	31	2.1039	2.2727	2.1137	1.4499	1.3705	1.4174
	31	2.1148	2.2776	2.1169	1.4445	1.3725	1.4056
	31	2.1078	2.28	2.1237	1.4382	1.3831	1.4118
	31	2.1078	2.3019	2.1474	1.4474	1.3939	1.4101
	32	2.1534	2.2952	2.1481	1.4414	1.3861	1.4237
	32	2.1565	2.3137	2.1514	1.4455	1.3605	1.4078
	32	2.1873	2.3282	2.1718	1.4496	1.3562	1.4051
	32	2.1934	2.3537	2.1698	1.4547	1.3676	1.4198
	33	2.2188	2.3706	2.1918	1.4463	1.3676	1.423
	33	2.2391	2.3723	2.2293	1.448	1.3703	1.4032
	33	2.2269	2.3907	2.2382	1.455	1.3753	1.4082
	33	2.2424	2.3698	2.2475	1.4355	1.3619	1.4172
	34	2.2544	2.3943	2.2535	1.433	1.3645	1.4202
	34	2.2558	2.4222	2.2756	1.4449	1.3605	1.4314
	34	2.2545	2.4189	2.2787	1.4438	1.3671	1.4222
	34	2.2748	2.4111	2.2514	1.4525	1.3693	1.4214
	35	2.2898	2.4436	2.2658	1.4512	1.3741	1.4369
	35	2.2604	2.4904	2.2862	1.4553	1.3806	1.4291
	35	2.2712	2.5198	2.3089	1.4413	1.3926	1.4588
	35	2.2836	2.5621	2.3441	1.4411	1.3926	1.4514
	36	2.2873	2.5897	2.3425	1.438	1.382	1.4339
	36	2.2971	2.5934	2.3425	1.4306	1.3801	1.4141
	36	2.3118	2.6005	2.3618	1.4358	1.3882	1.4157
	36	2.3344	2.628	2.3884	1.454	1.3798	1.4316
	37	2.3628	2.6488	2.3848	1.4394	1.3782	1.4461
	37	2.3764	2.6645	2.404	1.45	1.3714	1.4514
	37	2.3727	2.6493	2.4009	1.4375	1.3774	1.4426
	37	2.3567	2.6656	2.4049	1.4421	1.3883	1.4452
	38	2.3727	2.7057	2.3751	1.44	1.4016	1.4299
	38	2.3778	2.7067	2.3996	1.4446	1.4023	1.4274
	38	2.3946	2.713	2.4088	1.4404	1.4093	1.4188
	38	2.4256	2.6965	2.4121	1.4501	1.3879	1.4277
	39	2.426	2.7117	2.4195	1.4353	1.3806	1.4372
	39	2.4532	2.7399	2.4243	1.428	1.387	1.4357
	39	2.4819	2.7738	2.4317	1.416	1.3838	1.4381
	39	2.4929	2.7624	2.444	1.4017	1.3853	1.4433
	40	2.4945	2.784	2.4365	1.391	1.3848	1.4358
	40	2.5091	2.7899	2.4545	1.3995	1.3779	1.4227
	40	2.5211	2.7826	2.4954	1.4012	1.3729	1.4238
	40	2.5117	2.8137	2.5408	1.3922	1.3599	1.4099
	41	2.5041	2.8014	2.5493	1.3924	1.3645	1.4108
	41	2.496	2.7758	2.5804	1.4034	1.3602	1.4137
	41	2.4801	2.7902	2.5995	1.419	1.372	1.4207
	41	2.4938	2.7874	2.6247	1.4187	1.3658	1.4382
	42	2.5104	2.8108	2.6116	1.4146	1.3726	1.4236
	42	2.5544	2.8206	2.6417	1.4282	1.378	1.4135
	42	2.5316	2.8356	2.6434	1.4415	1.3657	1.4098
	42	2.5339	2.8742	2.6635	1.4385	1.3666	1.4129
	43	2.5543	2.9013	2.6776	1.424	1.3624	1.4114
	43	2.5468	2.8952	2.6942	1.4159	1.3795	1.4006
	43	2.5509	2.9002	2.6921	1.4246	1.3788	1.4068
	43	2.5863	2.9394	2.6794	1.4077	1.3794	1.4037
	44	2.5964	2.9581	2.693	1.3868	1.3629	1.4089
	44	2.6172	2.9513	2.6828	1.378	1.3643	1.402
	44	2.6389	2.9153	2.6892	1.3612	1.3559	1.3783
	44	2.6562	2.926	2.6981	1.3478	1.3588	1.3703
	45	2.6823	2.905	2.7028	1.3525	1.3674	1.3469
	45	2.6919	2.9338	2.6903	1.3542	1.365	1.3572
	45	2.6769	2.9248	2.7118	1.3748	1.3522	1.3613
	45	2.6924	2.9295	2.7061	1.3539	1.3547	1.3492
	46	2.7376	2.9616	2.7202	1.3483	1.359	1.3558
	46	2.7351	2.9785	2.745	1.3499	1.359	1.3606
	46	2.6947	2.9645	2.7264	1.3484	1.3519	1.3511
	46	2.6868	2.9387	2.7204	1.3509	1.3539	1.3457
	47	2.7143	2.9466	2.7284	1.3515	1.3727	1.3528
	47	2.7457	2.9705	2.7064	1.3615	1.3614	1.3594
	47	2.762	3.0147	2.7331	1.3575	1.3633	1.3605
	47	2.7285	3.0199	2.7359	1.3471	1.3569	1.3666
	48	2.7268	3.0301	2.7245	1.3436	1.3565	1.3662
	48	2.7345	3.0471	2.7473	1.3461	1.3591	1.3598
	48	2.7527	2.9954	2.7358	1.3372	1.3579	1.3574
	48	2.7399	3.008	2.7572	1.3319	1.3694	1.364
	49	2.7715	3.0212	2.7664	1.3211	1.3564	1.3776
	49	2.7829	3.0333	2.7887	1.3194	1.3385	1.3677
	49	2.7953	3.0437	2.8065	1.3151	1.3299	1.3705
	50	2.1184	2.1895	1.5509	1.1808	1.1671	1.2534
	50	2.4049	2.5766	1.9429	1.4483	1.4443	1.4723
	50	2.588	2.7807	2.1613	1.5566	1.5655	1.5425
	51	2.7322	2.9761	2.3195	1.6009	1.6051	1.5796
	51	2.86	3.1433	2.4531	1.6487	1.636	1.6085
	51	2.9889	3.2478	2.5423	1.6827	1.6767	1.6142
	51	3.0724	3.3351	2.6257	1.7026	1.6912	1.6248
	52	3.0828	3.3932	2.6925	1.7218	1.7176	1.635
	52	3.0909	3.4469	2.7334	1.7274	1.726	1.6423
	52	3.0958	3.4672	2.7741	1.7332	1.7316	1.6613
	52	3.1204	3.4809	2.7819	1.7301	1.7298	1.6502
	53	3.1483	3.5177	2.8228	1.734	1.7392	1.6504
	53	3.1435	3.4567	2.7939	1.7356	1.7368	1.6529
	53	3.1859	3.4592	2.8191	1.7396	1.7356	1.6652
	53	3.2048	3.4926	2.8463	1.7349	1.7201	1.6777
	54	3.2087	3.5386	2.8665	1.7277	1.7105	1.6834
	54	3.2389	3.5527	2.8884	1.7256	1.6949	1.6837
	54	3.2635	3.6022	2.9139	1.7223	1.6907	1.6779
	54	3.2869	3.6375	2.9429	1.7295	1.6837	1.6746
	55	3.3335	3.6363	2.9721	1.7221	1.6793	1.6594
	55	3.3844	3.6784	2.9906	1.7097	1.6821	1.6536
	55	3.4121	3.6914	3.0208	1.7084	1.6882	1.6518
	55	3.4089	3.7274	3.0401	1.7005	1.6939	1.6516
	56	3.4436	3.7547	3.0818	1.6968	1.6922	1.6456
	56	3.4399	3.7446	3.094	1.6877	1.6894	1.6537
	56	3.439	3.7429	3.1175	1.6854	1.6758	1.6496
	56	3.447	3.8046	3.1038	1.6837	1.6817	1.6565
	57	3.4468	3.8172	3.0936	1.6895	1.6785	1.6519
	57	3.4474	3.8513	3.1391	1.682	1.6768	1.6503
	57	3.497	3.8671	3.1632	1.6646	1.6722	1.6458
	57	3.4842	3.9088	3.1899	1.6667	1.6715	1.6388
	58	3.5245	3.9285	3.231	1.6821	1.6745	1.65
	58	3.5274	3.939	3.2482	1.682	1.6609	1.6399
	58	3.5247	3.968	3.3079	1.6608	1.6527	1.6502
	58	3.5552	4.0084	3.3391	1.6485	1.6624	1.6362
	59	3.5611	4.0228	3.37	1.6324	1.6453	1.6235
	59	3.5955	4.0694	3.3534	1.6184	1.641	1.6208
	59	3.6021	4.0935	3.3591	1.6061	1.6256	1.6237
	59	3.6182	4.1031	3.3308	1.611	1.6063	1.6221
	60	3.6318	4.135	3.3246	1.5924	1.5997	1.6248
	60	3.6485	4.1692	3.3558	1.5818	1.6037	1.5917
	60	3.6434	4.2115	3.3865	1.5673	1.5892	1.5787
	60	3.6783	4.2389	3.4009	1.5652	1.583	1.5578
	61	3.6584	4.2619	3.4215	1.5525	1.5645	1.5454
	61	3.6898	4.2756	3.4365	1.5483	1.5498	1.5283
	61	3.6899	4.286	3.4689	1.537	1.5349	1.5248
	61	3.676	4.309	3.457	1.5292	1.5241	1.5121
	62	3.7014	4.2745	3.4777	1.5235	1.5033	1.5019
	62	3.7242	4.288	3.4782	1.5125	1.4967	1.5045
	62	3.7302	4.3011	3.4957	1.503	1.4879	1.4866
	62	3.768	4.3452	3.5369	1.4965	1.4846	1.4763
	63	3.7745	4.3702	3.5423	1.4717	1.4647	1.4751
	63	3.781	4.3473	3.5149	1.4659	1.4574	1.4657
	63	3.7681	4.3138	3.5121	1.4515	1.4537	1.4514
	63	3.7752	4.3132	3.5125	1.4478	1.4416	1.4308
	64	3.7987	4.3284	3.4937	1.4474	1.4284	1.4214
	64	3.8233	4.3767	3.5321	1.43	1.4133	1.4236
	64	3.823	4.3594	3.5564	1.4167	1.3959	1.4169
	64	3.8055	4.3448	3.5435	1.4093	1.3881	1.393
	65	3.7826	4.3806	3.5392	1.3882	1.3903	1.3682
	65	3.7941	4.331	3.5321	1.3629	1.3748	1.3475
	65	3.8254	4.36	3.5599	1.3687	1.3668	1.3358
	65	3.8445	4.3893	3.5909	1.343	1.3433	1.3298
	66	3.8388	4.4162	3.6199	1.3324	1.3282	1.3185
	66	3.8319	4.4193	3.6183	1.3258	1.326	1.3187
	66	3.8461	4.4386	3.6165	1.3205	1.3193	1.3027
	66	3.8598	4.4594	3.6186	1.3146	1.3019	1.295
	67	3.8205	4.5273	3.646	1.2963	1.2984	1.2814
	67	3.8301	4.5179	3.6591	1.2951	1.2895	1.2615
	67	3.8627	4.5229	3.679	1.2841	1.271	1.2723
	67	3.8903	4.5624	3.6508	1.2718	1.2746	1.2588
	68	3.9536	4.5416	3.6383	1.2568	1.2595	1.2572
	68	3.9584	4.5494	3.6546	1.2308	1.2437	1.2404
	68	3.9845	4.5652	3.6821	1.2111	1.2314	1.221
	68	3.9933	4.5918	3.7322	1.2106	1.2079	1.2215
	69	4.0389	4.6057	3.7252	1.1972	1.1867	1.2082
	69	4.0418	4.5711	3.7224	1.1967	1.1864	1.2048
	69	4.0462	4.5266	3.7132	1.1781	1.1693	1.1948
	69	4.0806	4.5676	3.6848	1.1625	1.1764	1.175
	70	4.0572	4.5924	3.6858	1.1497	1.1557	1.1648
	70	4.0873	4.5758	3.7001	1.1367	1.158	1.1597
	70	4.133	4.6389	3.7186	1.1317	1.1393	1.1562
	70	4.0839	4.6241	3.7057	1.1071	1.1333	1.1437
	71	4.1264	4.666	3.7254	1.1029	1.1145	1.1384
	71	4.1211	4.6952	3.745	1.1007	1.0987	1.141
	71	4.1452	4.7091	3.7554	1.0781	1.0852	1.1241
	71	4.1622	4.702	3.7491	1.0735	1.0948	1.113
	72	4.1651	4.7282	3.7663	1.0678	1.0802	1.1033
	72	4.1834	4.7491	3.7941	1.0584	1.0637	1.112
	72	4.1713	4.7212	3.8137	1.0524	1.0591	1.0946
	72	4.1882	4.7315	3.8756	1.0417	1.0431	1.0923
	73	4.1975	4.7353	3.8957	1.0397	1.0322	1.0866
	73	4.1905	4.7041	3.9073	1.0279	1.0207	1.08
	73	4.1478	4.6947	3.9074	1.0115	1.0107	1.0648
	73	4.1647	4.751	3.8759	0.9912	1.0056	1.0624
	74	4.1421	4.808	3.8759	0.9911	1.0049	1.0535
	74	4.1219	4.8726	3.9069	0.9782	1.001	1.0275
	74	4.1103	4.855	3.9236	0.9626	0.9844	1.0288
	74	4.1879	4.8738	3.946	0.9632	0.9776	1.0047
	75	4.1798	4.8867	3.9359	0.9535	0.9632	0.9961
	75	4.2104	4.922	3.9417	0.9453	0.9585	0.9919
	75	4.27	4.9672	3.9315	0.9345	0.9444	0.9797
	75	4.2753	4.9437	3.9488	0.9207	0.9446	0.968
	76	4.297	4.9384	3.9803	0.9081	0.9341	0.9515
	76	4.2541	4.9399	3.9526	0.8952	0.9249	0.9353
	76	4.2647	4.9025	3.9536	0.882	0.9127	0.9312
	76	4.2683	4.9367	3.908	0.87	0.9004	0.9335
	77	4.2645	4.9475	3.9445	0.858	0.8919	0.9125
	77	4.3029	5.0009	3.9726	0.8419	0.8869	0.9236
	77	4.2945	5.0357	3.9794	0.8378	0.8878	0.9262
	77	4.317	4.9896	3.9881	0.8274	0.8744	0.9234
	78	4.3105	4.9953	4.0435	0.8288	0.8718	0.905
	78	4.306	5.0222	4.0616	0.8315	0.8639	0.9084
	78	4.3155	5.0299	4.057	0.8107	0.8583	0.8934
	78	4.3023	5.0793	4.0584	0.7979	0.8562	0.8868
	79	4.3033	5.0593	4.088	0.7947	0.8526	0.8925
	79	4.3159	5.0822	4.0972	0.7844	0.8535	0.8889
	79	4.334	5.1066	4.1191	0.7858	0.8408	0.8799
	79	4.3678	5.1216	4.1203	0.7667	0.8347	0.8755
	80	4.3783	5.1293	4.1426	0.7572	0.8408	0.8754
	80	4.3928	5.1951	4.1556	0.7526	0.8225	0.8738
	80	4.3622	5.1115	4.2015	0.7533	0.8134	0.8684
	80	4.3253	5.0925	4.1743	0.7463	0.8037	0.8692
	81	4.3448	5.1395	4.1802	0.7393	0.8019	0.8665
	81	4.3867	5.1044	4.2138	0.7372	0.798	0.8572
	81	4.394	5.0751	4.2204	0.736	0.7928	0.8541
	81	4.381	5.0802	4.1694	0.7316	0.7883	0.8468
	82	4.3675	5.1327	4.2111	0.7213	0.7845	0.8419
	82	4.3659	5.152	4.229	0.7191	0.7864	0.8367
	82	4.3926	5.2383	4.1929	0.7137	0.7829	0.8325
	82	4.424	5.243	4.2314	0.7086	0.774	0.8308
	83	4.4464	5.2653	4.2549	0.6921	0.7633	0.831
	83	4.4737	5.2476	4.2712	0.6945	0.7655	0.8236
	83	4.48	5.169	4.2375	0.695	0.7554	0.8083
	83	4.5258	5.204	4.2441	0.6921	0.7446	0.8128
	84	4.535	5.2032	4.1805	0.6832	0.7463	0.8131
	84	4.545	5.1792	4.2149	0.6827	0.7421	0.8214
	84	4.561	5.1778	4.2191	0.6831	0.746	0.8154
	84	4.5552	5.2384	4.2032	0.6771	0.7401	0.808
	85	4.5421	5.2544	4.1937	0.6709	0.7442	0.8111
	85	4.5578	5.2962	4.2689	0.676	0.7297	0.82
	85	4.562	5.2936	4.2385	0.6691	0.7244	0.8141
	85	4.6074	5.32	4.1995	0.6685	0.7201	0.8087
	86	4.6482	5.3088	4.1789	0.6569	0.7136	0.8048
	86	4.6183	5.3073	4.2041	0.6548	0.7164	0.7905
	86	4.6611	5.3293	4.2081	0.6515	0.7095	0.7813
	86	4.7118	5.3354	4.2253	0.6491	0.7106	0.7789
	87	4.7059	5.3151	4.258	0.6501	0.6984	0.784
	87	4.6699	5.2816	4.2081	0.6482	0.6931	0.7819
	87	4.6886	5.3424	4.2227	0.6404	0.6864	0.7781
	87	4.6787	5.338	4.2227	0.6315	0.6705	0.7828
	88	4.6719	5.307	4.1643	0.6285	0.6679	0.7851
	88	4.7076	5.3122	4.1938	0.6293	0.6622	0.7791
	88	4.7244	5.3192	4.2402	0.6322	0.6683	0.771
	88	4.7017	5.3667	4.2924	0.6264	0.6701	0.7656
	89	4.7425	5.3929	4.2927	0.6209	0.6653	0.7681
	89	4.7633	5.4161	4.2886	0.6215	0.6618	0.7679
	89	4.7771	5.4176	4.275	0.6193	0.6686	0.7645
	89	4.7681	5.4121	4.2768	0.614	0.6635	0.7632
	90	4.8092	5.353	4.2978	0.6107	0.6702	0.7564
	90	4.8423	5.3284	4.2995	0.6017	0.6646	0.7522
	90	4.8437	5.313	4.2875	0.6016	0.6567	0.7428
	90	4.8637	5.3239	4.3241	0.5948	0.6492	0.7401
	91	4.8341	5.3932	4.3179	0.5951	0.6461	0.7368
	91	4.8479	5.4307	4.3418	0.5941	0.6508	0.7369
	91	4.8467	5.4088	4.3689	0.5952	0.6482	0.7344
	91	4.8369	5.4359	4.3662	0.5902	0.6494	0.7337
	92	4.7969	5.5005	4.3695	0.592	0.6538	0.7322
	92	4.8485	5.5474	4.3316	0.5805	0.652	0.735
	92	4.8014	5.5709	4.3881	0.5892	0.645	0.7312
	92	4.8779	5.6051	4.3773	0.5874	0.6433	0.7283
	93	4.8438	5.6602	4.3852	0.5883	0.6384	0.7191
	93	4.8176	5.6373	4.3761	0.5881	0.6334	0.7187
	93	4.8605	5.6142	4.3758	0.5853	0.6335	0.7247
	93	4.8218	5.577	4.425	0.58	0.6284	0.7222
	94	4.8043	5.6123	4.4553	0.5843	0.6229	0.7253
	94	4.7495	5.6825	4.4764	0.5752	0.6272	0.728
	94	4.7746	5.7047	4.4777	0.5716	0.6181	0.7262
	94	4.8002	5.6577	4.5003	0.5638	0.6127	0.7221
	95	4.7837	5.6485	4.4797	0.5672	0.6214	0.7239
	95	4.7571	5.6394	4.4807	0.5728	0.6243	0.7187
	95	4.818	5.6279	4.5157	0.5762	0.6235	0.7193
	95	4.8172	5.5728	4.5387	0.5753	0.6179	0.7218
	96	4.7855	5.58	4.5563	0.5732	0.6113	0.719
	96	4.7838	5.5599	4.5029	0.5666	0.6025	0.718
	96	4.7904	5.5545	4.4795	0.555	0.6047	0.7127
	96	4.8027	5.5452	4.4698	0.5574	0.6006	0.7109
	97	4.8191	5.5945	4.5094	0.5539	0.6048	0.7116
	97	4.7572	5.6541	4.5084	0.556	0.5989	0.7034
	97	4.7427	5.6636	4.5261	0.5583	0.5883	0.7011
	97	4.8314	5.7048	4.536	0.5555	0.5874	0.6961
	98	4.804	5.6109	4.5889	0.5504	0.5797	0.6987
	98	4.8048	5.7024	4.5631	0.5546	0.5774	0.6878
	98	4.8075	5.6656	4.5571	0.559	0.5693	0.6795
	98	4.8012	5.6624	4.568	0.5571	0.5717	0.6781
	99	4.8169	5.6566	4.5609	0.5572	0.5759	0.678
	99	4.7924	5.6186	4.558	0.5609	0.5789	0.6831
	99	4.8121	5.6311	4.5343	0.5559	0.5764	0.6895
	99	4.7786	5.6761	4.5679	0.5602	0.5742	0.6908
	100	4.7952	5.7204	4.5695	0.5621	0.5702	0.6894
	100	4.7945	5.7077	4.5728	0.5487	0.5743	0.6878
	100	4.8027	5.6768	4.5682	0.5452	0.5682	0.6943
	100	4.8357	5.5541	4.6051	0.5486	0.5607	0.6945

## Sheet: Fig.4
a		Cell index						c	Relative mean intensity of CellROX
	Time-Interval(Hour)	Kif11 KD			Kif11 KD+Fer-1				KIF11 KD+DMSO	KIF11 KD+Fer-1
	0	0	0	0	0	0	0		0.938938	0.0924609
	0	0.0003	0.0002	0.0013	0.0013	0.0012	-0.0008		0.881141	0.118664
	0	0.1184	0.1144	0.1128	0.109	0.0876	0.1206		1.22299	0.102411
	0	0.2528	0.2335	0.2333	0.2415	0.182	0.2307		0.856156	0.0773724
	1	0.398	0.3824	0.378	0.3688	0.2951	0.3595		1.21809	0.0744982
	1	0.5515	0.5269	0.5195	0.5049	0.4355	0.4924		1.08664	0.057284
	1	0.6906	0.6571	0.6448	0.6284	0.5783	0.6137		0.796046	0.0768385
	1	0.7883	0.7542	0.7437	0.7283	0.6963	0.712
	2	0.8492	0.819	0.815	0.8049	0.7851	0.7793	d	Relative mean intensity of FerroOrange
	2	0.8939	0.8678	0.8624	0.8557	0.844	0.8268		KIF11 KD+DMSO	KIF11 KD+Fer-1
	2	0.9138	0.8972	0.8937	0.897	0.8842	0.8644		0.977811	0.397405
	2	0.9308	0.9155	0.9117	0.9215	0.9164	0.8887		1.04205	0.310909
	3	0.9389	0.9211	0.9199	0.936	0.9306	0.9048		1.0299	0.41552
	3	0.9406	0.9304	0.9284	0.9416	0.9438	0.9274		0.888769	0.391519
	3	0.9497	0.9356	0.9408	0.9502	0.9418	0.9378		1.11209	0.413026
	3	0.9476	0.9356	0.9473	0.9585	0.9533	0.9439		0.94929	0.3986
	4	0.9598	0.9396	0.9556	0.9637	0.9537	0.955
	4	0.9627	0.9529	0.962	0.9627	0.9558	0.9638	e	Relative GPx levels (DNTB)
	4	0.9651	0.9582	0.9728	0.9674	0.9664	0.9732		CTRL	CTRL+Fer-1	KIF11 KD	KIF11 KD+Fer-1
	4	0.9739	0.9728	0.9811	0.9806	0.9756	0.9856		0.931421	0.935707	0.315199	1.23805
	5	0.9795	0.9816	0.9885	0.9927	0.9855	0.9943		1.03891	1.07847	0.397956	0.842071
	5	1	1	1	1	1	1		1.02967	1.03297	0.435213	0.888559
	5	1.0114	1.008	1.0128	1.0023	1.0123	1.0119
	5	1.0212	1.0202	1.0294	1.0016	1.0225	1.0201
	6	1.0356	1.0351	1.0442	1.017	1.0317	1.0248	f	Relative MDA levels
	6	1.0491	1.039	1.0564	1.0222	1.0386	1.0231		KIF11 KD	KIF11 KD+Fer-1
	6	1.0643	1.0503	1.0669	1.0276	1.0375	1.0282		1.17136	1.02046
	6	1.083	1.0682	1.0824	1.0332	1.0419	1.0465		1.2016	1.00399
	7	1.101	1.0897	1.1042	1.0301	1.0563	1.0527		1.22355	1.04172
	7	1.1189	1.0965	1.1079	1.0356	1.0684	1.0581
	7	1.1231	1.1114	1.122	1.0333	1.0763	1.0614	h	Relative KIF11 protein level
	7	1.137	1.12	1.1345	1.0413	1.0759	1.0828		CTRL	CTRL+Fer-1	KIF11 KD	KIF11 KD+Fer-1
	8	1.1522	1.132	1.1508	1.0591	1.0965	1.0945		0.98647	0.979998	0.325536	0.279565
	8	1.165	1.1511	1.1651	1.0831	1.1163	1.1133		1.05315	1.52072	0.250485	0.374326
	8	1.1888	1.1573	1.1916	1.0926	1.1196	1.1223		0.960385	0.992104	0.2932	0.462359
	8	1.2076	1.1752	1.1966	1.1043	1.1468	1.131
	9	1.2277	1.1963	1.2116	1.136	1.1729	1.1585	i	Relative GPX4 protein level
	9	1.2395	1.2087	1.2345	1.1451	1.1961	1.1858		CTRL	CTRL+Fer-1	KIF11 KD	KIF11 KD+Fer-1
	9	1.2566	1.2204	1.2595	1.1616	1.2029	1.2082		1.02171	0.970059	0.356229	0.641357
	9	1.2737	1.24	1.2822	1.1774	1.2349	1.2339		0.939488	0.939953	0.200302	0.867361
	10	1.2963	1.2604	1.2999	1.1892	1.2533	1.2415		1.0388	0.87497	0.201088	1.06725
	10	1.306	1.2861	1.3116	1.2082	1.2732	1.2674
	10	1.322	1.2987	1.3184	1.2226	1.3005	1.278	j	Relative SLC3A2 protein level
	10	1.3474	1.3136	1.3443	1.2479	1.3059	1.29		CTRL	CTRL+Fer-1	KIF11 KD	KIF11 KD+Fer-1
	11	1.3587	1.3266	1.3596	1.2741	1.33	1.3165		1.20257	1.07318	0.313737	0.826171
	11	1.3866	1.3454	1.378	1.2941	1.3514	1.3412		0.853348	1.14931	0.182554	1.24554
	11	1.4022	1.3609	1.3885	1.3101	1.3856	1.3556		0.944079	1.02085	0.202942	1.28431
	11	1.4234	1.3757	1.4088	1.3243	1.3898	1.3652
	12	1.448	1.3937	1.437	1.3363	1.4073	1.3843	k	Relative ACSL4 protein level
	12	1.458	1.4029	1.4511	1.3533	1.4196	1.4089		CTRL	CTRL+Fer-1	KIF11 KD	KIF11 KD+Fer-1
	12	1.4824	1.422	1.4668	1.3783	1.4386	1.4168		1.02672	1.05276	2.09626	0.970367
	12	1.5005	1.4288	1.4819	1.3903	1.4541	1.436		0.913327	1.09141	1.8227	1.42838
	13	1.5225	1.4521	1.5055	1.4114	1.4759	1.4487		1.05995	1.0829	1.73685	1.37397
	13	1.5285	1.4783	1.5182	1.4301	1.4881	1.4613
	13	1.5449	1.4826	1.5261	1.4389	1.5066	1.4775	m	Percentage of Bodipy+ cells
	13	1.5539	1.4916	1.543	1.448	1.5137	1.4927		CTRL	KIF11 KD	KIF11 KD+Fer-1
	14	1.566	1.4994	1.5483	1.4555	1.5247	1.5065		9.32203	59.893	2.17391
	14	1.5742	1.5141	1.5664	1.4608	1.5409	1.5203		8.33333	56.5421	5.88235
	14	1.5786	1.5323	1.583	1.465	1.5465	1.5353		7.21003	53.6364	5.20833
	14	1.5943	1.5419	1.5871	1.4783	1.5654	1.5479
	15	1.6038	1.5425	1.6069	1.4864	1.5643	1.5519		Percentage of Annexin V+ cells
	15	1.6053	1.5587	1.6265	1.4941	1.5741	1.5625		CTRL	KIF11 KD	KIF11 KD+Fer-1
	15	1.6108	1.5592	1.6403	1.5104	1.5711	1.5733		2.91667	21.1538	19.4805
	15	1.6089	1.5755	1.6443	1.5065	1.5788	1.5876		5.17241	26	16.2393
	16	1.6287	1.5906	1.6348	1.5209	1.5781	1.6048		3.16206	23.2673	18.2243
	16	1.6459	1.5938	1.6454	1.5268	1.5678	1.6038
	16	1.6668	1.5954	1.6486	1.5349	1.5641	1.6109		Percentage of PI+ cells
	16	1.6806	1.5963	1.6541	1.5418	1.5878	1.5986		CTRL	KIF11 KD	KIF11 KD+Fer-1
	17	1.6981	1.6108	1.6711	1.5462	1.5867	1.6047		3.75	21.1538	14.7186
	17	1.7035	1.6147	1.6852	1.5486	1.5905	1.6097		5.17241	24.2857	11.1111
	17	1.7147	1.6368	1.6886	1.5404	1.5903	1.6179		3.55731	20.297	14.0187
	17	1.7204	1.6416	1.6871	1.5344	1.6099	1.5981
	18	1.7197	1.639	1.6958	1.5396	1.5972	1.6038	s	No. of PRDX1+ puncta per cell
	18	1.7183	1.6568	1.695	1.554	1.6002	1.6106		CTRL	KIF11 KD
	18	1.7358	1.664	1.7104	1.557	1.5995	1.6172		10	64
	18	1.7517	1.6733	1.7199	1.5595	1.5916	1.6222		8	52
	19	1.7657	1.6705	1.719	1.5568	1.5874	1.622		4	30
	19	1.7703	1.6637	1.7298	1.5665	1.5787	1.6235		3	63
	19	1.7816	1.6687	1.7133	1.555	1.5892	1.6224		3	44
	19	1.7808	1.6872	1.7284	1.5672	1.5886	1.6421
	20	1.7847	1.6936	1.7461	1.5623	1.5981	1.6369	u		Recovery (%)
	20	1.7924	1.7069	1.7504	1.5564	1.5946	1.6206	Time after bleaching (s)		CTRL				KIF11 KD
	20	1.8163	1.7096	1.7479	1.5622	1.5943	1.6337		0	0	0	0	0	0	0	0	0
	20	1.8141	1.7231	1.7709	1.5847	1.5967	1.6407		10	2.6437	2.2714	9.5929	9.7828	2.1375	4.3735	5.1856	4.5161
	21	1.8141	1.7301	1.7768	1.5772	1.5823	1.6451		20	5.1678	4.403	16.6761	16.7838	4.2396	8.1936	9.6371	8.1945
	21	1.823	1.7293	1.781	1.5666	1.5915	1.6558		30	7.5776	6.4034	21.9062	21.7939	6.3068	11.5305	13.4583	11.1905
	21	1.8314	1.7342	1.7888	1.5726	1.5911	1.6654		40	9.8783	8.2807	25.768	25.3794	8.3397	14.4451	16.7384	13.6308
	21	1.8501	1.7477	1.784	1.5959	1.6014	1.6552		50	12.0749	10.0424	28.6194	27.9452	10.3389	16.991	19.5541	15.6184
	22	1.8577	1.7571	1.7953	1.6043	1.6024	1.6514		60	14.172	11.6956	30.7249	29.7814	12.3049	19.2148	21.9712	17.2372
	22	1.8628	1.7557	1.8105	1.5932	1.6221	1.6552		70	16.1742	13.2471	32.2795	31.0955	14.2384	21.1573	24.0461	18.5558
	22	1.8663	1.7584	1.8139	1.5917	1.6112	1.637		80	18.0858	14.7031	33.4274	32.0359	16.1397	22.854	25.8271	19.6298
	22	1.8828	1.757	1.815	1.5808	1.6103	1.6468		90	19.9109	16.0694	34.275	32.7089	18.0096	24.336	27.356	20.5045
	23	1.8846	1.7639	1.8178	1.5975	1.5899	1.6528		100	21.6533	17.3517	34.9008	33.1905	19.8484	25.6305	28.6685	21.217
	23	1.8928	1.771	1.8265	1.5927	1.5906	1.6481		110	23.3169	18.555	35.3629	33.5351	21.6567	26.7612	29.7951	21.7973
	23	1.8969	1.7838	1.8296	1.5874	1.5912	1.6496		120	24.9051	19.6842	35.7041	33.7818	23.4351	27.7489	30.7622	22.27
	23	1.8932	1.7828	1.8398	1.5845	1.5918	1.6506		130	26.4215	20.744	35.956	33.9583	25.1839	28.6116	31.5924	22.6549
	24	1.8949	1.7932	1.8508	1.5813	1.5739	1.648		140	27.8692	21.7385	36.1421	34.0846	26.9037	29.3652	32.305	22.9685
	24	1.9001	1.7993	1.8468	1.5759	1.5634	1.6454		150	29.2514	22.6718	36.2794	34.175	28.595	30.0234	32.9167	23.2239
	24	1.9158	1.7996	1.8457	1.591	1.5774	1.6631		160	30.571	23.5476	36.3808	34.2397	30.2583	30.5984	33.4419	23.4319
	24	1.9193	1.8046	1.8527	1.5833	1.5887	1.6586
	25	1.9244	1.7979	1.8553	1.5869	1.5839	1.6414	v	Puncta size (μm2)			y	Relative expression (Normalized to GAPDH)
	25	1.9287	1.8147	1.8619	1.591	1.5827	1.643		CTRL	KIF11 KD				CTRL			KIF11 KD
	25	1.938	1.8374	1.8651	1.5835	1.5783	1.6488		4.316	3.982			PRDX1-LMW	1.19706	0.995533	0.80741	0.349241	0.350366	0.35208
	25	1.9429	1.8386	1.8636	1.5835	1.5688	1.6388		7.807	8.052			PRDX1-HMW	1.1843	1.05067	0.765039	1.37652	1.34073	1.41009
	26	1.9438	1.8248	1.8643	1.5703	1.5647	1.6158		11.613	42.018
	26	1.9406	1.8238	1.865	1.5681	1.5524	1.6125		8.513	26.109
	26	1.956	1.8205	1.8823	1.5676	1.5439	1.6097		5.179	10.073
	26	1.962	1.8273	1.8897	1.5611	1.5472	1.5951		15.614	11.907
	27	1.9776	1.8253	1.8934	1.5714	1.5554	1.5895		13.82	10.828
	27	1.9727	1.8389	1.9131	1.568	1.5663	1.5847		6.101	11.24
	27	1.9715	1.8567	1.9094	1.5541	1.5665	1.5871		16.693	4.865
	27	1.9689	1.8669	1.8888	1.5453	1.5763	1.6003		23.942	8.141
	28	1.977	1.8456	1.89	1.5599	1.5609	1.5936		17.91	3.629
	28	1.9861	1.8485	1.883	1.5703	1.5618	1.5922		7.052	25.226
	28	1.9871	1.8626	1.8836	1.5605	1.5607	1.5979		5.443	42.243
	28	2.0001	1.8792	1.8877	1.5601	1.5606	1.599		17.321	16.291
	29	1.9874	1.8615	1.9047	1.5653	1.5555	1.5807		1.952	11.917
	29	1.9811	1.8609	1.9088	1.574	1.5564	1.5733		5.296	3.845
	29	1.9898	1.861	1.9047	1.5588	1.5685	1.5796		8.67	7.768
	29	1.9868	1.8613	1.9172	1.5503	1.5642	1.5888		5.012	40.272
	30	2.0077	1.866	1.9211	1.5553	1.5583	1.5799		13.996	1.628
	30	2.0297	1.8663	1.9325	1.5522	1.5586	1.5718		19.214	37.643
	30	2.0304	1.8598	1.9489	1.5529	1.5595	1.5575		9.73	18.116
	30	2.0049	1.8714	1.9354	1.5579	1.5603	1.5534		9.828	43.018
	31	1.9971	1.8839	1.9402	1.5653	1.5644	1.5549		4.718	9.22
	31	2.0089	1.8822	1.9372	1.5751	1.5743	1.5502		8.307	11.632
	31	2.0199	1.8729	1.943	1.5763	1.5704	1.5594		1.844	9.769
	31	2.017	1.8835	1.9599	1.5808	1.5771	1.5728		5.757	10.348
	32	2.0243	1.896	1.9544	1.5738	1.5842	1.5848		4.688	15.095
	32	1.9983	1.8861	1.9463	1.5724	1.5826	1.5849		4.492	29.983
	32	2.0124	1.9092	1.9427	1.552	1.5666	1.5868		16.841	9.484
	32	2.0248	1.9088	1.937	1.5533	1.575	1.5825		13.123	23.667
	33	2.0351	1.9193	1.9416	1.5412	1.5732	1.5786		6.954	42.283
	33	2.0441	1.9264	1.9218	1.5442	1.5841	1.5794		12.368	34.976
	33	2.0472	1.9031	1.9402	1.5504	1.5822	1.5784		14.781	28.767
	33	2.0298	1.9065	1.9503	1.5594	1.5774	1.5791		5.022	35.388
	34	2.0352	1.9213	1.9461	1.5587	1.5839	1.5747		4.551	13.182
	34	2.0423	1.9356	1.9256	1.5735	1.59	1.5931		20.264	33.043
	34	2.0368	1.9328	1.9489	1.565	1.5754	1.5893		20.322	34.23
	34	2.0435	1.921	1.9572	1.5738	1.5658	1.5821		11.583	15.801
	35	2.0452	1.9331	1.9695	1.5755	1.5677	1.5846		18.498	5.885
	35	2.0492	1.9551	1.9574	1.5919	1.5602	1.5968			13.653
	35	2.0378	1.9556	1.9525	1.5742	1.5694	1.5939			4.669
	35	2.0368	1.9433	1.9562	1.5772	1.5558	1.5869			32.131
	36	2.026	1.9372	1.9709	1.5888	1.5648	1.5834			12.358
	36	2.0483	1.9166	1.9517	1.5902	1.5762	1.5749			6.159
	36	2.0481	1.9267	1.946	1.5939	1.5847	1.5676			5.963
	36	2.0507	1.9339	1.9485	1.5883	1.5902	1.5728			20.244
	37	2.0448	1.9431	1.9462	1.5997	1.5727	1.577			13.221
	37	2.0468	1.9261	1.9328	1.6008	1.5667	1.5758			40.566
	37	2.0474	1.94	1.9365	1.5944	1.567	1.5772			20.479
	37	2.0487	1.9398	1.934	1.5862	1.5745	1.5815			15.575
	38	2.0422	1.93	1.926	1.5801	1.5731	1.5903			4.472
	38	2.0553	1.9383	1.9274	1.5771	1.5667	1.5837			4.198
	38	2.0644	1.9423	1.9273	1.5735	1.5596	1.6062			2.864
	38	2.0534	1.9585	1.9513	1.5667	1.5727	1.6131			10.956
	39	2.0516	1.9597	1.9558	1.5579	1.5564	1.6069			26.953
	39	2.0451	1.9602	1.9478	1.5563	1.5443	1.6019			8.425
	39	2.055	1.9625	1.9465	1.5529	1.5435	1.6118			54.778
	39	2.0433	1.9577	1.9366	1.5645	1.5365	1.6037			31.092
	40	2.0557	1.9818	1.942	1.5586	1.5396	1.6049			31.415
	40	2.0495	1.9674	1.9456	1.5534	1.5352	1.6099			33.877
	40	2.0508	1.9566	1.9397	1.5697	1.5427	1.6173			37.271
	40	2.0552	1.9556	1.9234	1.5616	1.558	1.6034			36.927
	41	2.0399	1.965	1.9336	1.5546	1.5558	1.6101			45.676
	41	2.0482	1.9625	1.9399	1.5467	1.5524	1.6066			25.158
	41	2.0315	1.968	1.9388	1.5355	1.5611	1.611			30.994
	41	2.0333	1.9572	1.9308	1.5478	1.562	1.6143			22.088
	42	2.0263	1.9554	1.9461	1.5384	1.5471	1.6114			6.375
	42	2.0327	1.953	1.9333	1.5368	1.5419	1.6193			71.374
	42	2.0428	1.9624	1.9163	1.5378	1.5389	1.607			51.473
	42	2.0394	1.9605	1.9225	1.5309	1.546	1.6142			18.577
	43	2.0491	1.9504	1.9371	1.5242	1.5467	1.5803			12.182
	43	2.0419	1.9484	1.9347	1.5306	1.546	1.5827			6.522
	43	2.0392	1.953	1.9305	1.5383	1.5419	1.5896			11.76
	43	2.0316	1.9539	1.926	1.5309	1.5445	1.6011			4.502
	44	2.0408	1.9609	1.9306	1.519	1.5484	1.6101			4.051
	44	2.0454	1.9573	1.9347	1.5218	1.5422	1.6018			2.305
	44	2.0555	1.9501	1.939	1.5164	1.5246	1.6013			5.806
	44	2.0589	1.9579	1.9427	1.527	1.5295	1.6146			24.452
	45	1.8253	1.6067	1.438	1.4951	1.5668	1.6485			9.7
	45	2.4935	2.2198	2.1206	1.635	1.7009	1.7779			1.824
	45	2.6541	2.3717	2.3272	1.6602	1.7443	1.8224			6.944
	46	2.7286	2.4636	2.4425	1.6907	1.754	1.8225			20.872
	46	2.7812	2.5052	2.5241	1.6929	1.7517	1.8018			8.219
	46	2.7889	2.5239	2.5638	1.6809	1.7388	1.7777			5.463
	46	2.7654	2.5201	2.5749	1.6738	1.6939	1.7602			15.389
	47	2.7022	2.4794	2.5614	1.6539	1.6604	1.7508			2.57
	47	2.657	2.4633	2.5172	1.6051	1.6193	1.761			5.365
	47	2.6054	2.4369	2.4995	1.5753	1.5861	1.8922			34.456
	47	2.5513	2.3967	2.466	1.5397	1.5621	1.9707			12.427
	48	2.5118	2.3791	2.4284	1.5051	1.5503	1.9679			15.889
	48	2.4794	2.3633	2.4097	1.4844	1.5399	1.9597			16.046
	48	2.4613	2.359	2.384	1.4719	1.5373	1.9509
	48	2.4344	2.3552	2.3721	1.4635	1.529	1.9263
	49	2.4166	2.34	2.344	1.4622	1.529	1.9371
	49	2.401	2.3199	2.3216	1.4761	1.5322	1.9533
	49	2.3844	2.2986	2.286	1.4855	1.548	1.9383
	49	2.3351	2.2917	2.2627	1.4717	1.5973	1.9263
	50	2.3162	2.2662	2.2521	1.4689	1.7127	1.9126
	50	2.3061	2.2391	2.2411	1.458	1.753	1.8999
	50	2.2821	2.2365	2.2254	1.4631	1.744	1.8973
	50	2.2718	2.2211	2.2246	1.4444	1.7277	1.8742
	51	2.2611	2.2242	2.2233	1.4188	1.6884	1.868
	51	2.2514	2.2309	2.2281	1.3985	1.6623	1.866
	51	2.2421	2.2246	2.2416	1.3892	1.6558	1.8452
	51	2.2373	2.2459	2.2385	1.3809	1.628	1.8454
	52	2.2432	2.2509	2.2338	1.3655	1.6147	1.8484
	52	2.2505	2.2734	2.243	1.349	1.5896	1.8358
	52	2.2628	2.2833	2.24	1.3699	1.5686	1.8243
	52	2.2726	2.285	2.2489	1.5091	1.5503	1.8159
	53	2.2925	2.291	2.2722	1.5733	1.5399	1.8028
	53	2.3047	2.2988	2.2793	1.6163	1.5255	1.8076
	53	2.3277	2.3114	2.2913	1.6313	1.5017	1.8041
	53	2.3426	2.3275	2.3187	1.6157	1.4998	1.806
	54	2.3542	2.3491	2.3349	1.6076	1.4982	1.7898
	54	2.3725	2.3604	2.3507	1.59	1.4892	1.79
	54	2.3575	2.3797	2.3369	1.5881	1.4975	1.7791
	54	2.3703	2.3979	2.3423	1.575	1.4903	1.7887
	55	2.3642	2.3923	2.3473	1.5556	1.4956	1.7855
	55	2.3591	2.3814	2.3359	1.5456	1.4902	1.7881
	55	2.34	2.3743	2.3263	1.5337	1.486	1.7837
	55	2.3454	2.3562	2.3321	1.5179	1.4813	1.7711
	56	2.35	2.3741	2.3226	1.5126	1.4752	1.7587
	56	2.3269	2.3538	2.3239	1.4877	1.455	1.7734
	56	2.3198	2.344	2.3195	1.4823	1.4445	1.7615
	56	2.3108	2.346	2.3091	1.4719	1.4303	1.7511
	57	2.3232	2.3476	2.3059	1.4698	1.4186	1.7439
	57	2.3317	2.3434	2.3084	1.4474	1.4281	1.7279
	57	2.3197	2.352	2.2921	1.4477	1.4157	1.7258
	57	2.326	2.3475	2.295	1.4558	1.42	1.7275
	58	2.3188	2.338	2.3051	1.4546	1.4159	1.7174
	58	2.3258	2.3226	2.2939	1.4475	1.4133	1.7113
	58	2.3048	2.3206	2.2968	1.4549	1.403	1.7094
	58	2.301	2.3124	2.2782	1.4457	1.3953	1.6921
	59	2.3004	2.3134	2.2623	1.4373	1.3784	1.7005
	59	2.312	2.3167	2.2496	1.4332	1.377	1.6961
	59	2.3023	2.3078	2.259	1.4268	1.3745	1.6726
	59	2.3088	2.3115	2.2655	1.4256	1.3635	1.6644
	60	2.3094	2.2959	2.2668	1.4191	1.3551	1.6594
	60	2.2986	2.3095	2.2707	1.3949	1.3333	1.6636
	60	2.2999	2.318	2.2783	1.3942	1.3322	1.6501
	60	2.2986	2.3011	2.2768	1.4046	1.3265	1.6499
	61	2.2959	2.2967	2.2855	1.3962	1.347	1.6469
	61	2.2842	2.3142	2.2822	1.3916	1.3461	1.6477
	61	2.2947	2.321	2.2813	1.3796	1.3423	1.6236
	61	2.2878	2.315	2.2867	1.3809	1.3425	1.6233
	62	2.2962	2.3042	2.2964	1.3882	1.3387	1.6114
	62	2.3044	2.2767	2.3075	1.385	1.3328	1.6109
	62	2.2925	2.2985	2.3095	1.3794	1.3286	1.6079
	62	2.3005	2.3118	2.3083	1.3888	1.3098	1.6004
	63	2.3088	2.2964	2.3027	1.3781	1.3011	1.5938
	63	2.3117	2.2997	2.2989	1.3653	1.2981	1.5864
	63	2.3095	2.2998	2.2979	1.3699	1.2733	1.587
	63	2.3109	2.316	2.298	1.3655	1.2717	1.5849
	64	2.3072	2.3337	2.3135	1.3554	1.2824	1.5788
	64	2.3181	2.3492	2.3206	1.3399	1.2682	1.5651
	64	2.3285	2.3534	2.3087	1.3356	1.2659	1.5547
	64	2.326	2.3446	2.313	1.3231	1.2633	1.5326
	65	2.3134	2.3488	2.3046	1.3223	1.2602	1.5195
	65	2.3223	2.3537	2.3096	1.3078	1.2564	1.5255
	65	2.3258	2.34	2.2997	1.3043	1.2473	1.5018
	65	2.3314	2.3512	2.3119	1.299	1.2345	1.4997
	66	2.3268	2.3736	2.3082	1.2819	1.2305	1.499
	66	2.3224	2.3718	2.3299	1.2654	1.2214	1.4866
	66	2.334	2.3638	2.3357	1.2745	1.2247	1.4661
	66	2.3406	2.3641	2.3416	1.2655	1.2255	1.4523
	67	2.3507	2.3635	2.3393	1.272	1.2192	1.4473
	67	2.3464	2.3623	2.3363	1.2659	1.2239	1.4506
	67	2.346	2.3688	2.3333	1.2772	1.2262	1.4637
	67	2.3435	2.3899	2.3484	1.2582	1.2198	1.4519
	68	2.3707	2.3937	2.3243	1.2616	1.2064	1.449
	68	2.3462	2.398	2.3217	1.2645	1.2008	1.4562
	68	2.3496	2.3985	2.3283	1.2626	1.2027	1.4482
	68	2.3379	2.4127	2.322	1.2557	1.1944	1.4253
	69	2.3408	2.4091	2.3155	1.2568	1.1894	1.4132
	69	2.3612	2.3961	2.3218	1.2578	1.1955	1.4018
	69	2.3457	2.4003	2.2976	1.2614	1.1877	1.3962
	70	2.3397	2.3954	2.3041	1.2709	1.1784	1.3913
	70	2.3354	2.4048	2.2999	1.2619	1.1714	1.3917
	70	2.332	2.399	2.3083	1.2488	1.172	1.3969
	70	2.3433	2.3771	2.307	1.2329	1.1775	1.3971
	71	2.3299	2.3834	2.2931	1.2217	1.1669	1.375
	71	2.3437	2.3772	2.2907	1.2298	1.1654	1.3756
	71	2.3596	2.3691	2.2866	1.2188	1.1655	1.3632
	71	2.3622	2.3633	2.2963	1.2031	1.1481	1.3737
	72	2.3534	2.3456	2.306	1.2137	1.1465	1.3606
	72	2.3525	2.3586	2.3097	1.1958	1.153	1.3586
	72	2.3769	2.3681	2.3105	1.1932	1.1601	1.3498
	72	2.3646	2.3688	2.3147	1.1941	1.1688	1.3535
	73	2.3419	2.3907	2.2974	1.1807	1.1632	1.3556
	73	2.3532	2.3907	2.2911	1.1759	1.1465	1.3421
	73	2.3455	2.389	2.2899	1.1753	1.165	1.3408
	73	2.3403	2.3971	2.2927	1.1756	1.1565	1.3409
	74	2.3378	2.3736	2.2972	1.1681	1.1382	1.3371
	74	2.3152	2.37	2.2991	1.1554	1.1419	1.33
	74	2.3218	2.3786	2.3163	1.1422	1.1324	1.3262
	74	2.3303	2.3826	2.3146	1.1282	1.1421	1.3175
	75	2.3495	2.3685	2.3178	1.1169	1.1368	1.3108
	75	2.3546	2.3634	2.3146	1.1214	1.1265	1.3032
	75	2.3447	2.359	2.3201	1.1118	1.129	1.287
	75	2.3466	2.3724	2.3241	1.1054	1.1308	1.2837
	76	2.3611	2.3784	2.3255	1.095	1.1244	1.2712
	76	2.3604	2.3738	2.3207	1.0912	1.1113	1.265
	76	2.3599	2.3802	2.3135	1.0773	1.1198	1.252
	76	2.3548	2.3597	2.3264	1.0658	1.1126	1.2534
	77	2.3649	2.3516	2.3101	1.0624	1.1201	1.2405
	77	2.3377	2.3681	2.2948	1.0604	1.1241	1.2334
	77	2.3365	2.367	2.3117	1.0539	1.1292	1.2246
	77	2.3207	2.3597	2.3263	1.0445	1.1216	1.2143
	78	2.3298	2.3639	2.3156	1.0273	1.1167	1.1961
	78	2.3181	2.371	2.312	1.0261	1.1018	1.1893
	78	2.3224	2.3651	2.3103	1.0234	1.0948	1.1772
	78	2.3299	2.358	2.3056	1.0038	1.0904	1.1674
	79	2.338	2.3575	2.2822	1.0092	1.0936	1.1638
	79	2.3511	2.3446	2.2869	1.0031	1.0819	1.1587
	79	2.324	2.3431	2.2747	0.9957	1.0796	1.1491
	79	2.3069	2.3315	2.2596	0.9886	1.0814	1.1491
	80	2.3173	2.3465	2.2775	0.9857	1.0801	1.1516
	80	2.3119	2.3641	2.2723	0.978	1.072	1.1482
	80	2.305	2.3636	2.2611	0.9726	1.0626	1.1386
	80	2.2867	2.3461	2.2563	0.9652	1.0532	1.1359
	81	2.2753	2.3506	2.2599	0.9533	1.0557	1.1313
	81	2.2894	2.3376	2.2611	0.95	1.0425	1.132
	81	2.2965	2.3324	2.2642	0.9451	1.0311	1.117
	81	2.2864	2.3377	2.2679	0.9353	1.0257	1.1133
	82	2.3052	2.3443	2.266	0.926	1.0282	1.1098
	82	2.2998	2.3462	2.2666	0.9282	1.0296	1.1052
	82	2.3109	2.3589	2.2705	0.918	1.0208	1.0983
	82	2.2999	2.3673	2.2774	0.9124	1.0221	1.0919
	83	2.2965	2.3616	2.2613	0.9021	1.0122	1.0902
	83	2.3103	2.3786	2.2565	0.9021	1.0042	1.083
	83	2.2995	2.3673	2.2545	0.887	0.995	1.079
	83	2.2952	2.3541	2.2657	0.8836	0.99	1.0761
	84	2.2917	2.3488	2.27	0.8805	0.9743	1.0635
	84	2.2683	2.3306	2.2658	0.8755	0.9625	1.055
	84	2.2785	2.3195	2.2523	0.8741	0.9575	1.0505
	84	2.2563	2.311	2.2332	0.8724	0.9559	1.0464
	85	2.2566	2.2997	2.2352	0.8716	0.9464	1.0492
	85	2.2542	2.296	2.2256	0.8675	0.936	1.0487
	85	2.2453	2.3046	2.2313	0.8593	0.9254	1.0402
	85	2.2391	2.2896	2.2383	0.8486	0.9208	1.0343
	86	2.2232	2.2956	2.2114	0.8375	0.9122	1.0328
	86	2.22	2.3034	2.2145	0.8197	0.9082	1.0199
	86	2.2318	2.2853	2.2107	0.8102	0.9049	1.0175
	86	2.2187	2.2655	2.1868	0.8067	0.8935	1.0122
	87	2.2188	2.2767	2.1843	0.7978	0.8869	1.0084
	87	2.2158	2.2932	2.1736	0.8006	0.8834	1.0008
	87	2.2202	2.2984	2.1663	0.79	0.8764	0.9864
	87	2.2251	2.2938	2.1578	0.7882	0.874	0.9769
	88	2.197	2.2715	2.1666	0.7824	0.8768	0.9652
	88	2.2145	2.2663	2.153	0.7785	0.86	0.9568
	88	2.2329	2.2561	2.1427	0.7682	0.8506	0.9497
	88	2.2295	2.2623	2.1423	0.7655	0.8468	0.9363
	89	2.2293	2.2529	2.1407	0.7589	0.8325	0.9299
	89	2.2067	2.2256	2.1401	0.7524	0.8251	0.9238
	89	2.2035	2.2234	2.1274	0.7491	0.8193	0.9178
	89	2.2033	2.2229	2.1224	0.7391	0.813	0.918
	90	2.1784	2.2148	2.1248	0.7281	0.8123	0.9177
	90	2.1722	2.2141	2.1089	0.7224	0.8045	0.9101
	90	2.1516	2.2204	2.1092	0.7184	0.7913	0.9028
	90	2.1442	2.2241	2.0982	0.7089	0.7841	0.8916

## Sheet: Fig.5
b		Relative expression
		CTRL			KIF11 KD
	P-PRDX	1.10639	1.11718	0.776433	2.35984	2.90047	2.85232
	KIF11	0.924124	1.06007	1.01581	0.0594208	0.0636422	0.0794801
d	Relative P-PRDX1 protein level
	PRDX1-WT	PRDX1-MUT
	1.02201	0.193285
	1.03252	0.263359
	0.945468	0.280487
f	No. of PRDX1+ puncta per cell
	PRDX1-WT	PRDX1-MUT
	21	3
	47	1
	37	5
	22	3
	20	2
	25	2
h		Relative expression (Normalized to GAPDH)
		PRDX1-WT			PRDX1-MUT
	PRDX1-LMW	0.928757	1.07555	0.995691	1.22885	1.17145	1.23179
	PRDX1-HMW	0.951467	1.04101	1.00752	0.70381	0.702376	0.752419
k		Relative expression (Normalized to GAPDH)
		KIF11 KD+DMSO			KIF11 KD+larotinib
	PRDX1-LMW	0.952418	1.12573	0.921849	1.72824	1.87217	2.16894
	PRDX1-HMW	1.10082	0.901401	0.997779	0.585599	0.512243	0.636722
m	Relative expression of PRDX1-EYFP (Normalized to KIF11-FLAG)
	PRDX1-WT	PRDX1-MUT
	0.924005	3.39661
	1.08204	3.38521
	0.994553	3.36825
o		Relative expression (Normalized to GAPDH)
		KIF11 KD+DMSO			KIF11 KD+PP1
	PRDX1-LMW	1.27674	0.734698	0.98856	1.60772	1.92514	2.18228
	PRDX1-HMW	1.10583	0.920131	0.97404	0.394129	0.437565	0.458483
r	Relative Streptavidin-bound PRDX1
	vec-miniTurboID-FLAG+PRDX1-HA			Src-miniTurboID-FLAG+PRDX1-HA
	1.13021	0.927141	0.942649	6.66916	7.63729	7.14274
t	Relative Streptavidin-bound PRDX1
	PRDX1+HA
	Vec-miniTurboID-FLAG +Vec-FLAG			Src-miniTurboID-FLAG +KIF11-FLAG
	1.16631	0.974131	0.859556	0.112673	0.140516	0.117787
u	Input P-PRDX1
	PRDX1+HA
	Vec-miniTurboID-FLAG +Vec-FLAG			Src-miniTurboID-FLAG +KIF11-FLAG
	0.902901	1.10352	0.989927	0.666871	0.432549	0.353458

## Sheet: Fig.6
									f	EdU+ nuclei(%)				q		Relative mRNA level (Normalized to GAPDH)							v	Relative mean intensity of CellROX
b	Relative PRDX1 protein level (Normalized to GAPDH)									CTRL	PRDX1 KD					CTRL			PRDX1 KD					PRDX1 KD+DMSO	PRDX1 KD+Fer-1
	CTRL	PRDX1 KD								9.375	1.8018				SLC7A11	0.969072	0.999016	1.03293	0.602092	0.628841	0.621376			0.918737	0.231998
	1.08829	0.0630933								10.5634	1.7094				PCBP1	0.762553	1.07696	1.21768	0.932166	0.955129	0.830855			0.958311	0.224606
	1.07872	0.0622478								9.375	2.47934				GPX4	1.25224	0.890031	0.897239	1.09816	1.09256	1.20364			0.711817	0.226759
	0.83299	0.0701872								7.59494	1.75439				SLC3A2	1.00996	1.00367	0.986522	1.04575	1.15411	1.14557			1.31623	0.229609
															ACSL4	0.961878	1.04703	0.992932	1.78883	1.60616	2.49426			1.29947	0.217214
c	Relative PRDX1 mRNA level (Normalized to GAPDH)								i	Relative mean intensity of FerrOrange					HMOX1	1.16253	1.0165	0.84623	2.07549	2.35484	2.31334			0.795614	0.217411
	CTRL	PRDX1 KD								CTRL	PRDX1 KD				PRDX1	0.964087	0.977789	1.06081	0.0491067	0.0473133	0.047423
	0.981538	0.0401425								0.964911	5.58277													Relative mean intensity of FerroOrange
	0.974833	0.0406951								1.0299	7.89204													PRDX1 KD+DMSO	PRDX1 KD+Fer-1
	1.04511	0.0443054								1.46401	4.43813			s		Relative expression (Normalized to GAPDH)								0.750627	0.39774
										0.974512	4.9584					CTRL			PRDX1 KD					0.859463	0.373462
d		Cell index								0.698588	4.3156				xCT	1.13296	0.963289	0.903751	0.70518	0.778714	0.629553			1.17496	0.430978
	Time-Interval	CTRL			PRDX1 KD					0.868098	4.84845				PCBP1	1.38408	1.01377	0.602149	0.276242	0.38954	0.445963			0.892731	0.373112
	0	0	0	0	0	0	0								GPX4	0.982136	1.0526	0.965268	0.39395	0.319088	0.366661			0.811614	0.37371
	0	-0.0018	0.0019	0	0.0005	0.0013	0.0027								SLC3A2	1.12283	0.996992	0.880175	0.371385	0.340262	0.340489			1.51054	0.426145
	0	0.1298	0.1238	0.1566	0.1106	0.1305	0.1392		j	Relative GPx level(DNTB)					ACSL4	1.13732	1.09908	0.763604	3.07327	3.27289	2.94305
	0	0.2273	0.2367	0.3099	0.2323	0.2631	0.2657			CTRL	PRDX1 KD				HO-1	1.03901	0.887091	1.0739	1.40153	1.49424	1.33619		j	Relative GPx levels (DNTB)
	0	0.3946	0.4112	0.4675	0.409	0.4355	0.4172			1.03512	0.652738				PRDX1	1.12564	0.997965	0.876393	0.253272	0.1389	0.172873			CTRL	CTRL+Fer-1	PRDX1 KD	PRDX1 KD+Fer-1
	1	0.5372	0.5537	0.5792	0.5428	0.5676	0.543			1.06119	0.520922													0.990777	1.02851	0.358453	0.697411
	1	0.6298	0.6389	0.6521	0.6319	0.6549	0.6216			0.903687	0.591826			t		Cell index								0.981973	0.985117	0.464417	1.03888
	1	0.689	0.7022	0.7033	0.6946	0.7103	0.6826								Time-Interval(Hour)	PRDX1 KD			PRDX1 KD+Fer-1					1.02725	1.0807	0.462216	1.06844
	1	0.7383	0.746	0.7547	0.7446	0.7613	0.7277								0	0	0	0	0	0	0
	2	0.7771	0.787	0.7981	0.7831	0.7999	0.7636		l	Relative mean intensity of CellRox					0	0.0001	0.001	-0.0005	0.001	-0.0005	0.0011		x	Relative MDA levels
	2	0.8116	0.8269	0.8404	0.8161	0.8372	0.7959			CTRL	PRDX1 KD				0	0.1582	0.131	0.1362	0.1203	0.095	0.1169			PRDX1 KD	PRDX1 KD+Fer-1
	2	0.8437	0.8537	0.8756	0.8465	0.8633	0.8293			1.02771	4.09029				0	0.2567	0.2444	0.2556	0.2315	0.2001	0.2451			1.18762	1.01279
	2	0.8682	0.8775	0.8965	0.8705	0.882	0.8515			1.01009	5.31644				1	0.4026	0.3804	0.4155	0.3498	0.3051	0.3719			1.17647	1.01597
	3	0.8869	0.8982	0.9093	0.8891	0.904	0.8793			1.05535	3.54582				1	0.5537	0.523	0.5689	0.4661	0.4382	0.4919			1.15569	1.02994
	3	0.9039	0.9166	0.9277	0.9058	0.9183	0.8965			1.00956	3.22449				1	0.6757	0.6543	0.7023	0.5796	0.5734	0.6097
	3	0.9196	0.9351	0.9423	0.9331	0.9391	0.9176			0.968145	5.42827				1	0.7663	0.7484	0.7941	0.6772	0.6868	0.6994		z	Relative PRDX1 protein level
	3	0.9457	0.949	0.9483	0.9507	0.9431	0.9375			0.929212	4.86497				2	0.8279	0.813	0.8453	0.7598	0.7712	0.7691			CTRL	CTRL+Fer-1	PRDX1 KD	PRDX1 KD+Fer-1
	4	0.962	0.9662	0.9677	0.9624	0.9639	0.9588								2	0.8664	0.8589	0.8878	0.8186	0.8317	0.8249			0.958386	0.973018	0.0884638	0.0704165
	4	0.9787	0.9853	0.9856	0.9807	0.9835	0.9733		m	Relative MDA level					2	0.8966	0.8862	0.9154	0.8633	0.876	0.8615			1.01393	0.981867	0.0588091	0.0952225
	4	1	1	1	1	1	1			CTRL	PRDX1 KD				2	0.9164	0.9094	0.9373	0.8905	0.9036	0.8915			1.02768	0.628911	0.0675784	0.208114
	4	1.022	1.0222	1.019	1.0184	1.0212	1.0254			1.06505	1.21749				3	0.931	0.9177	0.9541	0.912	0.9276	0.9084
	5	1.0402	1.0424	1.0275	1.0443	1.0386	1.0513			0.91731	1.23484				3	0.9442	0.9302	0.9563	0.9271	0.9365	0.9257			Relative GPX4 protein level
	5	1.0623	1.0662	1.0449	1.069	1.0596	1.0718			0.947368	1.24587				3	0.9525	0.9413	0.9556	0.9382	0.9409	0.9444			CTRL	CTRL+Fer-1	PRDX1 KD	PRDX1 KD+Fer-1
	5	1.0887	1.0869	1.053	1.0869	1.079	1.0928								3	0.9602	0.9447	0.9635	0.9464	0.9506	0.9553			1.03693	1.09427	0.518595	0.82674
	5	1.1073	1.1064	1.0697	1.1143	1.0903	1.1168								4	0.9607	0.9522	0.9678	0.9567	0.9644	0.9612			0.892158	1.1081	0.216069	1.12583
	6	1.1245	1.1258	1.0831	1.1364	1.1095	1.1417								4	0.9673	0.9612	0.9737	0.9679	0.9672	0.9568			1.07091	0.951123	0.248598	1.07423
	6	1.1449	1.1442	1.0935	1.1575	1.1268	1.1607								4	0.9779	0.9683	0.977	0.9803	0.9714	0.9658
	6	1.177	1.1648	1.1111	1.1881	1.1312	1.1749								4	0.9928	0.9802	0.9824	0.9972	0.9777	0.9739			Relative ACSL4 protein level
	6	1.1958	1.1829	1.1212	1.2134	1.1538	1.1912								5	0.9966	0.9932	0.9938	0.9972	0.9888	0.9851			CTRL	CTRL+Fer-1	PRDX1 KD	PRDX1 KD+Fer-1
	7	1.2113	1.2028	1.1411	1.2408	1.1683	1.2188								5	1	1	1	1	1	1			1.19372	1.2275	1.98618	0.99348
	7	1.232	1.2307	1.1684	1.2599	1.1923	1.2404								5	1.0158	1.0133	1.0116	1.0066	1.0068	0.994			1.02467	1.05923	1.46331	1.121
	7	1.2489	1.2478	1.1721	1.2792	1.209	1.2605								5	1.0323	1.0213	1.0141	1.0219	1.0043	0.9972			0.781612	0.732638	1.65209	1.00534
	7	1.2653	1.2682	1.1918	1.3084	1.2247	1.2874								6	1.0356	1.036	1.0202	1.0328	1.0151	1.0019
	8	1.2816	1.2907	1.2054	1.325	1.2409	1.3119								6	1.0452	1.0483	1.0335	1.0361	1.0261	1.0037			Relative SLC3A2 protein level
	8	1.3092	1.3132	1.2278	1.3525	1.2563	1.3284								6	1.0485	1.0632	1.0501	1.0454	1.0297	1.0179			CTRL	CTRL+Fer-1	PRDX1 KD	PRDX1 KD+Fer-1
	8	1.3345	1.3404	1.2526	1.3809	1.2803	1.3523								6	1.0553	1.0744	1.064	1.0582	1.0329	1.0262			1.03214	0.972892	0.328865	0.626866
	8	1.3532	1.3578	1.2716	1.4119	1.3002	1.3753								7	1.0785	1.0906	1.0664	1.0738	1.0387	1.0367			0.979556	0.918854	0.188496	1.02248
	9	1.365	1.3757	1.2894	1.4391	1.3205	1.4053								7	1.0902	1.1043	1.0721	1.0859	1.0406	1.0473			0.988304	0.635555	0.186813	0.818152
	9	1.3914	1.3991	1.3029	1.4716	1.3432	1.4339								7	1.1123	1.1185	1.0794	1.0869	1.0557	1.0539
	9	1.416	1.4319	1.3178	1.4964	1.3707	1.4606								7	1.1218	1.1284	1.0995	1.0887	1.0616	1.0642
	9	1.4444	1.4551	1.3476	1.5247	1.3893	1.4923								8	1.131	1.1448	1.1103	1.1124	1.0725	1.0763
	10	1.4641	1.4712	1.3655	1.56	1.4077	1.5122								8	1.1359	1.1687	1.1228	1.1306	1.0884	1.0896
	10	1.4783	1.4967	1.3931	1.5818	1.4225	1.5323								8	1.155	1.1906	1.1371	1.1408	1.0904	1.1086
	10	1.5028	1.5232	1.4193	1.6147	1.4449	1.5656								8	1.1774	1.2022	1.1579	1.1575	1.1056	1.1299
	10	1.5338	1.5448	1.436	1.6276	1.4655	1.5895								9	1.1947	1.2193	1.1708	1.177	1.1203	1.1455
	11	1.5503	1.568	1.4599	1.6591	1.4901	1.6234								9	1.1965	1.2358	1.1868	1.1945	1.1369	1.1533
	11	1.5809	1.6072	1.4783	1.6826	1.5011	1.6476								9	1.2193	1.256	1.1996	1.2126	1.153	1.1684
	11	1.5993	1.6212	1.4898	1.7057	1.5215	1.6675								9	1.2293	1.2712	1.2119	1.2313	1.1639	1.1954
	11	1.6147	1.6433	1.5103	1.7269	1.5415	1.6794								10	1.2448	1.2957	1.2262	1.2536	1.1846	1.2044
	12	1.6433	1.6666	1.5256	1.75	1.5652	1.7067								10	1.2644	1.303	1.2426	1.2732	1.2054	1.2119
	12	1.6766	1.6745	1.5416	1.7751	1.5826	1.7356								10	1.2835	1.3245	1.2559	1.2877	1.2316	1.2311
	12	1.689	1.6916	1.5635	1.7997	1.6081	1.7563								10	1.2856	1.3474	1.2711	1.305	1.2398	1.2496
	12	1.6964	1.7091	1.5799	1.8155	1.6283	1.7819								11	1.3159	1.3657	1.2842	1.3272	1.2621	1.2681
	13	1.7097	1.7222	1.5945	1.843	1.6424	1.7999								11	1.3309	1.3825	1.2953	1.3435	1.2684	1.2757
	13	1.7369	1.7413	1.6204	1.8602	1.6622	1.818								11	1.3521	1.3957	1.3114	1.3695	1.2842	1.2871
	13	1.752	1.7587	1.636	1.8829	1.6816	1.8349								11	1.3655	1.4103	1.3325	1.3941	1.3015	1.3037
	13	1.7785	1.7709	1.6563	1.8967	1.6951	1.8593								12	1.3757	1.4245	1.351	1.4014	1.3279	1.3158
	14	1.8003	1.7857	1.6571	1.9076	1.708	1.8801								12	1.3963	1.4417	1.3696	1.4194	1.3478	1.3312
	14	1.803	1.8185	1.6622	1.9354	1.7257	1.8984								12	1.4165	1.4642	1.3755	1.4383	1.3563	1.3613
	14	1.8294	1.8385	1.6795	1.9665	1.7464	1.9207								12	1.4205	1.4849	1.3847	1.4554	1.3635	1.3713
	14	1.8562	1.8531	1.7099	1.9889	1.7651	1.9405								13	1.4356	1.5053	1.3959	1.4705	1.3774	1.3924
	15	1.8729	1.8614	1.7173	2.0124	1.7824	1.9655								13	1.4532	1.5214	1.4058	1.4868	1.3969	1.4004
	15	1.8671	1.8691	1.7344	2.0465	1.8059	1.9849								13	1.4606	1.5263	1.416	1.5024	1.4041	1.4026
	15	1.8918	1.9105	1.751	2.0614	1.8254	2.016								13	1.4741	1.5422	1.4262	1.5239	1.4197	1.4109
	15	1.9268	1.9315	1.7595	2.0764	1.8368	2.0471								14	1.4903	1.5458	1.4462	1.5308	1.4332	1.4226
	16	1.9385	1.951	1.7807	2.0953	1.8591	2.0524								14	1.4997	1.5511	1.4565	1.538	1.4481	1.4421
	16	1.9596	1.9713	1.7969	2.1239	1.8772	2.0667								14	1.5107	1.572	1.4653	1.5491	1.4681	1.455
	16	1.9783	1.9762	1.8088	2.1397	1.8978	2.1066								14	1.5164	1.5889	1.4749	1.5578	1.4703	1.4602
	16	1.9823	1.9891	1.8159	2.1604	1.9	2.1349								15	1.5309	1.6042	1.4785	1.5732	1.4686	1.4734
	17	1.9904	2.0025	1.8397	2.1785	1.9152	2.155								15	1.5576	1.609	1.4843	1.5723	1.4754	1.4748
	17	1.9937	2.027	1.8577	2.2014	1.9484	2.1896								15	1.5599	1.6128	1.5011	1.5986	1.4793	1.4855
	17	2.0203	2.0253	1.8663	2.2021	1.968	2.21								15	1.5624	1.625	1.5123	1.6136	1.4715	1.5035
	17	2.0401	2.039	1.8818	2.2323	1.984	2.2295								16	1.5732	1.6304	1.5315	1.613	1.4704	1.5134
	18	2.0516	2.0532	1.8959	2.2539	2.0011	2.2499								16	1.5914	1.6469	1.5275	1.6382	1.4825	1.5181
	18	2.0671	2.0681	1.9011	2.2761	2.014	2.2672								16	1.605	1.6706	1.5312	1.6418	1.4871	1.5319
	18	2.0845	2.0803	1.908	2.2964	2.0282	2.2915								16	1.619	1.6719	1.5344	1.6472	1.4786	1.5366
	18	2.0959	2.085	1.9218	2.3244	2.0501	2.3159								17	1.6304	1.6668	1.5522	1.664	1.4916	1.5265
	19	2.1119	2.0881	1.9344	2.3532	2.0592	2.3467								17	1.6347	1.6856	1.5667	1.6682	1.4973	1.5182
	19	2.1217	2.1018	1.9583	2.3715	2.0748	2.3557								17	1.6438	1.6898	1.5667	1.672	1.5085	1.5188
	19	2.1353	2.1245	1.9805	2.3861	2.078	2.3787								17	1.6594	1.7011	1.5805	1.668	1.5097	1.5234
	19	2.1678	2.139	1.9748	2.4048	2.096	2.3949								18	1.6761	1.7033	1.5803	1.6814	1.5097	1.5202
	20	2.1918	2.1471	2.0113	2.43	2.121	2.4171								18	1.6865	1.7123	1.5806	1.6794	1.5132	1.5358
	20	2.1968	2.1651	2.0274	2.4558	2.1377	2.4392								18	1.688	1.7206	1.5969	1.6902	1.5048	1.5471
	20	2.2241	2.1883	2.0457	2.4727	2.1576	2.4559								18	1.6823	1.7382	1.5975	1.693	1.4918	1.5555
	20	2.2421	2.2083	2.0796	2.4975	2.1699	2.4734								19	1.691	1.7463	1.6195	1.6877	1.5056	1.5644
	21	2.2434	2.2081	2.0906	2.5094	2.1771	2.4938								19	1.7017	1.7589	1.6167	1.6839	1.5015	1.5538
	21	2.262	2.2181	2.0948	2.5258	2.198	2.5228								19	1.7057	1.7685	1.6349	1.6841	1.506	1.5478
	21	2.2891	2.2283	2.0952	2.5469	2.2191	2.5607								19	1.7223	1.7787	1.6433	1.6786	1.5093	1.558
	21	2.2975	2.2233	2.1092	2.5595	2.2258	2.5841								20	1.7276	1.7794	1.6582	1.6691	1.5066	1.5645
	22	2.3058	2.239	2.0983	2.5923	2.2416	2.6101								20	1.7487	1.7799	1.6628	1.6761	1.5139	1.5641
	22	2.3097	2.2642	2.1254	2.5909	2.2611	2.6307								20	1.7473	1.8058	1.6624	1.6763	1.5089	1.5662
	22	2.3325	2.2718	2.1253	2.6141	2.2731	2.652								20	1.7652	1.8106	1.6796	1.6629	1.4994	1.5732
	22	2.3229	2.2932	2.139	2.6337	2.2871	2.676								21	1.7652	1.8199	1.6978	1.681	1.4997	1.5624
	23	2.3261	2.2894	2.1532	2.6582	2.2965	2.7045								21	1.7657	1.8318	1.7069	1.6863	1.5095	1.5639
	23	2.3347	2.3055	2.1543	2.6615	2.3141	2.7272								21	1.772	1.8397	1.6999	1.6796	1.5092	1.5621
	23	2.3581	2.3293	2.1607	2.6841	2.3272	2.748								21	1.7792	1.8365	1.7062	1.6746	1.5151	1.547
	23	2.3614	2.3417	2.1762	2.6953	2.3489	2.7768								22	1.8002	1.851	1.7204	1.6867	1.5101	1.5378
	24	2.3762	2.3398	2.1868	2.701	2.3637	2.7867								22	1.8218	1.8384	1.7188	1.6946	1.5072	1.5433
	24	2.4021	2.3566	2.2195	2.7255	2.3894	2.816								22	1.8216	1.85	1.7159	1.6903	1.5083	1.553
	24	2.4305	2.364	2.2125	2.7529	2.4079	2.8319								22	1.8402	1.8466	1.7299	1.676	1.5164	1.5601
	24	2.4279	2.3777	2.2138	2.7566	2.416	2.8543								23	1.8406	1.8695	1.744	1.6718	1.5218	1.5608
	25	2.4268	2.3805	2.1871	2.7823	2.415	2.8819								23	1.8373	1.8744	1.7468	1.6822	1.5178	1.5472
	25	2.4341	2.3858	2.186	2.8249	2.4155	2.8952								23	1.8602	1.8745	1.7402	1.6853	1.5179	1.5387
	25	2.4658	2.3525	2.1708	2.8134	2.432	2.9102								23	1.8676	1.8894	1.7681	1.6743	1.5105	1.5399
	25	2.4713	2.3695	2.1808	2.8375	2.4513	2.9094								24	1.8753	1.8737	1.7733	1.6704	1.5006	1.5265
	26	2.4841	2.3887	2.1817	2.8565	2.4542	2.9292								24	1.8899	1.8915	1.7804	1.6579	1.4973	1.5204
	26	2.491	2.404	2.2029	2.8681	2.4498	2.9446								24	1.8855	1.898	1.7847	1.6721	1.5046	1.5168
	26	2.5033	2.3959	2.2198	2.8767	2.4652	2.9823								24	1.8984	1.8932	1.7905	1.6485	1.5115	1.5133
	27	1.7441	1.5782	1.3608	2.2038	1.8555	2.3661								25	1.9159	1.8975	1.7743	1.6516	1.4974	1.5137
	27	2.2908	2.1161	1.8441	2.6447	2.1756	2.7255								25	1.9129	1.9137	1.7845	1.6525	1.4834	1.5036
	27	2.5093	2.3423	2.0685	2.8106	2.277	2.8753								25	1.9152	1.9165	1.8028	1.6482	1.4902	1.5157
	28	2.6423	2.4549	2.2134	2.9132	2.3599	2.9685								25	1.9355	1.9314	1.8008	1.6563	1.4784	1.5179
	28	2.7619	2.5841	2.3248	3.0046	2.4208	3.0677								26	1.9379	1.9294	1.8127	1.6529	1.4798	1.5261
	28	2.8187	2.6727	2.3781	3.0451	2.4738	3.1494								26	1.9523	1.9359	1.8244	1.6483	1.4855	1.5229
	28	2.8507	2.7021	2.4216	3.0535	2.5071	3.1922								26	1.987	1.9394	1.8329	1.6443	1.4835	1.5186
	29	2.8389	2.7127	2.4323	3.0497	2.521	3.231								26	1.996	1.9571	1.825	1.6468	1.4805	1.5195
	29	2.8389	2.714	2.4575	3.0421	2.5179	3.2187								27	2.0098	1.9779	1.8368	1.6366	1.474	1.5195
	29	2.8316	2.6999	2.4545	3.0232	2.5426	3.2416								27	2.0214	1.9693	1.8418	1.624	1.4749	1.516
	29	2.8214	2.673	2.439	2.9948	2.538	3.2364								27	2.0176	1.965	1.8454	1.625	1.4708	1.513
	30	2.8046	2.6845	2.4347	3.0068	2.5482	3.2528								27	2.0312	1.9636	1.8472	1.6174	1.46	1.5167
	30	2.8121	2.662	2.4289	3.0112	2.5506	3.2439								28	2.0212	1.9761	1.8454	1.6136	1.4549	1.5155
	30	2.818	2.645	2.4355	3.0007	2.5561	3.257								28	2.0365	1.9798	1.8656	1.6089	1.4674	1.5073
	30	2.8537	2.6451	2.4363	3.0114	2.5783	3.2802								28	2.0413	1.9708	1.8814	1.6145	1.4441	1.5121
	31	2.8387	2.652	2.4459	3.0275	2.5955	3.329								28	2.0147	1.9771	1.8971	1.618	1.4402	1.5185
	31	2.8513	2.6684	2.4456	3.0151	2.6163	3.3474								29	2.0253	1.9672	1.8852	1.6066	1.4381	1.4997
	31	2.889	2.6734	2.4677	3.0511	2.6109	3.3818								29	2.0364	1.9713	1.8858	1.616	1.4325	1.5039
	31	2.9403	2.6759	2.475	3.082	2.6458	3.3999								29	2.0453	1.9621	1.8906	1.619	1.4448	1.5135
	32	2.9533	2.6632	2.5129	3.1083	2.6425	3.4273								29	2.0489	1.9672	1.8996	1.6127	1.4562	1.5136
	32	2.9732	2.675	2.5168	3.1253	2.6606	3.4695								30	2.0701	1.9734	1.9028	1.6088	1.4618	1.4939
	32	2.9957	2.6714	2.5178	3.1376	2.6766	3.4732								30	2.0632	1.9803	1.903	1.6024	1.4717	1.5059
	32	2.9959	2.6814	2.5314	3.1747	2.7091	3.5275								30	2.0801	1.9599	1.9122	1.6061	1.4724	1.4947
	33	2.9973	2.6992	2.5108	3.1808	2.7178	3.5564								30	2.1069	1.9751	1.9078	1.6082	1.4787	1.5029
	33	2.993	2.705	2.5041	3.1806	2.7313	3.5525								31	2.1178	1.9812	1.9176	1.6111	1.4743	1.5056
	33	3.0023	2.7147	2.4905	3.1744	2.7635	3.5818								31	2.116	1.984	1.9386	1.6101	1.4714	1.5116
	33	2.9685	2.7133	2.524	3.1833	2.7828	3.6182								31	2.1001	1.9822	1.9308	1.6103	1.4677	1.5041
	34	2.9739	2.716	2.5603	3.2235	2.8223	3.6875								31	2.1196	1.9825	1.9262	1.6193	1.4802	1.4872
	34	2.989	2.7676	2.597	3.2763	2.8453	3.7454								32	2.1185	1.9941	1.9316	1.6212	1.4764	1.5017
	34	2.9655	2.7806	2.6053	3.2774	2.8668	3.7449								32	2.1411	2.0018	1.946	1.6253	1.4569	1.5157
	34	3.0329	2.783	2.6406	3.3196	2.8709	3.8073								32	2.1377	1.998	1.9495	1.6281	1.4658	1.5138
	35	3.029	2.8037	2.6581	3.3439	2.8981	3.8401								32	2.131	2.0004	1.9679	1.6222	1.4772	1.5238
	35	3.0643	2.7777	2.6382	3.3613	2.9186	3.8337								33	2.1469	1.9793	1.9621	1.6189	1.4625	1.5199
	35	3.078	2.7858	2.6427	3.3548	2.9187	3.8855								33	2.1576	1.9974	1.9548	1.6275	1.4656	1.5094
	35	3.082	2.7777	2.647	3.3688	2.9332	3.9299								33	2.1574	2.0092	1.9593	1.6254	1.4731	1.5117
	36	3.0606	2.7847	2.6433	3.3717	2.9474	3.9433								33	2.1528	2.0207	1.9575	1.6177	1.4685	1.5241
	36	3.101	2.8111	2.658	3.3684	2.9768	3.9429								34	2.1485	2.0273	1.9301	1.6229	1.4656	1.5433
	36	3.146	2.8318	2.637	3.3969	2.9959	3.9397								34	2.1586	2.0268	1.9282	1.6211	1.4585	1.5358
	36	3.1529	2.8573	2.65	3.4261	2.9839	3.9451								34	2.1469	2.0277	1.9285	1.6293	1.4522	1.5359
	37	3.1637	2.8685	2.6616	3.4263	3.0161	3.9755								34	2.1664	2.0175	1.955	1.6238	1.454	1.5405
	37	3.192	2.8614	2.6682	3.4492	3.033	4.0013								35	2.1624	2.0139	1.9541	1.6222	1.4525	1.5427
	37	3.213	2.8766	2.6677	3.4905	3.0731	3.9873								35	2.1668	2.0273	1.9472	1.6135	1.4706	1.5477
	37	3.2494	2.8875	2.6887	3.5025	3.0933	4.0001								35	2.1771	2.0186	1.9388	1.6152	1.4693	1.5343
	38	3.26	2.8966	2.6705	3.52	3.076	4.0185								35	2.1838	2.0159	1.9549	1.5976	1.4644	1.5339
	38	3.2662	2.9191	2.6705	3.5275	3.0972	4.0203								36	2.1773	2.0127	1.9647	1.5908	1.4653	1.543
	38	3.2615	2.9188	2.6715	3.5117	3.1066	4.0719								36	2.1855	2.0154	1.9666	1.5769	1.465	1.552
	38	3.3005	2.92	2.6976	3.5385	3.1271	4.1135								36	2.1977	2.0103	1.9658	1.5731	1.4798	1.5539
	39	3.3067	2.9364	2.7077	3.5228	3.1588	4.1535								36	2.1903	2.0139	1.957	1.5788	1.4967	1.5538
	39	3.3011	2.9479	2.735	3.5217	3.1662	4.1982								37	2.2008	2.0121	1.9647	1.5871	1.4926	1.5506
	39	3.3019	2.9436	2.7693	3.527	3.171	4.228								37	2.2186	2.0275	1.9668	1.6032	1.4948	1.5605
	39	3.2889	2.9632	2.7986	3.557	3.1979	4.2694								37	2.1931	2.0328	1.9765	1.6084	1.5046	1.573
	40	3.318	2.9271	2.7991	3.5617	3.2181	4.2732								37	2.1889	2.0258	1.9843	1.6056	1.4999	1.5893
	40	3.33	2.9317	2.8143	3.5378	3.2333	4.305								38	2.2064	2.039	1.9754	1.6132	1.5062	1.5995
	40	3.2998	2.8895	2.824	3.5607	3.2641	4.3078								38	2.1956	2.044	1.9764	1.61	1.4917	1.612
	40	3.3193	2.9057	2.8083	3.5899	3.2782	4.3085								38	2.1891	2.048	1.9858	1.6139	1.4982	1.6101
	41	3.3038	2.9147	2.843	3.6363	3.2755	4.3475								38	2.1803	2.0479	1.978	1.6171	1.4909	1.6132
	41	3.3448	2.91	2.8573	3.6283	3.2955	4.3685								39	2.156	2.0715	1.9995	1.6183	1.5066	1.618
	41	3.3544	2.9117	2.8452	3.6537	3.2913	4.4038								39	2.1744	2.0744	2.016	1.6019	1.5145	1.6072
	41	3.3309	2.9269	2.8401	3.6528	3.3149	4.4224								39	2.2085	2.055	2.0356	1.5997	1.5094	1.6054
	42	3.3778	2.953	2.8576	3.694	3.3278	4.4192								39	2.2015	2.0744	2.046	1.5914	1.5166	1.6029
	42	3.384	2.9317	2.8433	3.6923	3.3013	4.4296								40	2.2027	2.0515	2.0439	1.5964	1.5067	1.6223
	42	3.371	2.968	2.8216	3.7218	3.3144	4.462								40	2.2069	2.0599	2.0394	1.5867	1.5145	1.6285
	42	3.3736	2.9787	2.8317	3.7247	3.3074	4.4464								40	2.2091	2.0681	2.0325	1.5854	1.5187	1.6288
	43	3.3694	2.9752	2.8143	3.7365	3.3386	4.4233								40	2.2021	2.0752	2.023	1.5984	1.5201	1.6363
	43	3.3649	2.975	2.8132	3.7282	3.3885	4.4376								41	2.2044	2.0855	2.0211	1.6106	1.5194	1.6374
	43	3.3496	2.986	2.8301	3.7508	3.4294	4.4489								41	2.2349	2.0854	2.0209	1.5907	1.5056	1.6409
	43	3.366	2.9941	2.8326	3.8022	3.4532	4.4734								41	2.2466	2.0605	2.0124	1.6043	1.5041	1.6286
	44	3.3598	3.0082	2.8538	3.8445	3.4615	4.51								41	2.2526	2.0401	2.0248	1.6162	1.5103	1.6322
	44	3.3699	3.0274	2.8537	3.8307	3.4265	4.5751								42	2.2557	2.0505	2.0428	1.6231	1.5226	1.653
	44	3.3556	3.0106	2.87	3.8317	3.428	4.6152								42	2.2636	2.0532	2.0495	1.6207	1.5085	1.6406
	44	3.3626	3.0002	2.8522	3.8581	3.4346	4.6585								42	2.2571	2.0686	2.0245	1.6099	1.5116	1.6456
	45	3.3641	2.9979	2.8655	3.8824	3.4525	4.7064								42	2.2272	2.0811	2.0314	1.6033	1.5319	1.6568
	45	3.4014	3.0067	2.8729	3.9171	3.4848	4.7129								43	2.2243	2.0861	2.0433	1.5995	1.5378	1.649
	45	3.397	2.9875	2.8796	3.9454	3.5206	4.7638								43	2.2224	2.0778	2.0591	1.5788	1.5322	1.6318
	45	3.4031	2.9861	2.8736	3.98	3.5257	4.8169								43	2.2487	2.0839	2.0558	1.5726	1.5244	1.647
	46	3.3855	2.9975	2.8772	4.0236	3.5515	4.7979								43	2.2502	2.086	2.0385	1.5757	1.5271	1.6491
	46	3.3767	2.9846	2.8655	4.0101	3.5971	4.8158								44	2.258	2.0731	2.0126	1.5706	1.5248	1.6474
	46	3.3556	2.9863	2.8669	4.0355	3.6141	4.854								44	2.2538	2.0752	2.0343	1.5708	1.5286	1.6626
	46	3.3549	2.9959	2.8522	4.0647	3.6299	4.8599								44	2.2512	2.0805	2.0519	1.5654	1.534	1.6628
	47	3.3472	3.0242	2.8457	4.0644	3.6318	4.8731								44	2.2417	2.0857	2.0525	1.5701	1.5378	1.6732
	47	3.3449	3.0016	2.8479	4.0401	3.6536	4.8887								45	2.8898	2.4619	1.5801	1.1947	1.1865	1.5996
	47	3.3664	2.9946	2.8693	4.0631	3.6687	4.9048								45	3.1758	2.7201	2.063	1.4981	1.4473	1.9165
	48	2.3354	1.9382	1.5649	3.7917	3.2749	5.4712								45	3.2265	2.7316	2.2341	1.6546	1.5613	2.0456
	48	2.9419	2.7717	2.245	3.9909	3.4562	5.5267								46	3.3111	2.7783	2.341	1.7667	1.6329	2.1406
	48	3.2631	3.1262	2.599	4.0609	3.5235	5.5929								46	3.3581	2.7925	2.4099	1.839	1.6932	2.1996
	48	3.4141	3.332	2.8328	4.1084	3.548	5.6309								46	3.3405	2.758	2.4683	1.8728	1.7085	2.2218
	49	3.5439	3.4358	2.9902	4.1475	3.5493	5.6703								46	3.3085	2.7156	2.4738	1.8858	1.7073	2.2439
	49	3.6186	3.4905	3.1425	4.2066	3.6004	5.6946								47	3.2923	2.695	2.4623	1.8963	1.6836	2.2499
	49	3.6591	3.5553	3.2105	4.1881	3.6417	5.742								47	3.2814	2.6575	2.4568	1.9157	1.7056	2.2479
	49	3.6833	3.5502	3.224	4.2015	3.6727	5.7734								47	3.2404	2.6312	2.4544	1.927	1.7572	2.239
	50	3.6891	3.5714	3.236	4.1759	3.6434	5.7429								47	3.1807	2.5997	2.4452	2.0226	1.8174	2.2329
	50	3.6779	3.5466	3.2076	4.1257	3.6424	5.6621								48	3.1907	2.5819	2.4504	2.0318	1.8337	2.2142
	50	3.6612	3.5094	3.1763	4.0699	3.6324	5.5856								48	3.1365	2.5784	2.441	2.0394	1.8514	2.2023
	50	3.6462	3.4529	3.1571	4.0508	3.6316	5.5427								48	3.1377	2.5662	2.4514	2.0509	1.8502	2.2129
	51	3.6167	3.385	3.1456	4.0378	3.6761	5.54								48	3.1096	2.5536	2.447	2.0434	1.8341	2.2084
	51	3.6018	3.3197	3.1418	4.0399	3.7317	5.5724								49	3.0856	2.5148	2.4424	2.0351	1.8421	2.2023
	51	3.5831	3.2921	3.1198	4.0661	3.7219	5.5776								49	3.0654	2.4844	2.4107	2.0196	1.8405	2.2032
	51	3.5539	3.2515	3.1029	4.0665	3.7322	5.6416								49	3.058	2.4602	2.3997	2.0193	1.8493	2.2085
	52	3.5583	3.2043	3.0498	4.1212	3.7514	5.6632								49	3.039	2.4569	2.3825	2.0077	1.8337	2.2058
	52	3.5182	3.149	3.0374	4.1358	3.7496	5.647								50	3.0088	2.4419	2.3742	2.0171	1.8203	2.1904
	52	3.5009	3.1255	3.0129	4.1465	3.76	5.6244								50	3.0236	2.431	2.3735	2.0176	1.8184	2.1902
	52	3.4604	3.1025	3.0051	4.1973	3.7655	5.627								50	3.0151	2.4137	2.3632	2.0222	1.8096	2.1986
	53	3.4161	3.1093	2.9848	4.1864	3.7976	5.6434								50	3.0254	2.3917	2.3737	2.0201	1.8	2.1938
	53	3.4139	3.0802	2.9635	4.1917	3.8328	5.6286								51	3.047	2.4035	2.3732	2.0045	1.7868	2.1803
	53	3.4127	3.0756	2.9527	4.2082	3.8429	5.6468								51	3.0071	2.4068	2.3666	2.0093	1.7781	2.1847
	53	3.4206	3.0573	2.9397	4.2279	3.8678	5.6634								51	3.0216	2.4389	2.3821	2.009	1.7815	2.196
	54	3.4058	3.0855	2.9666	4.2582	3.845	5.6027								51	3.0243	2.4247	2.4	2.0042	1.7736	2.1854
	54	3.4186	3.0477	2.9219	4.2483	3.8298	5.6013								52	3.0366	2.4199	2.4096	2.005	1.771	2.1819
	54	3.4135	3.0332	2.9271	4.2894	3.8307	5.6585								52	3.0665	2.4471	2.4205	1.9967	1.7695	2.1826
	54	3.4405	3.0816	2.9572	4.314	3.7849	5.6211								52	3.0689	2.4747	2.429	2.0102	1.7635	2.1702
	55	3.3225	3.0605	2.8936	4.3117	3.8175	5.6532								52	3.0683	2.4801	2.4551	2.0115	1.7595	2.1629
	55	3.3188	3.0955	2.9357	4.3603	3.9046	5.7109								53	3.0646	2.4923	2.4783	2.0014	1.7631	2.1732
	55	3.4066	3.0934	2.9723	4.359	3.936	5.7198								53	3.0635	2.4853	2.4883	2.0156	1.7394	2.1545
	55	3.4363	3.0609	2.9807	4.4058	3.9429	5.7468								53	3.0722	2.496	2.4901	2.0025	1.7483	2.1455
	56	3.4615	3.076	2.9591	4.4299	3.9719	5.8044								53	3.0565	2.5112	2.4833	2.0075	1.7432	2.1499
	56	3.4401	3.0963	2.9898	4.4793	4.0329	5.8939								54	3.0971	2.5182	2.5097	2.0265	1.7497	2.1404
	56	3.3019	3.0385	2.9294	4.4512	4.0481	5.9174								54	3.1356	2.544	2.5294	2.0091	1.7531	2.1409
	56	3.3214	3.0669	2.9574	4.5093	4.071	5.9939								54	3.1499	2.5399	2.5484	2.0155	1.7465	2.1436
	57	3.399	3.0446	2.9393	4.5039	4.1155	6.0622								54	3.1501	2.5469	2.5484	2.0112	1.7475	2.1354
	57	3.372	3.0153	2.9039	4.4987	4.139	6.0538								55	3.16	2.5343	2.5522	2.0187	1.7553	2.1217
	57	3.4319	3.0351	2.9055	4.5068	4.173	6.0677								55	3.1712	2.5447	2.5635	2.0128	1.7539	2.1161
	57	3.4629	3.0422	2.9077	4.5359	4.1786	6.0734								55	3.1671	2.533	2.5801	2.0122	1.7427	2.0835
	58	3.4982	3.0625	2.893	4.5336	4.2171	6.1056								55	3.1394	2.5255	2.5916	2.0124	1.7411	2.0823
	58	3.505	3.0477	2.9069	4.5571	4.2449	6.0961								56	3.1649	2.5195	2.5875	2.0023	1.7462	2.0777
	58	3.4649	3.0266	2.8924	4.5702	4.2477	6.067								56	3.1418	2.5216	2.5609	1.9997	1.7157	2.0476
	58	3.4414	3.0186	2.8987	4.5765	4.2715	6.0994								56	3.1512	2.52	2.5546	1.9968	1.703	2.0383
	59	3.4502	3.0127	2.869	4.6056	4.3152	6.1552								56	3.1507	2.5107	2.5563	2.0011	1.701	2.0377
	59	3.4418	2.9839	2.8575	4.6236	4.327	6.1184								57	3.135	2.5223	2.5731	1.9864	1.6983	2.0303
	59	3.4317	2.9721	2.8733	4.6295	4.351	6.1166								57	3.1156	2.534	2.5791	1.983	1.6976	2.0235
	59	3.4072	2.9536	2.8544	4.6265	4.3501	6.0652								57	3.111	2.5278	2.5889	1.9941	1.6956	2.0236
	60	3.4179	2.9252	2.8625	4.6485	4.3277	6.0929								57	3.1177	2.523	2.6094	1.9801	1.6939	2.0204
	60	3.4019	2.9428	2.8355	4.6765	4.3032	6.1202								58	3.1449	2.5185	2.6141	1.9738	1.696	2.016
	60	3.4183	2.9382	2.825	4.6667	4.3395	6.1919								58	3.122	2.4988	2.6253	1.9741	1.6859	2.0047
	60	3.3956	2.9007	2.8142	4.6841	4.3571	6.2404								58	3.1034	2.5052	2.6185	1.9486	1.6845	2.0022
	61	3.3746	2.9192	2.803	4.6834	4.38	6.2719								58	3.1193	2.4981	2.6283	1.9425	1.6806	2.003
	61	3.3591	2.9035	2.8117	4.7289	4.4105	6.3149								59	3.1341	2.4904	2.6101	1.9089	1.674	1.9864
	61	3.3469	2.901	2.8237	4.6968	4.4272	6.337								59	3.1176	2.473	2.6034	1.9114	1.6626	1.9724
	61	3.352	2.8709	2.8289	4.6927	4.438	6.3174								59	3.1238	2.4748	2.5988	1.9033	1.6581	1.9653
	62	3.3085	2.8438	2.8377	4.6578	4.4207	6.3047								59	3.0945	2.4727	2.605	1.8863	1.6481	1.9227
	62	3.3245	2.8298	2.8394	4.6632	4.4107	6.2793								60	3.0881	2.4816	2.6124	1.8934	1.6302	1.9241
	62	3.3132	2.8253	2.8444	4.6711	4.4429	6.324								60	3.082	2.4689	2.6441	1.8749	1.6388	1.9049
	62	3.3462	2.8288	2.8621	4.676	4.4701	6.3156								60	3.089	2.4952	2.6242	1.8873	1.6146	1.9008
	63	3.3408	2.8137	2.8257	4.7068	4.4275	6.3416								60	3.097	2.4851	2.6231	1.8618	1.6145	1.8811
	63	3.333	2.8087	2.8084	4.7192	4.4569	6.3611								61	3.0768	2.5106	2.6271	1.8535	1.6112	1.8685
	63	3.3085	2.8255	2.8003	4.7352	4.4667	6.3909								61	3.0901	2.5018	2.6451	1.8537	1.6056	1.871
	63	3.2975	2.8087	2.7896	4.7548	4.5151	6.4051								61	3.0864	2.4653	2.6303	1.8467	1.5906	1.8584
	64	3.242	2.8103	2.7676	4.7772	4.5453	6.4144								61	3.0604	2.4727	2.6415	1.8192	1.5779	1.8575
	64	3.2108	2.8184	2.7718	4.7543	4.5596	6.4605								62	3.0566	2.4675	2.6483	1.8121	1.5847	1.8468
	64	3.2107	2.799	2.7686	4.7448	4.5875	6.4608								62	3.0744	2.4813	2.6442	1.7979	1.5673	1.8277
	64	3.1926	2.7763	2.7705	4.7319	4.5858	6.4424								62	3.0457	2.4632	2.6424	1.7859	1.5629	1.8356
	65	3.1915	2.7561	2.7683	4.7356	4.6142	6.4544								62	3.0483	2.4483	2.649	1.7746	1.5575	1.8196
	65	3.2085	2.7462	2.7679	4.7615	4.5849	6.4988								63	3.0624	2.4645	2.6599	1.764	1.5703	1.8165
	65	3.206	2.7502	2.7892	4.7618	4.6026	6.5609								63	3.0605	2.4746	2.6482	1.7725	1.5499	1.8029
	65	3.1572	2.7137	2.7985	4.7632	4.6016	6.5702								63	3.0461	2.4776	2.6583	1.7588	1.5461	1.8081
	66	3.1524	2.7113	2.7898	4.7786	4.6256	6.5664								63	3.0365	2.4828	2.6575	1.748	1.545	1.7975
	66	3.0939	2.7078	2.7737	4.765	4.6289	6.5541								64	3.0415	2.4821	2.6433	1.7516	1.5416	1.8011
	66	3.068	2.6904	2.7431	4.8038	4.6221	6.6116								64	3.0418	2.4846	2.6548	1.7339	1.5399	1.799
	66	3.0638	2.691	2.7283	4.7765	4.6541	6.6021								64	3.0601	2.4908	2.6668	1.7352	1.5301	1.7803
	67	3.0504	2.6916	2.7482	4.8113	4.6807	6.5847								64	3.0759	2.5179	2.6808	1.7269	1.5339	1.7779
	67	3.017	2.6722	2.7656	4.8225	4.6999	6.5798								65	3.0689	2.4837	2.6764	1.737	1.5256	1.776
	67	3.0028	2.6698	2.7523	4.8233	4.7196	6.5858								65	3.0484	2.4881	2.6804	1.7322	1.5303	1.7591
	67	3.0013	2.6881	2.7473	4.8489	4.7371	6.574								65	3.0704	2.4565	2.6863	1.7018	1.5132	1.7479
	68	3.0032	2.6757	2.7397	4.8357	4.7163	6.6076								65	3.0384	2.4425	2.6871	1.699	1.5156	1.7496
	68	2.9925	2.6624	2.7427	4.8452	4.7607	6.6028								66	3.0286	2.439	2.693	1.7014	1.5173	1.7386
	68	2.9688	2.6546	2.7421	4.8616	4.7662	6.6452								66	3.0321	2.4558	2.7145	1.7009	1.5299	1.744
	68	2.9859	2.638	2.7193	4.8728	4.7481	6.5757								66	3.062	2.461	2.7255	1.7082	1.5289	1.7356
	69	2.9947	2.5984	2.677	4.8611	4.7725	6.5497								66	3.0829	2.4689	2.7626	1.7022	1.5169	1.738
	69	2.9333	2.5789	2.6713	4.8699	4.7899	6.5527								67	3.0868	2.4727	2.7535	1.7028	1.5133	1.726
	69	2.894	2.5731	2.6708	4.8784	4.7855	6.5629								67	3.0988	2.4814	2.7513	1.7019	1.5305	1.7277
	69	2.8825	2.5612	2.675	4.885	4.8239	6.5648								67	3.1105	2.4973	2.7474	1.6925	1.5125	1.7134
	70	2.8469	2.5647	2.6476	4.8801	4.8389	6.6002								67	3.108	2.5067	2.7846	1.6816	1.5074	1.6873
	70	2.8509	2.5527	2.6604	4.8893	4.8534	6.6165								68	3.1125	2.5168	2.797	1.6796	1.4964	1.6848
	70	2.8195	2.5472	2.6341	4.8761	4.9016	6.6334								68	3.1293	2.5155	2.8052	1.6694	1.4923	1.6769
	70	2.8211	2.5422	2.6135	4.8441	4.9428	6.6784								68	3.1128	2.5078	2.7988	1.6683	1.4941	1.6651
	71	2.8115	2.5737	2.5862	4.8569	4.9498	6.5911								68	3.1108	2.4841	2.7951	1.6685	1.4859	1.6601
	71	2.7977	2.5583	2.5914	4.8578	4.9489	6.5905								69	3.1084	2.4832	2.7913	1.6517	1.4718	1.6437
	71	2.7726	2.5561	2.5962	4.8968	4.9521	6.6114								69	3.1443	2.4858	2.8038	1.6331	1.4643	1.6422
	71	2.7597	2.5539	2.5973	4.8901	4.9618	6.5949								69	3.1572	2.5033	2.8115	1.6344	1.4607	1.6379
	72	2.7386	2.528	2.5764	4.8645	4.9436	6.6777								70	3.1209	2.504	2.7889	1.6345	1.4662	1.6451
	72	2.7188	2.5188	2.5767	4.8544	4.9949	6.7239								70	3.1129	2.4785	2.7901	1.6325	1.4561	1.64
	72	2.7139	2.4976	2.5711	4.8592	4.992	6.7439								70	3.1263	2.4944	2.7869	1.6208	1.4426	1.6125
	72	2.7358	2.4832	2.5688	4.8573	4.9724	6.7567								70	3.1526	2.4982	2.8036	1.6217	1.4358	1.6102
	73	2.7081	2.4917	2.5496	4.8756	4.9874	6.7773								71	3.1854	2.51	2.7916	1.6137	1.4304	1.6004
	73	2.6955	2.4731	2.5262	4.9028	4.9572	6.7319								71	3.1873	2.5227	2.8023	1.6285	1.4246	1.5874
	73	2.6679	2.4776	2.5166	4.8581	4.9659	6.759								71	3.1635	2.5218	2.8042	1.6084	1.4147	1.5723
	73	2.6479	2.4878	2.5155	4.872	4.9655	6.8047								71	3.1369	2.5191	2.7912	1.5953	1.4139	1.5576
	74	2.6336	2.4651	2.522	4.8558	4.9967	6.7966								72	3.1448	2.5165	2.8227	1.5848	1.4013	1.5692
	74	2.64	2.4384	2.5021	4.8983	4.9706	6.8106								72	3.1649	2.5185	2.8077	1.5749	1.3976	1.5401
	74	2.6218	2.4079	2.494	4.9318	4.9858	6.8123								72	3.1882	2.5175	2.8032	1.5608	1.3974	1.5379
	74	2.5895	2.4078	2.4596	4.9158	5.0008	6.739								72	3.195	2.4884	2.8236	1.5623	1.3849	1.54
	75	2.5792	2.3718	2.4618	4.9337	5.0276	6.7456								73	3.1379	2.4833	2.8255	1.5524	1.3859	1.5277
	75	2.5526	2.3607	2.4676	4.9085	5.0269	6.797								73	3.134	2.4767	2.8353	1.5471	1.3901	1.5278
	75	2.5219	2.3362	2.443	4.9236	5.0512	6.7955								73	3.1159	2.4647	2.8414	1.531	1.381	1.5215
	75	2.5281	2.3014	2.4563	4.9522	5.0686	6.8415								73	3.1238	2.4563	2.8419	1.5153	1.377	1.4969
	76	2.4998	2.2851	2.4413	4.9752	5.1149	6.8185								74	3.1521	2.466	2.8511	1.5115	1.3758	1.5007
	76	2.5046	2.2781	2.4101	4.9833	5.1235	6.8387								74	3.1588	2.4799	2.832	1.4992	1.3591	1.4727
	76	2.4696	2.2903	2.3849	5.0081	5.1334	6.8683								74	3.1805	2.4711	2.8181	1.4785	1.3514	1.4627
	76	2.4871	2.2771	2.3677	5.0199	5.1438	6.8759								74	3.1788	2.4772	2.8406	1.4775	1.335	1.4485
	77	2.4587	2.2726	2.3804	4.9867	5.1318	6.8895								75	3.1854	2.4984	2.8576	1.4745	1.3252	1.4423
	77	2.4301	2.2856	2.3522	5.0358	5.1794	6.8882								75	3.1562	2.4599	2.8599	1.4615	1.3256	1.4503
	77	2.4379	2.286	2.3346	4.96	5.1481	6.8871								75	3.1403	2.4594	2.8604	1.4571	1.3324	1.4411
	77	2.4185	2.2579	2.322	4.9354	5.1759	6.8881								75	3.1387	2.4648	2.8521	1.4518	1.3188	1.4342
	78	2.392	2.2436	2.3183	4.9831	5.185	6.9164								76	3.1249	2.4705	2.8835	1.435	1.3146	1.4381
	78	2.3983	2.2328	2.2952	4.9876	5.204	6.958								76	3.1461	2.4857	2.8478	1.4326	1.3151	1.4316
	78	2.3831	2.2213	2.2817	4.9823	5.2276	6.973								76	3.1495	2.4923	2.8418	1.4249	1.3142	1.4222
	78	2.3677	2.2158	2.2731	5.0101	5.2113	6.984								76	3.1671	2.4938	2.8463	1.415	1.3136	1.4147
	79	2.3613	2.2115	2.2547	4.9967	5.2195	7.0469								77	3.1762	2.4811	2.8456	1.4042	1.3076	1.4186
	79	2.3527	2.2119	2.2477	4.9983	5.211	7.0701								77	3.1571	2.4845	2.8235	1.3868	1.2986	1.4004
	79	2.346	2.1912	2.2259	5.0257	5.2237	7.0441								77	3.1278	2.4704	2.8342	1.3762	1.2871	1.4136
	79	2.2981	2.1814	2.2303	5.0049	5.2501	7.0051								77	3.1236	2.4797	2.8411	1.379	1.2962	1.3988
	80	2.2822	2.1826	2.2072	5.0164	5.2705	6.9442								78	3.1178	2.4819	2.8454	1.3734	1.2739	1.3866
	80	2.2821	2.1748	2.1834	4.9468	5.278	7.0034								78	3.1023	2.4929	2.8721	1.3711	1.2709	1.3665
	80	2.2569	2.1577	2.175	4.9706	5.243	7.0182								78	3.1096	2.4773	2.8745	1.3536	1.259	1.3734
	80	2.2589	2.1364	2.1595	4.9734	5.2559	7.0275								78	3.1036	2.4802	2.8654	1.355	1.256	1.3528
	81	2.2421	2.114	2.1486	4.9452	5.2751	6.9982								79	3.0841	2.4794	2.8919	1.3622	1.2547	1.3464
	81	2.2384	2.1053	2.1438	4.9377	5.2748	6.9942								79	3.0726	2.466	2.8816	1.3554	1.2463	1.3523
	81	2.2174	2.0975	2.1472	4.9762	5.2641	6.9762								79	3.0659	2.461	2.8854	1.3453	1.2483	1.3492
	81	2.2089	2.1032	2.1426	4.993	5.2483	6.9994								79	3.0596	2.4699	2.8958	1.3403	1.2479	1.3484
	82	2.1902	2.093	2.1468	5.0187	5.2559	7.0244								80	3.08	2.4861	2.8876	1.3334	1.2354	1.3289
	82	2.1714	2.0668	2.118	5.021	5.2507	7.0368								80	3.0937	2.4822	2.878	1.335	1.222	1.3406
	82	2.1751	2.0606	2.1203	5.0323	5.2774	7.0615								80	3.1166	2.455	2.8891	1.3188	1.2249	1.3267
	82	2.1704	2.0596	2.1096	4.9885	5.2742	7.0775								80	3.1251	2.4614	2.8774	1.3128	1.2067	1.3254
	83	2.1395	2.0223	2.1089	5.0158	5.2181	7.0508								81	3.0971	2.4729	2.8535	1.3	1.2071	1.3212
	83	2.0976	2.0008	2.0921	5.0358	5.2688	6.9455								81	3.0829	2.482	2.8207	1.3039	1.1987	1.3112
	83	2.0936	1.9807	2.0837	5.0296	5.3054	6.8448								81	3.105	2.4919	2.8302	1.2929	1.1965	1.3133
	83	2.0682	1.9692	2.0373	5.0125	5.3399	6.8499								81	3.1043	2.4824	2.8391	1.2945	1.2004	1.3007
	84	2.0594	1.9494	2.0147	5.0321	5.3585	6.876								82	3.1343	2.4662	2.8496	1.2831	1.1941	1.2922
	84	2.0599	1.9332	2.005	4.989	5.327	6.9265								82	3.1507	2.4537	2.8539	1.2901	1.1701	1.286
	84	2.0479	1.8907	1.9976	4.9972	5.3074	6.9275								82	3.149	2.4587	2.8774	1.2814	1.1586	1.2659
	84	2.0339	1.8853	1.9991	5.0284	5.2867	6.9803								82	3.1651	2.4301	2.866	1.2725	1.146	1.2648
	85	2.0204	1.8846	1.9879	5.0263	5.3024	6.9628								83	3.1535	2.4336	2.8501	1.2676	1.1193	1.246
	85	1.9827	1.8761	1.9937	4.9756	5.2793	6.9871								83	3.1473	2.4343	2.8686	1.2736	1.1036	1.2441
	85	1.9664	1.8632	1.971	5.0033	5.3146	7.0123								83	3.1271	2.4611	2.8569	1.2678	1.1002	1.227
	85	1.9276	1.8539	1.9431	5.009	5.2961	6.9954								83	3.1128	2.4588	2.8315	1.2558	1.0978	1.2168
	86	1.9045	1.8571	1.9091	5.0001	5.2861	6.9792								84	3.113	2.4377	2.8558	1.2511	1.1001	1.1916
	86	1.875	1.8468	1.8769	5.0056	5.2656	7.0204								84	3.1185	2.4265	2.8595	1.2546	1.0979	1.1863
	86	1.8682	1.8322	1.8658	4.989	5.2711	6.9837								84	3.0886	2.432	2.8368	1.2484	1.0987	1.1747
	86	1.8873	1.8249	1.8782	4.9911	5.2341	6.9948								84	3.1045	2.4343	2.8578	1.2207	1.093	1.1795
	87	1.8784	1.8067	1.8869	4.9931	5.2442	6.9697								85	3.0905	2.4233	2.8994	1.2068	1.0867	1.1741
	87	1.8738	1.8083	1.8848	4.9892	5.2781	6.9948								85	3.0772	2.4168	2.8794	1.1903	1.0779	1.1723
	87	1.8698	1.7891	1.885	4.9924	5.2859	7.0414								85	3.0869	2.4195	2.8736	1.1835	1.0654	1.1737
	87	1.8806	1.778	1.8748	5.0302	5.2718	7.0529								85	3.0845	2.4286	2.8786	1.1667	1.0545	1.1663
	88	1.8694	1.7592	1.8675	5.0069	5.2693	7.0384								86	3.0867	2.4256	2.8848	1.1712	1.0545	1.156
	88	1.8468	1.75	1.8527	5.005	5.2702	7.0163								86	3.0953	2.4104	2.8785	1.1594	1.0447	1.1474
	88	1.8192	1.7457	1.8417	4.998	5.3149	7.0339								86	3.0946	2.4105	2.8919	1.1433	1.0375	1.1434
	88	1.8011	1.7204	1.8323	5.0004	5.3294	7.008								86	3.106	2.4089	2.8782	1.1218	1.0367	1.1305
	89	1.7934	1.7082	1.818	4.9688	5.3084	7.0457								87	3.0966	2.4031	2.8553	1.121	1.037	1.1154
	89	1.7891	1.7008	1.812	4.9931	5.3225	7.0779								87	3.0788	2.4019	2.8422	1.1131	1.0423	1.1109
	89	1.7695	1.6853	1.796	5.0069	5.3422	7.0222								87	3.0687	2.3979	2.8583	1.1052	1.0387	1.1073
	89	1.7468	1.6817	1.7864	5.006	5.3914	7								87	3.06	2.3785	2.8542	1.1036	1.0277	1.1077
	90	1.7492	1.6787	1.7668	5.0417	5.3786	7.0016								88	3.0458	2.3956	2.8457	1.0983	1.0351	1.1046
	90	1.7306	1.6741	1.7573	5.0141	5.3752	6.997								88	3.0567	2.3975	2.8419	1.088	1.0386	1.0973
	90	1.6953	1.6593	1.7423	5.0079	5.3633	7.0305								88	3.0264	2.3826	2.8041	1.0721	1.0406	1.083
	90	1.6917	1.6525	1.7245	5.002	5.3617	6.9884								88	3.0456	2.365	2.7973	1.0677	1.0342	1.076
	91	1.6759	1.6497	1.7213	5.0364	5.3604	6.9473								89	3.0393	2.3732	2.7914	1.0709	1.0232	1.074
	91	1.6745	1.6327	1.7242	4.9873	5.3744	6.9376								89	3.0356	2.3737	2.8027	1.0658	1.0246	1.0644
	91	1.655	1.6217	1.7136	4.99	5.3328	6.9428								89	3.0548	2.3757	2.7931	1.0576	1.008	1.0593
	91	1.6165	1.6218	1.7039	4.8902	5.3911	6.9795								89	3.049	2.3739	2.8365	1.057	1.0048	1.0446
	92	1.6086	1.606	1.6959	4.9364	5.37	6.9583								90	3.0521	2.375	2.8104	1.0502	0.9946	1.0292
	92	1.5806	1.583	1.6783	4.8557	5.3995	6.9535								90	3.0367	2.3447	2.7792	1.0383	0.979	1.0229
	92	1.5828	1.5584	1.6774	4.8699	5.3185	6.8881								90	3.0396	2.3238	2.7773	1.0361	0.9621	1.0181
	92	1.5731	1.5506	1.6589	4.8613	5.3473	6.9387								90	3.0481	2.315	2.7571	1.0333	0.9489	1.0145
	93	1.5444	1.5312	1.6468	4.9009	5.3209	6.941
	93	1.543	1.5223	1.6427	4.8898	5.3	6.9872
	93	1.5301	1.5153	1.6433	4.8958	5.3006	6.8728
	93	1.5204	1.5118	1.6331	4.8571	5.3274	6.8629
	94	1.5107	1.5075	1.6174	4.8636	5.3217	6.871
	94	1.4848	1.4939	1.5961	4.8472	5.3222	6.8776
	94	1.4949	1.4755	1.5828	4.8769	5.3332	6.8969
	94	1.4761	1.4638	1.5694	4.8385	5.305	6.8166
	95	1.4588	1.4572	1.5517	4.8466	5.3095	6.7968
	95	1.4446	1.4407	1.5412	4.8343	5.2744	6.8059
	95	1.4439	1.4378	1.5454	4.8806	5.1499	6.7788
	95	1.4293	1.4212	1.5243	4.8898	5.1314	6.7592
	96	1.4247	1.4148	1.5165	4.8778	5.1426	6.7785
	96	1.4134	1.3991	1.4953	4.8832	5.1407	6.737
	96	1.3959	1.4024	1.4925	4.8622	5.1179	6.7299
	96	1.3784	1.4083	1.4872	4.8594	5.1701	6.7006
	97	1.3783	1.4097	1.4805	4.8605	5.2089	6.7207
	97	1.3787	1.3999	1.4666	4.8239	5.1777	6.6482
	97	1.365	1.3812	1.4649	4.8639	5.1836	6.6478
	97	1.3542	1.3856	1.4514	4.8734	5.2055	6.6392
	98	1.3487	1.3764	1.4566	4.8257	5.161	6.7331

## Sheet: Fig.7
a		Cell index							d	Relative expression (Normalized to GAPDH)
	Time-Interval (Hour)	CTRL			CTNNB1 KD						CTRL			KIF11 KD
	0	0	0	0	0	0	0			GPX4	1.0924	0.969338	0.93716	0.68737	0.540753	0.553277
	0.0116667	0.005	0.0009	0.0057	0.0076	0.0067	0.0034			SLC3A2	1.06882	0.907492	1.02304	0.373463	0.329046	0.536573
	0.371389	0.1974	0.2709	0.3019	0.2236	0.1609	0.1924			ACSL4	0.889687	0.999427	1.11025	1.67813	1.4451	1.63169
	0.621389	0.2688	0.3405	0.3998	0.3063	0.2546	0.2712			CTNNB1	1.04655	0.988507	0.964416	0.311877	0.162192	0.18028
	0.871389	0.3291	0.392	0.4806	0.3931	0.3378	0.3651
	1.12139	0.383	0.4557	0.5271	0.4575	0.3965	0.4286		f	Percentage of Annexin V+ cells
	1.37139	0.4222	0.4941	0.5709	0.5193	0.4442	0.4781			CTRL			CTNNB1 KD
	1.62139	0.4521	0.5274	0.5965	0.5709	0.4781	0.5112		-2	0	0	0	0	0	0
	1.87139	0.4887	0.5546	0.6339	0.5973	0.5041	0.535		22	2.53165	4.7619	1.98675	2.63852	3.75427	2.0202
	2.12139	0.5199	0.5815	0.6505	0.6193	0.5225	0.5561		36	3.90879	2.4024	2.32558	9.27152	10.567	12.0087
	2.37139	0.5444	0.6015	0.6736	0.6482	0.5467	0.5776
	2.62139	0.5669	0.615	0.6951	0.6631	0.5658	0.5903			Percentage of PI+ cells
	2.87139	0.5858	0.6416	0.7042	0.6827	0.5812	0.6057			CTRL			CTNNB1 KD
	3.12139	0.6066	0.6501	0.7317	0.6936	0.5965	0.6187		-2	0	0	0	0	0	0
	3.37139	0.6128	0.6692	0.7453	0.7136	0.6109	0.6267		22	1.52091	1.85185	0.727273	2.37467	7.50853	3.53535
	3.62139	0.6309	0.6826	0.7541	0.7126	0.6192	0.6357		36	3.90879	2.4024	1.93798	9.49227	8.76289	10.4803
	3.87139	0.6322	0.6843	0.763	0.7257	0.6257	0.642
	4.12139	0.6537	0.6889	0.7623	0.733	0.6378	0.6393		h	Percentage of BODIPY+ cells
	4.37139	0.6579	0.6987	0.7825	0.7415	0.6428	0.6494			CTRL			CTNNB1 KD
	4.62139	0.6714	0.7024	0.784	0.7531	0.6541	0.6547		-2	0	0	0	0	0	0
	4.87139	0.6807	0.7106	0.7932	0.7495	0.6591	0.6591		16	6.15385	4.6875	3.48837	10.7784	12.6866	11.4286
	5.12139	0.6832	0.732	0.8077	0.7665	0.6662	0.6678		32	9.375	5.41872	10.5263	12.1569	12.5285	11.0638
	5.37139	0.687	0.7274	0.8267	0.7754	0.6736	0.6677
	5.62139	0.7023	0.737	0.8294	0.7821	0.6817	0.6792		j		Relative expression (Normalized to GAPDH)
	5.87139	0.7026	0.7488	0.8399	0.7899	0.6858	0.6886				CTRL			CTNNB1 KD
	6.12139	0.7126	0.7494	0.8473	0.7815	0.6938	0.6885			PRDX1-LMW	0.960401	0.978621	1.06075	0.60714	0.472076	0.278517
	6.37139	0.7173	0.7673	0.8494	0.7983	0.6997	0.6919			PRDX1-HMW	1.13763	0.846556	1.0165	1.8333	1.64272	1.67175
	6.62139	0.7265	0.7715	0.8497	0.8036	0.6975	0.6888			CTNNB1	1.04925	0.942432	1.00842	0.176112	0.197773	0.17091
	6.87139	0.7332	0.7773	0.8716	0.8219	0.7029	0.6896
	7.12139	0.7372	0.7866	0.8793	0.8188	0.7112	0.699		l	No. of PRDX1+ puncta per cell
	7.37139	0.7452	0.8	0.8745	0.823	0.7132	0.7121			CTRL	CTNNB1 KD
	7.62139	0.7434	0.8058	0.8942	0.8285	0.7177	0.7134			12	103
	7.87139	0.7507	0.8206	0.8974	0.8422	0.7233	0.7187			17	113
	8.12139	0.7643	0.8138	0.8958	0.8459	0.7337	0.7209			7	88
	8.37139	0.7734	0.8254	0.911	0.8633	0.7433	0.734			20	56
	8.62139	0.7756	0.8259	0.916	0.866	0.7514	0.7364			14	46
	8.87139	0.78	0.8222	0.901	0.8721	0.7561	0.7409
	9.12139	0.7927	0.8252	0.9034	0.8777	0.7548	0.7459		n		Relative expression
	9.37139	0.7986	0.8347	0.918	0.8839	0.7567	0.7514				CTRL			CTNNB1 KD
	9.62139	0.8047	0.8341	0.9223	0.8931	0.769	0.7548			P-PRDX1	0.829659	1.11444	1.0559	1.65219	2.13903	1.68823
	9.87139	0.8105	0.8388	0.9296	0.9017	0.7768	0.757			CTNNB1	1.0246	1.05731	0.918083	0.168142	0.20213	0.251899
	10.1214	0.8179	0.8344	0.934	0.9054	0.7763	0.7606
	10.3714	0.827	0.8563	0.9541	0.9124	0.7835	0.7578		p	Relative CTNNB1 protein level
	10.6214	0.8282	0.8645	0.9587	0.9146	0.7878	0.7559			CTRL	CTRL+Fer-1	CTNNB1 KD	CTNNB1 KD+Fer-1
	10.8714	0.8336	0.8749	0.954	0.9125	0.7905	0.7685			0.919495	0.752464	0.207949	0.107796
	11.1214	0.8391	0.8703	0.9637	0.9271	0.7938	0.7689			1.34789	0.768268	0.162069	0.105085
	11.3714	0.8527	0.87	0.9576	0.9199	0.7981	0.7822			0.731914	0.757139	0.206775	0.152917
	11.6214	0.8554	0.8754	0.9607	0.9296	0.813	0.7898
	11.8714	0.8707	0.8776	0.9715	0.9324	0.8217	0.796		q	Relative GPX4 protein level
	12.1214	0.874	0.8902	0.9731	0.9397	0.8232	0.795			CTRL	CTRL+Fer-1	CTNNB1 KD	CTNNB1 KD+Fer-1
	12.3714	0.8701	0.8885	0.9876	0.9419	0.8307	0.8			0.85696	0.908359	0.535543	0.910604
	12.6214	0.8699	0.8936	0.9955	0.9516	0.8301	0.8021			1.2032	1.00764	0.420029	1.23634
	12.8714	0.8835	0.896	0.9927	0.9543	0.8301	0.8113			0.940489	0.996616	0.566107	1.23686
	13.1214	0.8949	0.907	0.9997	0.9652	0.848	0.8186
	13.3714	0.9071	0.9072	0.9964	0.9617	0.8554	0.8189		r	Relative SLC3A2 protein level
	13.6214	0.906	0.9174	0.9964	0.9837	0.8528	0.8231			CTRL	CTRL+Fer-1	CTNNB1 KD	CTNNB1 KD+Fer-1
	13.8714	0.9196	0.9259	1.0059	0.985	0.8542	0.8344			1.04538	0.898445	0.553238	1.08421
	14.1214	0.9221	0.9393	1.0182	0.9846	0.8631	0.8321			1.19987	1.32206	0.24656	1.19705
	14.3714	0.9182	0.9468	1.0261	1.0022	0.8695	0.8475			0.754583	1.00739	0.132346	1.38952
	14.6214	0.9338	0.9566	1.0298	1.0057	0.8714	0.8448
	14.8714	0.9436	0.9609	1.0319	1.0045	0.8749	0.8572		s	Relative ACSL4 protein level
	15.1214	0.9538	0.9611	1.036	1.0009	0.8823	0.8599			CTRL	CTRL+Fer-1	CTNNB1 KD	CTNNB1 KD+Fer-1
	15.3714	0.9621	0.9754	1.0348	1.0235	0.8807	0.8674			1.02174	0.927595	1.50594	0.659941
	15.6214	0.965	0.9822	1.0545	1.0171	0.8888	0.8716			1.08719	0.973466	1.66209	0.595129
	15.8714	0.9636	1.0009	1.0581	1.0318	0.9018	0.8738			0.893995	0.947784	1.48627	0.826081
	16.1214	0.9736	1.0094	1.0682	1.0288	0.9039	0.8821
	16.3714	0.9764	1	1.0811	1.0348	0.9112	0.8882		u	Percentage of Bodipy+ cells
	16.6214	0.9937	1.0007	1.0886	1.035	0.9206	0.8839			CTRL	CTNNB1 KD	CTNNB1 KD+Fer-1
	16.8714	1.0069	1.0079	1.1052	1.0466	0.9225	0.8921			9.90991	18.2692	0.662252
	17.1214	0.7739	0.7498	0.6962	0.6033	0.7181	0.7274			5.68182	17.7914	1.0582
	17.3714	0.8793	0.8694	0.822	0.7968	0.8705	0.8797			8.44444	15.4696	1.03627
	17.6214	0.9479	0.9474	0.9188	0.9043	0.9428	0.9524
	17.8714	0.9829	0.976	0.9764	0.9574	0.9822	0.986			Percentage of Annexin V+ cells
	18.1214	0.99	0.9904	0.9889	0.9832	0.9889	0.993			CTRL	CTNNB1 KD	CTNNB1 KD+Fer-1
	18.3714	1	1	1	1	1	1			1.90114	5.83333	2.80702
	18.6214	1.0064	1.0022	1.0274	1.0204	0.9966	0.9971			2.77778	5.71429	4.51977
	18.8714	1.0113	1.0228	1.0368	1.024	1.0062	0.9949			1.81818	5.52147	2.62172
	19.1214	1.0185	1.0326	1.0633	1.0365	1.0258	0.9943
	19.3714	1.0326	1.0395	1.0897	1.0493	1.0197	0.9975			Percentage of PI+ cells
	19.6214	1.0294	1.0645	1.1007	1.0689	1.0291	1.0079			CTRL	CTNNB1 KD	CTNNB1 KD+Fer-1
	19.8714	1.0348	1.0846	1.1059	1.0849	1.042	1.0212			1.52091	7.77778	1.75439
	20.1214	1.0461	1.0881	1.1332	1.0956	1.0374	1.0287			1.85185	8.57143	1.41243
	20.3714	1.0473	1.0996	1.1489	1.1011	1.032	1.0354			0.727273	5.82822	1.87266
	20.6214	1.0568	1.1082	1.1452	1.0853	1.0344	1.0368
	20.8714	1.0678	1.1204	1.1652	1.0921	1.041	1.057
	21.1214	1.0818	1.13	1.1747	1.0994	1.0403	1.0653
	21.3714	1.0909	1.1342	1.1923	1.1197	1.0555	1.0737
	21.6214	1.0882	1.1402	1.1873	1.1061	1.0613	1.0656
	21.8714	1.0971	1.1433	1.199	1.1225	1.0727	1.0612
	22.1214	1.1082	1.1601	1.2054	1.1088	1.0782	1.0667
	22.3714	1.1107	1.1712	1.2161	1.1192	1.0904	1.0841
	22.6214	1.1184	1.1896	1.2119	1.1119	1.0827	1.0902
	22.8714	1.1303	1.2007	1.2225	1.1266	1.0855	1.0918
	23.1214	1.1393	1.2109	1.2224	1.1374	1.0723	1.0819
	23.3714	1.1547	1.2166	1.2249	1.1346	1.0776	1.0828
	23.6214	1.1587	1.2266	1.2227	1.1381	1.0902	1.0933
	23.8714	1.1622	1.2419	1.225	1.1495	1.0877	1.126
	24.1214	1.1535	1.2444	1.2394	1.1455	1.0991	1.1317
	24.3714	1.1754	1.2478	1.2568	1.163	1.0992	1.1339
	24.6214	1.1826	1.2454	1.2565	1.1686	1.1183	1.1312
	24.8714	1.1962	1.2521	1.2719	1.1743	1.1295	1.1396
	25.1214	1.21	1.2546	1.2857	1.1926	1.1274	1.1385
	25.3714	1.222	1.2407	1.2725	1.1924	1.1243	1.1573
	25.6214	1.227	1.2636	1.2799	1.202	1.1304	1.1714
	25.8714	1.2283	1.2765	1.2812	1.2	1.1384	1.1729
	26.1214	1.239	1.2879	1.2745	1.223	1.1308	1.179
	26.3714	1.2528	1.2915	1.2924	1.2194	1.1349	1.1791
	26.6214	1.2515	1.3068	1.299	1.2341	1.1344	1.1903
	26.8714	1.2531	1.3022	1.3048	1.2449	1.1388	1.1998
	27.1214	1.2666	1.3112	1.3139	1.2268	1.1454	1.2088
	27.3714	1.271	1.3138	1.3175	1.2273	1.164	1.2018
	27.6214	1.2859	1.343	1.3252	1.2377	1.1795	1.1923
	27.8714	1.283	1.3619	1.3311	1.2425	1.1824	1.2024
	28.1214	1.3148	1.3776	1.3386	1.2369	1.1869	1.1967
	28.3714	1.3097	1.383	1.3476	1.2535	1.1968	1.1989
	28.6214	1.3381	1.3879	1.3371	1.2671	1.1923	1.1926
	28.8714	1.3492	1.3915	1.355	1.2747	1.1961	1.192
	29.1214	1.3533	1.4039	1.3726	1.2877	1.1909	1.1953
	29.3714	1.3639	1.4181	1.3611	1.2774	1.2037	1.1916
	29.6214	1.3641	1.4111	1.3594	1.2752	1.2072	1.2204
	29.8714	1.341	1.4157	1.3721	1.2817	1.2146	1.2197
	30.1214	1.3694	1.4212	1.3858	1.2869	1.2283	1.2136
	30.3714	1.3845	1.4241	1.3893	1.2952	1.2206	1.2268
	30.6214	1.3933	1.4406	1.3929	1.305	1.2277	1.2424
	30.8714	1.3849	1.4394	1.4047	1.3087	1.23	1.252
	31.1214	1.3961	1.4536	1.4244	1.3145	1.2405	1.2504
	31.3714	1.4004	1.4693	1.4134	1.3313	1.2491	1.2582
	31.6214	1.3879	1.474	1.4313	1.3449	1.25	1.2781
	31.8714	1.405	1.5042	1.4414	1.3373	1.2495	1.2849
	32.1214	1.4108	1.517	1.4437	1.3404	1.2573	1.2897
	32.3714	1.4251	1.5092	1.4423	1.3489	1.2602	1.2868
	32.6214	1.4293	1.5057	1.4693	1.356	1.2692	1.2955
	32.8714	1.4465	1.5501	1.4768	1.3526	1.2809	1.2858
	33.1214	1.4542	1.5609	1.4959	1.3477	1.2802	1.28
	33.3714	1.477	1.575	1.522	1.342	1.2928	1.2844
	33.6214	1.4931	1.5959	1.5263	1.3427	1.2944	1.3012
	33.8714	1.5022	1.5938	1.5243	1.3564	1.2996	1.3199
	34.1214	1.5039	1.5942	1.5321	1.3582	1.3044	1.3331
	34.3714	1.5045	1.6086	1.5553	1.3641	1.3141	1.3305
	34.6214	1.5125	1.6184	1.5534	1.3653	1.3324	1.3489
	34.8714	1.5246	1.6179	1.575	1.3723	1.337	1.3449
	35.1214	1.5335	1.6173	1.5838	1.3733	1.337	1.3604
	35.3714	1.5562	1.6376	1.5942	1.368	1.3429	1.3531
	35.6214	1.5591	1.6625	1.607	1.3849	1.3586	1.3685
	35.8714	1.5875	1.6859	1.6191	1.3875	1.358	1.3632
	36.1214	1.5779	1.705	1.6273	1.3789	1.3624	1.3673
	36.3714	1.5839	1.7183	1.6446	1.3848	1.3535	1.3666
	36.6214	1.581	1.7442	1.659	1.3783	1.3501	1.3605
	36.8714	1.5731	1.763	1.6619	1.3748	1.3479	1.3717
	37.1214	1.562	1.7636	1.6575	1.3784	1.3488	1.3892
	37.3714	1.5727	1.7408	1.6594	1.3881	1.3601	1.3876
	37.6214	1.5973	1.7723	1.6532	1.3974	1.3772	1.3819
	37.8714	1.6296	1.7977	1.6718	1.3959	1.3831	1.4046
	38.1214	1.6603	1.8077	1.6662	1.4012	1.3962	1.4015
	38.3714	1.6853	1.825	1.6652	1.4001	1.3786	1.4036
	38.6214	1.7004	1.8174	1.6795	1.4061	1.3698	1.3966
	38.8714	1.7006	1.8123	1.6863	1.4066	1.3858	1.4002
	39.1214	1.6918	1.8268	1.7088	1.4255	1.4059	1.4073
	39.3714	1.703	1.8268	1.7001	1.4316	1.4125	1.411
	39.6214	1.7152	1.832	1.7376	1.4386	1.4167	1.3969
	39.8714	1.7093	1.8703	1.7304	1.4402	1.4122	1.41
	40.1214	1.711	1.8976	1.7328	1.4341	1.4123	1.4039
	40.3714	1.7259	1.8973	1.7225	1.4305	1.409	1.4227
	40.6214	1.725	1.9221	1.7289	1.4407	1.4008	1.4389
	40.8714	1.734	1.9393	1.7538	1.4546	1.4044	1.4407
	41.6922	1.7377	1.9762	1.763	1.4601	1.4237	1.4395
	41.9422	1.7556	1.9796	1.7808	1.4562	1.4172	1.4433
	42.1922	1.7834	1.9863	1.7938	1.4553	1.437	1.4551
	42.4422	1.7573	1.9992	1.7995	1.4466	1.424	1.4366
	42.6922	1.7741	1.9936	1.8316	1.4439	1.4166	1.4475
	42.9422	1.7783	2.0025	1.8565	1.4736	1.4373	1.4624
	43.1922	1.7942	1.996	1.8554	1.4699	1.444	1.4685
	43.4422	1.82	2.0254	1.847	1.4584	1.4441	1.4669
	43.6944	1.8432	2.0153	1.8471	1.4665	1.448	1.4723
	43.9444	1.8385	2.0439	1.8637	1.4615	1.4572	1.4739
	44.1944	1.826	2.0833	1.8514	1.4628	1.4494	1.4813
	44.4444	1.8396	2.0926	1.845	1.471	1.4566	1.4774
	44.6944	1.8552	2.0912	1.84	1.4648	1.4523	1.4766
	44.9444	1.8693	2.0853	1.865	1.4781	1.4573	1.4825
	45.1944	1.8615	2.0939	1.8854	1.4746	1.4609	1.4976
	45.4444	1.8608	2.1097	1.8929	1.4936	1.4662	1.5037
	45.6944	1.8525	2.139	1.9	1.4951	1.4844	1.5121
	45.9444	1.8568	2.1507	1.9416	1.5063	1.4765	1.5071
	46.1944	1.881	2.1645	1.9168	1.5085	1.4942	1.5269
	46.4444	1.904	2.1679	1.9174	1.5023	1.4993	1.5154
	46.6944	1.9109	2.1861	1.927	1.4992	1.4892	1.5121
	46.9444	1.9083	2.2098	1.9255	1.498	1.4901	1.5033
	47.1944	1.9017	2.2016	1.935	1.4886	1.4869	1.5029
	47.4444	1.9257	2.2413	1.9495	1.4881	1.4962	1.5155
	47.6944	1.9211	2.2233	1.9478	1.4942	1.5057	1.5061
	47.9444	1.9172	2.2188	1.9833	1.4929	1.5098	1.5167
	48.1944	1.9361	2.2448	1.9979	1.5019	1.4998	1.5102
	48.4444	1.9355	2.224	2.0127	1.5067	1.5075	1.5164
	48.6944	1.9396	2.2281	2.0102	1.4983	1.5055	1.5303
	48.9444	1.9773	2.2596	2.026	1.4978	1.5098	1.5486
	49.1944	1.9783	2.2901	2.025	1.5039	1.5191	1.5448
	49.4444	1.9557	2.2905	2.0311	1.506	1.5284	1.5483
	49.6944	1.9485	2.2919	2.0378	1.5266	1.5354	1.5362
	49.9444	1.9541	2.3134	2.0251	1.5281	1.5449	1.5031
	50.1944	1.9552	2.3036	2.0316	1.5366	1.5587	1.5131
	50.4444	1.9856	2.3303	2.0248	1.5096	1.5608	1.5072
	50.6944	1.9812	2.3236	2.0459	1.5109	1.5502	1.517
	50.9444	1.966	2.34	2.0664	1.5075	1.5557	1.5381
	51.1944	1.9731	2.3406	2.0765	1.5056	1.5608	1.5402
	51.4444	1.992	2.3432	2.0731	1.503	1.5495	1.5443
	51.6944	1.9937	2.3669	2.0765	1.5054	1.5541	1.5258
	51.9444	1.981	2.3804	2.0948	1.5198	1.544	1.5397
	52.1944	2.0037	2.3997	2.0886	1.5182	1.536	1.5356
	52.4444	2.0011	2.4088	2.098	1.5077	1.543	1.5301
	52.6944	2.0222	2.4214	2.1318	1.5146	1.5473	1.5332
	52.9444	2.0282	2.4081	2.1232	1.5113	1.5501	1.5288
	53.1944	2.0408	2.4266	2.1136	1.5164	1.5483	1.5348
	53.4444	2.0346	2.4291	2.1322	1.5201	1.5549	1.5313
	53.6944	2.0334	2.4075	2.1438	1.5141	1.5688	1.5259
	53.9444	2.038	2.443	2.1632	1.5086	1.5632	1.5424
	54.1944	2.0402	2.4404	2.1674	1.5084	1.5706	1.5449
	54.4444	2.0569	2.4306	2.1627	1.5166	1.5556	1.5413
	54.6944	2.0491	2.4532	2.1799	1.5019	1.5602	1.5317
	54.9444	2.0878	2.4508	2.1656	1.5135	1.5454	1.5344
	55.1944	2.0809	2.4796	2.1658	1.5102	1.5483	1.5408
	55.4444	2.0693	2.509	2.1655	1.5202	1.5521	1.5438
	55.6944	2.0614	2.4842	2.1649	1.5191	1.5585	1.5602
	55.9444	2.0531	2.4916	2.1926	1.5077	1.5633	1.5472
	56.1944	2.0546	2.5383	2.1875	1.5047	1.5616	1.5286
	56.4444	2.0733	2.5171	2.1952	1.5051	1.5589	1.5355
	56.6944	2.0993	2.532	2.1889	1.499	1.5546	1.5415
	56.9444	2.0792	2.5476	2.2168	1.4908	1.5616	1.5164
	57.1944	2.0845	2.5451	2.2236	1.4935	1.5723	1.5083
	57.4444	2.0763	2.5401	2.2299	1.5096	1.5742	1.5001
	57.6944	2.0763	2.5429	2.2533	1.495	1.5695	1.4997
	57.9444	2.0857	2.5524	2.2511	1.4987	1.5693	1.5009
	58.1944	2.0823	2.5615	2.2605	1.49	1.5635	1.4998
	58.4444	2.1209	2.5909	2.2907	1.4978	1.5498	1.4986
	58.6944	2.0919	2.6148	2.293	1.4954	1.5676	1.4879
	58.9444	2.1127	2.6357	2.2771	1.4896	1.5681	1.4676
	59.1944	2.1433	2.6022	2.2981	1.4838	1.5776	1.467
	59.4444	2.1119	2.6183	2.2869	1.4806	1.5688	1.4608
	59.6944	2.1208	2.6115	2.2969	1.4791	1.5638	1.4593
	59.9444	2.1366	2.6552	2.3031	1.474	1.5572	1.4704
	60.1944	2.1461	2.6633	2.2735	1.4705	1.5456	1.4669
	60.4444	2.1353	2.6634	2.2831	1.4686	1.5399	1.4545
	60.6944	2.1523	2.6749	2.2631	1.4603	1.5488	1.466
	60.9444	2.1532	2.699	2.2572	1.4592	1.5415	1.4725
	61.1944	2.1563	2.6942	2.242	1.4793	1.5317	1.494
	61.4444	2.1629	2.6948	2.2693	1.4819	1.5438	1.4861
	61.6944	2.17	2.7145	2.3216	1.466	1.5343	1.4788
	61.9444	2.1913	2.7228	2.3291	1.4737	1.5272	1.4776
	62.1944	2.1881	2.7593	2.3192	1.4801	1.5376	1.4692
	62.4444	2.1918	2.7921	2.341	1.4743	1.5412	1.4694
	62.6944	2.1903	2.8219	2.3209	1.4776	1.5214	1.4684
	62.9444	2.2034	2.8241	2.3538	1.4887	1.521	1.453
	63.1944	2.2083	2.8361	2.3545	1.4958	1.5222	1.4403
	63.4444	2.2129	2.8495	2.355	1.478	1.5152	1.4457
	63.6944	2.2157	2.8359	2.3536	1.4778	1.5094	1.431
	63.9444	2.1922	2.832	2.3449	1.4893	1.5049	1.431
	64.1944	2.1858	2.8322	2.3344	1.4809	1.5033	1.421
	64.4444	2.1939	2.8395	2.3617	1.4936	1.5038	1.4278
	64.6944	2.2305	2.8451	2.3642	1.469	1.513	1.4364
	64.9444	2.2337	2.8432	2.3676	1.472	1.5167	1.4183
	65.1944	2.2385	2.8401	2.3761	1.4676	1.5087	1.4375
	65.4444	2.2453	2.8319	2.4007	1.4534	1.5105	1.4516
	65.6944	2.2778	2.8324	2.3805	1.4343	1.5033	1.44
	65.9444	2.293	2.8501	2.3624	1.4471	1.4958	1.4382
	66.1944	2.2938	2.8562	2.3654	1.4454	1.497	1.4411
	66.4444	2.2745	2.8829	2.3556	1.4471	1.4872	1.4463
	66.6944	2.2586	2.888	2.3654	1.4467	1.4963	1.4372
	66.9444	2.2531	2.8923	2.3695	1.4448	1.5049	1.4518
	67.1944	2.2673	2.9053	2.3761	1.4418	1.4947	1.4424
	67.4444	2.2854	2.9075	2.3863	1.455	1.4947	1.4432
	67.6944	2.2949	2.9404	2.3908	1.4354	1.4871	1.4382
	67.9444	2.3315	2.9537	2.397	1.4378	1.4912	1.4233
	68.1944	2.3032	2.9554	2.4372	1.4374	1.4867	1.4284
	68.4444	2.2941	2.9275	2.4158	1.4302	1.4856	1.4088
	68.6944	2.2757	2.9321	2.4259	1.4301	1.4786	1.4091
	68.9444	2.2777	2.9262	2.4294	1.4409	1.4892	1.3947
	69.1944	2.2885	2.9484	2.438	1.4323	1.488	1.3849
	69.4444	2.2807	2.9409	2.4308	1.4397	1.4782	1.3973
	69.6944	2.2803	2.9587	2.4424	1.4436	1.477	1.3988
	69.9444	2.308	2.9253	2.4394	1.4321	1.4755	1.4079
	70.1944	2.3048	2.9705	2.4159	1.4109	1.4618	1.419
	70.4444	2.2941	2.9834	2.4158	1.4192	1.4586	1.4085
	70.6944	2.2905	2.9967	2.436	1.4198	1.4617	1.4064
	70.9444	2.3003	2.9723	2.4387	1.4137	1.4541	1.4028
	71.1944	2.3386	2.9907	2.4268	1.4128	1.4395	1.4109
	71.4444	2.363	2.9741	2.4375	1.4066	1.4399	1.414
	71.6944	2.3631	2.9561	2.4025	1.4101	1.4312	1.4078
	71.9444	2.3635	2.9533	2.4185	1.398	1.4223	1.4127
	72.1944	2.3553	2.9366	2.421	1.3947	1.4212	1.4116
	72.4444	2.3851	2.992	2.4306	1.41	1.4288	1.4024
	72.6944	2.3678	2.9879	2.4227	1.4145	1.4259	1.397
	72.9444	2.3499	2.9843	2.438	1.4157	1.4182	1.3878
	73.1944	2.3587	3.0075	2.4198	1.4096	1.4121	1.3755
	73.4444	2.3814	2.9723	2.4404	1.4124	1.4175	1.3734
	73.6944	2.3927	2.9821	2.4331	1.4081	1.4317	1.3698
	73.9444	2.4019	3.0033	2.4163	1.4088	1.4244	1.3743
	74.1944	2.3981	2.9931	2.4101	1.4155	1.4131	1.3665
	74.4444	2.3895	3.0129	2.4161	1.4258	1.403	1.3681
	74.6944	2.3699	3.0093	2.4237	1.4177	1.4024	1.3563
	74.9444	2.3703	2.9822	2.4106	1.3989	1.4187	1.3688
	75.1944	2.413	3.0291	2.4172	1.3954	1.4157	1.3645
	75.4444	2.421	2.9955	2.4367	1.3883	1.4139	1.3573
	75.6944	2.4348	2.9965	2.4391	1.4039	1.4201	1.3616
	75.9444	2.432	2.9822	2.4358	1.396	1.4179	1.3533
	76.1944	2.4237	3.0309	2.4468	1.3914	1.4054	1.3509
	76.4444	2.4503	3.0903	2.4519	1.3814	1.4067	1.3544
	76.6944	2.4467	3.056	2.4387	1.3843	1.3969	1.3493
	76.9444	2.4464	3.0363	2.439	1.3847	1.4086	1.3541
	77.1944	2.4534	3.045	2.4281	1.3855	1.4142	1.3472
	77.4444	2.487	3.027	2.4459	1.379	1.4071	1.3441
	77.6944	2.4769	3.0259	2.4681	1.3674	1.3952	1.3394
	77.9444	2.4866	3.0492	2.4534	1.3611	1.4052	1.3474
	78.1944	2.4784	3.0805	2.4687	1.3598	1.4131	1.3431
	78.4444	2.4986	3.0858	2.4542	1.3544	1.4086	1.3525
	78.6944	2.537	3.0686	2.447	1.3521	1.4088	1.3554
	78.9444	2.5553	3.0536	2.4355	1.3286	1.3979	1.3473
	79.1944	2.539	3.077	2.44	1.3332	1.401	1.3571
	79.4444	2.5213	3.0863	2.4612	1.3356	1.4046	1.3627
	79.6944	2.5422	3.0235	2.4652	1.335	1.4126	1.3496
	79.9444	2.5417	3.0557	2.4518	1.3273	1.4007	1.337
	80.1944	2.5502	3.0797	2.4618	1.3274	1.3979	1.3324
	80.4444	2.551	3.055	2.4678	1.3335	1.3914	1.3541
	80.6944	2.5318	3.0725	2.4673	1.326	1.3717	1.3449
	80.9444	2.5463	3.0855	2.4555	1.3282	1.3633	1.3347
	81.1944	2.565	3.0867	2.4879	1.3343	1.362	1.3383
	81.4444	2.5703	3.0929	2.487	1.3424	1.3471	1.3335
	81.6944	2.5588	3.108	2.44	1.344	1.3499	1.3219
	81.9444	2.5632	3.1158	2.4209	1.3343	1.3471	1.3145
	82.1944	2.5778	3.1312	2.4397	1.3339	1.3453	1.3244
	82.4444	2.5966	3.1109	2.436	1.338	1.3365	1.3067
	82.6944	2.5752	3.1088	2.4627	1.3253	1.3332	1.2939
	82.9444	2.5741	3.114	2.4641	1.323	1.3445	1.3024
	83.1944	2.581	3.1126	2.4642	1.3245	1.3384	1.2952
	83.4444	2.5839	3.1189	2.491	1.3218	1.3261	1.2947
	83.6944	2.5779	3.1103	2.4816	1.3176	1.331	1.2969
	83.9444	2.5825	3.1093	2.4733	1.3222	1.3339	1.3104
	84.1944	2.5746	3.1525	2.4562	1.3185	1.3393	1.2984
	84.4444	2.6062	3.1652	2.4634	1.3302	1.3497	1.2981
	84.6944	2.5978	3.1755	2.4956	1.3186	1.354	1.2949
	84.9444	2.5909	3.1685	2.4991	1.3236	1.3514	1.3052
	85.1944	2.6073	3.1726	2.4823	1.324	1.3418	1.3019
	85.4444	2.6052	3.1703	2.4925	1.3234	1.349	1.3039
	85.6944	2.5623	3.1716	2.4866	1.3107	1.3519	1.3045
	85.9444	2.5678	3.1665	2.4912	1.3058	1.3516	1.307
	86.1944	2.5666	3.2064	2.4707	1.2986	1.3504	1.3013
	86.4444	2.5579	3.2187	2.4674	1.2957	1.355	1.304
	86.6944	2.5587	3.1949	2.4599	1.283	1.3564	1.2962
	86.9444	2.5476	3.2073	2.4801	1.2808	1.3501	1.3007
	87.1944	2.5549	3.1915	2.4764	1.2843	1.3472	1.2881
	87.4444	2.5854	3.1612	2.4901	1.2799	1.3441	1.2961
	87.6944	2.622	3.1614	2.4736	1.2763	1.3402	1.285
	87.9444	2.6232	3.1622	2.4885	1.2716	1.3397	1.2827
	88.1944	2.6273	3.1923	2.4688	1.2744	1.3354	1.2852
	88.4444	2.6273	3.2142	2.4989	1.2769	1.3415	1.2836
	88.6944	2.6034	3.1943	2.5098	1.2813	1.3409	1.288
	88.9444	2.5858	3.1617	2.5244	1.287	1.35	1.281
	89.1944	2.5906	3.1685	2.527	1.2768	1.3557	1.2833
	89.4444	2.6031	3.1599	2.5313	1.2751	1.3396	1.2821
	89.6944	2.5987	3.1389	2.5305	1.2706	1.3371	1.2896
	89.9444	2.5868	3.1525	2.515	1.2692	1.3465	1.2926
	90.1944	2.588	3.1891	2.5131	1.276	1.3313	1.2832
	90.4444	2.5791	3.1911	2.5211	1.272	1.3413	1.2655
	90.6944	2.601	3.1893	2.5276	1.2659	1.3405	1.2571
	90.9444	2.5827	3.1865	2.5432	1.2759	1.3459	1.258
	91.1944	2.5458	3.1748	2.5039	1.2743	1.3444	1.2425
	91.4444	2.5485	3.1863	2.4874	1.2735	1.3443	1.2363
	91.6944	2.5543	3.2139	2.506	1.2637	1.3392	1.23
	91.9444	2.5925	3.2325	2.4984	1.264	1.3239	1.2308
	92.1944	2.6079	3.2563	2.5279	1.2601	1.3247	1.2331
	92.4444	2.6118	3.2289	2.5368	1.2712	1.3247	1.2335
	92.6944	2.6167	3.2187	2.5537	1.274	1.325	1.224
	92.9744	2.62	3.1935	2.5564	1.2682	1.3092	1.2268
	93.2244	2.6081	3.1978	2.544	1.2616	1.2993	1.2197
	93.4761	2.5879	3.2026	2.5614	1.2692	1.2956	1.2011
	93.7367	2.6032	3.2509	2.5912	1.2825	1.3012	1.2041
	93.9889	2.6148	3.3023	2.6216	1.2732	1.3072	1.2052
	94.2428	2.6233	3.2562	2.61	1.2722	1.2937	1.2102
	94.4928	2.6174	3.2253	2.6073	1.269	1.2924	1.1996
	94.7428	2.5879	3.1808	2.5994	1.2633	1.2986	1.1948
	95.0033	2.5882	3.1686	2.553	1.2685	1.2882	1.1959
	95.2619	2.5774	3.1729	2.557	1.2608	1.2818	1.1997
	95.5203	2.5695	3.2177	2.5408	1.2497	1.2801	1.2042
	95.7781	2.5929	3.2494	2.5975	1.2438	1.2827	1.217
	96.0356	2.5873	3.2604	2.5943	1.2596	1.2765	1.2157
	96.2936	2.5587	3.281	2.6183	1.2601	1.2661	1.2084
	96.5461	2.5547	3.2674	2.6193	1.2572	1.2749	1.2054
	96.7961	2.551	3.2919	2.6086	1.2657	1.2695	1.2086
	97.0461	2.5326	3.3383	2.5941	1.2695	1.2683	1.1931
	97.2961	2.5437	3.2983	2.5925	1.2577	1.2571	1.1933
	97.5461	2.5564	3.2862	2.5912	1.2572	1.2699	1.1807
	97.7961	2.5644	3.2977	2.604	1.2667	1.2591	1.1863
	98.0461	2.5671	3.2811	2.5844	1.2656	1.2621	1.1886
	98.2961	2.5699	3.2672	2.5775	1.271	1.2698	1.1909
	98.5461	2.5445	3.2998	2.5882	1.2641	1.2722	1.1928
	98.7961	2.5326	3.2986	2.5979	1.258	1.2755	1.1819
	99.0461	2.5228	3.2377	2.5917	1.263	1.2776	1.1888
	99.2961	2.5727	3.2454	2.5934	1.2633	1.2711	1.1825
	99.5461	2.562	3.2465	2.6125	1.2581	1.2682	1.1744
	99.7961	2.5724	3.2488	2.6338	1.2628	1.263	1.1648
	100.046	2.5568	3.2591	2.6356	1.2522	1.266	1.1737
	100.296	2.5571	3.2702	2.6324	1.2588	1.2565	1.1741
	100.546	2.5362	3.3023	2.6228	1.2671	1.2633	1.1774
	100.796	2.5223	3.3056	2.6012	1.2641	1.2528	1.1701
	101.046	2.5016	3.2872	2.5869	1.2717	1.2524	1.1727
	101.296	2.5483	3.3148	2.5922	1.2763	1.2447	1.1758
	101.546	2.5325	3.3087	2.6249	1.2684	1.2389	1.1682
	101.796	2.4926	3.2765	2.6238	1.2655	1.2394	1.1616
	102.046	2.4978	3.2663	2.6086	1.2656	1.252	1.1556
	102.296	2.5122	3.2864	2.6003	1.2761	1.2531	1.1582
	102.546	2.518	3.2589	2.6123	1.2577	1.2703	1.1564
	102.796	2.5137	3.2841	2.606	1.2453	1.2768	1.1489
	103.046	2.5228	3.2823	2.6295	1.2442	1.2799	1.1552
	103.296	2.5146	3.3072	2.6303	1.2548	1.2788	1.1512
	103.546	2.5258	3.2864	2.6385	1.2532	1.2556	1.1484
	103.796	2.5314	3.2904	2.6509	1.2423	1.2495	1.1407
	104.046	2.5447	3.2928	2.6477	1.236	1.2518	1.1459
	104.296	2.5254	3.264	2.6195	1.2402	1.2608	1.1521
	104.546	2.5424	3.2702	2.6232	1.2217	1.2605	1.1532
	104.796	2.5411	3.259	2.6298	1.2292	1.2576	1.1599
	105.046	2.5708	3.275	2.6407	1.2276	1.2628	1.1407
	105.296	2.5751	3.2678	2.6534	1.2296	1.2674	1.1475
	105.546	2.564	3.277	2.6564	1.2281	1.2732	1.1488
	105.796	2.553	3.277	2.6549	1.2263	1.263	1.1406
	106.046	2.5818	3.2787	2.6646	1.2252	1.2639	1.1334
	106.296	2.5877	3.2799	2.6588	1.2246	1.2658	1.126
	106.546	2.5794	3.302	2.6607	1.23	1.2588	1.1226
	106.796	2.5737	3.2882	2.6729	1.2326	1.2546	1.1166
	107.046	2.5952	3.3231	2.6658	1.231	1.2521	1.1146
	107.296	2.611	3.3144	2.6518	1.2323	1.2585	1.1134
	107.546	2.5785	3.3052	2.6653	1.2356	1.2523	1.1125
	107.796	2.5844	3.332	2.6427	1.235	1.2404	1.1044
	108.046	2.5842	3.2995	2.6432	1.2392	1.2425	1.1146
	108.296	2.5718	3.2881	2.6552	1.2295	1.2552	1.1067
	108.546	2.5611	3.3013	2.6433	1.2288	1.2404	1.1074
	108.796	2.5736	3.3227	2.6345	1.2423	1.2418	1.1162
	109.046	2.5713	3.3156	2.6107	1.238	1.2495	1.1113
	109.296	2.5713	3.3162	2.5915	1.2279	1.2402	1.1318
	109.546	2.5584	3.3497	2.5957	1.2266	1.2365	1.128
	109.796	2.5514	3.3391	2.586	1.2211	1.2395	1.1191
	110.046	2.5742	3.3182	2.591	1.2184	1.2302	1.1202
	110.296	2.5809	3.3165	2.5873	1.2084	1.2324	1.1219
	110.546	2.5617	3.314	2.5901	1.2064	1.2248	1.1147
	110.796	2.5631	3.3276	2.574	1.2058	1.2235	1.1188
	111.046	2.5484	3.3119	2.5725	1.2095	1.2124	1.1097
	111.296	2.551	3.2999	2.5844	1.2206	1.2178	1.1086
	111.546	2.5322	3.2952	2.6201	1.2133	1.22	1.1003
	111.796	2.5219	3.3572	2.6403	1.2207	1.2166	1.089
	112.046	2.5153	3.364	2.623	1.212	1.2062	1.0848
	112.296	2.5261	3.3417	2.6333	1.2105	1.2085	1.0792
	112.546	2.5115	3.3154	2.6206	1.2093	1.2003	1.0808
	112.796	2.5258	3.3682	2.6116	1.1975	1.2072	1.0834
	113.046	2.5196	3.3611	2.6151	1.2001	1.2136	1.093
	113.296	2.5088	3.3382	2.6198	1.2036	1.2088	1.0869
	113.546	2.5103	3.3375	2.6133	1.1979	1.21	1.091
	113.796	2.5061	3.3392	2.613	1.1986	1.2072	1.0911
	114.046	2.535	3.3257	2.6307	1.2034	1.1996	1.0916
	114.296	2.5208	3.338	2.6231	1.2015	1.201	1.0907
	114.546	2.536	3.3338	2.6346	1.1982	1.1964	1.0918
	114.796	2.5446	3.3414	2.6513	1.1955	1.1924	1.0912
	115.046	2.5218	3.3207	2.6524	1.2072	1.1961	1.0882
	115.296	2.5334	3.3253	2.6457	1.2166	1.1935	1.0885
	115.546	2.5518	3.3293	2.6509	1.2089	1.1997	1.0776
	115.796	2.5589	3.3538	2.6509	1.2057	1.1984	1.0747
	116.046	2.5174	3.3421	2.6472	1.2138	1.1947	1.0676
	116.296	2.5019	3.3435	2.6187	1.2036	1.1909	1.065
	116.546	2.5125	3.3068	2.6443	1.2075	1.1907	1.0593
	116.796	2.5064	3.2654	2.6681	1.2092	1.1936	1.0594
	117.046	2.5004	3.2709	2.6674	1.1987	1.1868	1.0646
	117.296	2.4766	3.2613	2.6608	1.2006	1.1826	1.0646
	117.546	2.4918	3.2623	2.6644	1.2109	1.1825	1.055
	117.796	2.5076	3.2937	2.6765	1.216	1.1894	1.0611
	118.046	2.5061	3.299	2.6772	1.2037	1.1859	1.0437
	118.296	2.5072	3.2522	2.6712	1.2025	1.1784	1.0465
	118.546	2.5331	3.2864	2.6961	1.2023	1.1804	1.0397
	118.796	2.5225	3.2398	2.7051	1.2002	1.1931	1.0396
	119.046	2.498	3.241	2.7099	1.2044	1.1887	1.0443
	119.296	2.5028	3.2168	2.7155	1.2049	1.1832	1.036
	119.546	2.5016	3.1909	2.7164	1.198	1.1823	1.0394
	119.796	2.4947	3.2103	2.6949	1.1964	1.1795	1.0427
	120.046	2.4829	3.2005	2.6897	1.2006	1.1797	1.0413

## Sheet: Fig.8
b	Vascular progression (%)			g		Relative expression (Normalized to GAPDH)
	Ctrl	Kif11 cKO				Ctrl			Kif11 cKO
	87.0079	68.8742			P-PRDX1	1.0697	0.80856	1.12174	1.48385	1.631	1.54831
	90.4021	54.0255			KIF11	0.831367	1.08807	1.08056	0.699468	0.540275	0.433895
	94.6287	54.5492
	93.6404	43.5197		i		Relative expression (Normalized to GAPDH)
	87.0982	57.1737				Ctrl			Kif11 cKO
	96.1846	53.4529			ATG5	1.35903	0.639162	1.00178	1.80742	2.25997	2.10781
	87.3112	54.2954			ATG7	1.6518	0.732994	0.615377	1.72792	3.09519	2.98386
	95.4279	59.5142			Beclin-1	0.917935	0.985443	1.0966	1.74688	1.52458	1.58201
					P62	1.06346	1.0621	0.874373	0.758462	0.810581	0.6565
c	Vessels percentage area (%)				LAMP1	0.839752	1.02121	1.13907	1.99431	2.89309	2.41937
	Ctrl	Kif11 cKO			LC3BⅡ/Ⅰ	1.09603	0.917611	0.986517	2.45892	2.92855	1.68564
	58.1704	40.2699			KIF11	1.12297	0.898141	0.978946	0.360266	0.427597	0.373802
	56.8528	38.0493
	58.6661	35.603		k		Relative expression (Normalized to GAPDH)
	55.7959	29.1629				Ctrl			Kif11 cKO
	58.2528	33.7356			xCT	0.957707	1.07833	0.964008	0.780851	0.6764	0.662488
	57.5566	38.2534			PCBP1	0.750015	1.11104	0.884029	0.543219	0.595698	0.414617
	51.4678	41.0639			GPX4	0.960306	1.18414	0.855453	0.559657	0.670555	0.423566
	60.5842	25.7123			SLC3A2	0.833508	1.22257	0.943859	0.68063	0.526077	0.584806
					ACSL4	1.03429	0.926631	1.03909	1.76525	1.89415	1.85013
					HO-1	1.2985	1.18971	0.512333	1.71789	3.10566	2.26635
					KIF11	0.894929	1.18883	0.916273	0.213082	0.330601	0.298654

## Sheet: Fig.9
c	Vascular progression (%)				k	Vascular progression (%)
	WT +DMSO	Kif11 cKO +DMSO	Kif11 cKO +Fer-1			LV-CTRL	LV-PRDX1-WT	LV-PRDX1-MUT
	90.2655	54.9971	70.8232			54.4201	56.3296	68.6555
	80.9281	54.1156	64.9836			61.9625	52.7126	79.6108
	88.7721	59.3215	70.8508			57.5665	56.6596	71.8028
	96.8262	57.4885	65.0462			60.5218	50.9773	73.511
	83.7826	46.3143	65.2117			48.5915	56.7568	78.3801
	88.6098	52.1456	67.843			50.4544	68.8765	60.4413
	82.7957	50.8263	57.8038			50.4329	65.2962	69.8527
	88.7783	48.4141	65.6168			49.8519	53.8447	66.02
d	Vessels percentage area (%)				l	Vessels percentage area (%)
	WT +DMSO	Kif11 cKO +DMSO	Kif11 cKO +Fer-1			LV-CTRL	LV-PRDX1-WT	LV-PRDX1-MUT
	33.0942	26.1439	16.3853			43.3771	31.4824	44.9029
	28.7927	16.578	24.8474			19.9934	23.3706	42.9344
	24.9237	22.2365	25.4787			24.683	32.8618	37.3394
	20.9748	20.8514	25.8276			26.908	19.2242	39.3218
	21.8592	13.3645	21.4136			43.3886	52.2168	35.267
	24.4043	27.4145	22.7904			44.1061	31.2121	37.3968
	29.9133	13.5379	21.507			33.8332	30.3745	38.3285
	28.7791	18.5989	25.5631			48.3866	27.9206	28.6933
f	Vascular progression (%)
	WT +DMSO	Ctnnb1 cKO +DMSO	Ctnnb1 cKO +Fer-1
	86.8281	66.5313	72.6947
	88.8586	66.6272	78.6901
	80.6926	67.3956	73.7785
	93.1349	65.288	79.9464
	93.2851	62.5782	69.421
	86.5403	59.009	74.5283
	87.5717	53.4168	64.3197
	83.7769	58.4047	68.2101
g	Vascular percentage area (%)
	WT +DMSO	Ctnnb1 cKO +DMSO	Ctnnb1 cKO +Fer-1
	42.3837	23.9206	28.5691
	47.1022	30.6377	32.4182
	44.4154	30.4235	30.9222
	57.1339	24.171	25.6297
	47.6974	32.9527	36.2453
	55.4128	32.3008	40.4226
	52.5054	34.264	34.7724
	45.4557	33.4406	37.9419
h	Cell index
	Time-Interval (Hour)	CTRL			PRDX1 OE-WT			PRDX1 OE-MUT
	0.586944	0.1105	0.1303	0.1308	0.187	0.1338	0.1551	0.1503	0.0904	0.2289
	0.836944	0.1793	0.1931	0.2011	0.2585	0.2176	0.2515	0.2131	0.1498	0.2813
	1.08694	0.2389	0.2505	0.2574	0.3247	0.2951	0.3265	0.2685	0.2081	0.3252
	1.33694	0.3025	0.3007	0.3135	0.3764	0.3676	0.3932	0.3245	0.2753	0.3782
	1.58694	0.3644	0.3627	0.3718	0.4375	0.4283	0.4494	0.3796	0.3389	0.4257
	1.83694	0.4083	0.4099	0.4192	0.5001	0.4726	0.4985	0.4298	0.3919	0.4723
	2.08694	0.4523	0.4497	0.4566	0.5525	0.5063	0.5312	0.4751	0.4399	0.5192
	2.33694	0.4801	0.4784	0.4891	0.5899	0.5335	0.5607	0.5089	0.4786	0.5582
	2.58694	0.5089	0.5056	0.5103	0.6208	0.5655	0.5894	0.5425	0.5039	0.5808
	2.83694	0.5319	0.5268	0.5421	0.6442	0.5879	0.6091	0.5629	0.5351	0.6057
	3.08694	0.549	0.5474	0.5583	0.658	0.6055	0.6337	0.5952	0.5626	0.6202
	3.33694	0.562	0.5618	0.5768	0.6714	0.6247	0.6423	0.6094	0.5828	0.6416
	3.58694	0.574	0.5749	0.5882	0.692	0.633	0.6515	0.6312	0.5968	0.6585
	3.83694	0.5895	0.5873	0.5995	0.7078	0.6472	0.6741	0.6397	0.6079	0.6774
	4.08694	0.5981	0.6039	0.6123	0.7209	0.6568	0.683	0.6535	0.6265	0.685
	4.33694	0.613	0.6039	0.6143	0.7351	0.6697	0.6966	0.6656	0.6381	0.6898
	4.58694	0.6222	0.6132	0.6343	0.7446	0.6777	0.7085	0.6732	0.6493	0.6948
	4.83694	0.6299	0.6256	0.6421	0.7521	0.6852	0.7091	0.6822	0.6622	0.7033
	5.08694	0.6362	0.6395	0.6564	0.7565	0.6987	0.7229	0.6935	0.6834	0.7107
	5.33694	0.6391	0.6515	0.6592	0.7684	0.7081	0.7296	0.6965	0.6913	0.7155
	5.58694	0.6444	0.6541	0.6774	0.7711	0.7184	0.7417	0.713	0.6901	0.7166
	5.83694	0.6507	0.6673	0.6829	0.7792	0.7309	0.7527	0.7171	0.6963	0.7183
	6.08694	0.6597	0.671	0.6911	0.7806	0.7324	0.7496	0.7269	0.7088	0.7297
	6.33694	0.6621	0.6769	0.6963	0.7837	0.7422	0.756	0.7374	0.7165	0.7416
	6.58694	0.6721	0.6974	0.7037	0.7909	0.7535	0.7716	0.7447	0.7295	0.7484
	6.83694	0.6859	0.7071	0.7128	0.8082	0.7702	0.7822	0.7561	0.7425	0.7606
	7.08694	0.6847	0.7119	0.721	0.8154	0.7744	0.7871	0.764	0.7544	0.7679
	7.33694	0.6934	0.7159	0.7197	0.8347	0.7791	0.7926	0.7684	0.7667	0.774
	7.58694	0.7095	0.7213	0.731	0.8328	0.788	0.7926	0.7707	0.7674	0.7822
	7.83694	0.7134	0.7308	0.7518	0.8304	0.7921	0.8072	0.7661	0.7702	0.7843
	8.08694	0.7193	0.7356	0.7597	0.8457	0.7948	0.807	0.7853	0.7888	0.7952
	8.33694	0.7244	0.7484	0.7685	0.8482	0.8005	0.805	0.7804	0.788	0.7997
	8.58694	0.7345	0.7633	0.7825	0.8566	0.8073	0.8132	0.7949	0.7921	0.8157
	8.83694	0.7457	0.7728	0.7903	0.8688	0.812	0.8221	0.8093	0.7931	0.8176
	9.08694	0.7536	0.7883	0.7908	0.8693	0.8233	0.8335	0.8169	0.8108	0.8296
	9.33694	0.7689	0.7905	0.7965	0.8774	0.8341	0.8459	0.8248	0.8131	0.8385
	9.58694	0.7842	0.7904	0.8057	0.8812	0.8365	0.8598	0.8269	0.8241	0.8472
	9.83694	0.7877	0.7982	0.8124	0.8782	0.8468	0.8645	0.829	0.8407	0.8386
	10.0869	0.7961	0.8082	0.8256	0.8957	0.8495	0.8686	0.8349	0.8407	0.8431
	10.3369	0.8082	0.8201	0.8375	0.8965	0.8599	0.8816	0.8428	0.8497	0.8471
	10.5869	0.8234	0.832	0.8529	0.9046	0.8642	0.8969	0.8494	0.8599	0.866
	10.8369	0.8263	0.8429	0.8499	0.9101	0.8705	0.9035	0.866	0.8609	0.8622
	11.0869	0.8378	0.8429	0.8487	0.9154	0.8825	0.9145	0.8783	0.8729	0.8724
	11.3369	0.852	0.8453	0.8629	0.9219	0.8801	0.9126	0.8746	0.8774	0.8959
	11.5869	0.8584	0.8515	0.8764	0.9336	0.891	0.916	0.8775	0.8902	0.9001
	11.8369	0.8617	0.8634	0.8832	0.9335	0.9114	0.9233	0.8858	0.8976	0.9101
	12.0869	0.8708	0.8708	0.8825	0.9346	0.9142	0.9202	0.8961	0.9035	0.909
	12.3369	0.8845	0.8797	0.8951	0.9369	0.9202	0.9236	0.902	0.9089	0.9217
	12.5869	0.8971	0.8857	0.9048	0.9328	0.9185	0.9319	0.9175	0.9137	0.923
	12.8369	0.9113	0.8944	0.9155	0.9432	0.93	0.9281	0.9227	0.9274	0.9274
	13.0869	0.9214	0.8992	0.931	0.9467	0.9346	0.9484	0.9139	0.9516	0.9321
	13.3369	0.9269	0.9016	0.9359	0.9659	0.9441	0.9485	0.9383	0.9512	0.9411
	13.5869	0.9357	0.932	0.9495	0.9795	0.9515	0.9523	0.9391	0.9504	0.9379
	13.8369	0.9409	0.9421	0.9475	0.9861	0.9652	0.9597	0.9452	0.96	0.9492
	14.0869	0.9453	0.9534	0.9617	0.9848	0.9662	0.9614	0.9587	0.968	0.9637
	14.3369	0.9544	0.9527	0.9559	0.9934	0.9706	0.9648	0.9581	0.9687	0.975
	14.5869	0.9593	0.9521	0.9624	0.9928	0.9788	0.9778	0.959	0.9833	0.9757
	14.8369	0.9722	0.972	0.9729	0.9914	0.9832	0.9886	0.9657	0.986	0.9827
	15.0869	0.9836	0.9901	0.9814	0.9964	0.9896	0.9829	0.9824	0.9863	0.9913
	15.3369	0.9953	0.9904	0.9939	0.9945	0.9925	0.9886	0.9895	0.9893	0.9974
	15.5869	1	1	1	1	1	1	1	1	1
	15.8369	1.009	1.0081	1.0024	1.0183	1.0097	1.0019	1.0053	1.0154	1.004
	16.0869	1.0117	1.012	1.005	1.0253	1.0241	1.0078	1.0127	1.0157	0.9982
	16.3369	1.0077	1.0086	1.0071	1.0223	1.0314	1.0151	1.0249	1.0269	0.9957
	16.5869	1.0171	1.0158	1.0221	1.0191	1.0341	1.0243	1.0351	1.0398	1.0074
	16.8369	1.0248	1.028	1.0271	1.0237	1.0379	1.0407	1.0503	1.0493	1.0139
	17.0869	1.0361	1.0285	1.0359	1.0273	1.0419	1.0445	1.061	1.0677	1.0225
	17.3369	1.0396	1.0308	1.0459	1.0364	1.0508	1.0474	1.0624	1.0667	1.0305
	17.5869	1.0452	1.0388	1.0592	1.0522	1.0491	1.0632	1.0697	1.0711	1.0402
	17.8369	1.0481	1.0353	1.057	1.051	1.0528	1.0662	1.0705	1.0684	1.0328
	18.0869	1.0606	1.0499	1.0759	1.0518	1.0619	1.0734	1.0695	1.084	1.0551
	18.3369	1.0793	1.0628	1.0876	1.0573	1.0643	1.0775	1.0705	1.0911	1.0624
	18.5869	1.075	1.0697	1.0895	1.0685	1.0662	1.0733	1.0714	1.0973	1.067
	18.8369	1.0762	1.0718	1.0935	1.0678	1.076	1.0722	1.0951	1.098	1.0881
	19.0869	1.0756	1.082	1.0964	1.074	1.0855	1.0745	1.1003	1.1002	1.0983
	19.3369	1.0836	1.0815	1.1204	1.087	1.0894	1.0811	1.1006	1.1165	1.1142
	19.5869	1.1009	1.095	1.1259	1.0866	1.1008	1.0897	1.1042	1.1185	1.1137
	19.8369	1.1045	1.107	1.1285	1.0936	1.1014	1.0916	1.1024	1.1268	1.1117
	20.0869	1.1022	1.1139	1.1294	1.0993	1.0981	1.0851	1.1111	1.1202	1.1013
	20.3369	1.1121	1.1296	1.1371	1.1073	1.1025	1.1069	1.116	1.1271	1.0954
	20.5869	1.1181	1.1326	1.134	1.1176	1.118	1.1076	1.1343	1.1404	1.1139
	20.8369	1.1231	1.1432	1.1394	1.1164	1.1237	1.1168	1.1478	1.1444	1.1125
	21.0869	1.1329	1.1471	1.142	1.1158	1.1368	1.1099	1.1595	1.1511	1.1179
	21.3369	1.1276	1.1338	1.1646	1.1162	1.1398	1.1103	1.1526	1.1372	1.1404
	21.5869	1.1361	1.1292	1.1905	1.1125	1.1407	1.111	1.1665	1.1515	1.1496
	21.8369	1.157	1.1279	1.1873	1.1259	1.1332	1.1225	1.1781	1.1563	1.1538
	22.0869	1.1542	1.1325	1.191	1.1285	1.1439	1.1288	1.196	1.1623	1.1582
	22.3369	1.1591	1.1438	1.205	1.1319	1.1554	1.1348	1.2035	1.1664	1.1876
	22.5869	1.1763	1.1517	1.2157	1.1318	1.1576	1.1325	1.1987	1.1693	1.1855
	22.8369	1.1873	1.1577	1.2162	1.1408	1.1523	1.1321	1.1998	1.1864	1.2052
	23.0869	1.186	1.1815	1.2188	1.1398	1.1516	1.1203	1.1817	1.1778	1.2085
	23.3369	1.1835	1.2008	1.2118	1.1448	1.1505	1.1334	1.196	1.1951	1.2099
	23.5869	1.1855	1.1973	1.2215	1.1592	1.1525	1.1404	1.2088	1.1789	1.2186
	23.8369	1.1843	1.2035	1.2257	1.1743	1.1557	1.1545	1.2023	1.1894	1.2397
	24.0869	1.1912	1.2005	1.2232	1.1705	1.1738	1.1732	1.1945	1.2	1.235
	24.3369	1.1889	1.19	1.2484	1.1705	1.1867	1.1846	1.213	1.2144	1.2459
	24.5869	1.1887	1.2023	1.2509	1.1868	1.195	1.1785	1.227	1.2326	1.252
	24.8369	1.2114	1.2191	1.2728	1.1944	1.1896	1.1856	1.2446	1.2382	1.2594
	25.0869	1.2088	1.2104	1.2743	1.1897	1.1917	1.1828	1.2484	1.2212	1.2769
	25.3369	1.1939	1.2219	1.2703	1.1902	1.2055	1.1936	1.2536	1.2335	1.2743
	25.5869	1.2086	1.2193	1.2777	1.1821	1.2055	1.2075	1.244	1.2533	1.282
	25.8369	1.2241	1.2222	1.2729	1.1922	1.2113	1.2137	1.2538	1.2572	1.287
	26.0869	1.222	1.2316	1.2661	1.198	1.2169	1.2207	1.2614	1.2716	1.2988
	26.3369	1.2279	1.2325	1.2767	1.2072	1.2119	1.2024	1.278	1.273	1.2854
	26.5869	1.241	1.2388	1.2906	1.213	1.2197	1.2042	1.2837	1.2635	1.295
	26.8369	1.2512	1.2513	1.3017	1.2283	1.2319	1.2164	1.2917	1.269	1.3172
	27.0869	1.2515	1.2543	1.3115	1.2474	1.2314	1.233	1.2987	1.2679	1.3254
	27.3369	1.2606	1.2582	1.31	1.245	1.2271	1.2233	1.3116	1.2826	1.3118
	27.5869	1.2654	1.269	1.3095	1.2433	1.2383	1.2314	1.3302	1.295	1.2948
	27.8369	1.287	1.2603	1.3201	1.2286	1.2438	1.2405	1.3399	1.3036	1.3124
	28.0869	1.2877	1.2676	1.2997	1.2369	1.2504	1.2572	1.3404	1.3074	1.3147
	28.3369	1.2823	1.2886	1.3153	1.2582	1.2448	1.2584	1.3314	1.3159	1.3379
	28.5869	1.2868	1.2955	1.3182	1.2537	1.249	1.2526	1.3357	1.346	1.3396
	28.8369	1.2773	1.304	1.3225	1.2507	1.2434	1.2689	1.3335	1.3413	1.362
	29.0869	1.263	1.299	1.3428	1.2775	1.2508	1.2644	1.3397	1.3438	1.3838
	29.3369	1.2576	1.2957	1.3477	1.2658	1.2392	1.2646	1.3366	1.3549	1.3948
	29.5869	1.2765	1.2959	1.3515	1.2694	1.2409	1.2609	1.3367	1.3766	1.3892
	29.8369	1.2891	1.3018	1.357	1.2571	1.2432	1.268	1.3413	1.3894	1.4
	30.0869	1.295	1.3112	1.3625	1.2706	1.2627	1.2807	1.3621	1.3902	1.4038
	30.3369	1.3187	1.3172	1.3685	1.2839	1.278	1.2725	1.3756	1.4031	1.4125
	30.5869	1.3255	1.3152	1.3633	1.2868	1.2759	1.2918	1.3691	1.418	1.416
	30.8369	1.3222	1.3195	1.3661	1.306	1.2763	1.3016	1.3914	1.4253	1.4104
	31.0869	1.3254	1.3238	1.3769	1.3074	1.2681	1.3084	1.4079	1.4286	1.4168
	31.3369	1.3302	1.3134	1.38	1.3162	1.2716	1.3103	1.4099	1.4122	1.4271
	31.5869	1.3247	1.3287	1.3921	1.3184	1.2708	1.3206	1.4099	1.4159	1.4349
	31.8369	1.3251	1.3319	1.3879	1.3331	1.2588	1.3157	1.3857	1.4235	1.4489
	32.0869	1.3239	1.3312	1.3777	1.3238	1.269	1.3225	1.4241	1.4446	1.4546
	32.3369	1.3337	1.353	1.3766	1.3036	1.2717	1.3326	1.4353	1.4654	1.4599
	32.5869	1.3248	1.3455	1.3873	1.3117	1.2846	1.3317	1.4517	1.4725	1.4512
	32.8369	1.3342	1.3441	1.3921	1.3201	1.3032	1.3378	1.4376	1.495	1.4587
	33.0869	1.3369	1.3442	1.3842	1.3261	1.303	1.3574	1.4424	1.4722	1.4607
	33.3369	1.3491	1.3387	1.3868	1.355	1.3168	1.3526	1.4822	1.4676	1.4694
	33.5869	1.3449	1.3437	1.3965	1.3631	1.3342	1.3539	1.4927	1.4857	1.4892
	33.8369	1.3485	1.3416	1.4017	1.3669	1.3376	1.3665	1.4994	1.4921	1.4991
	34.0869	1.3317	1.3427	1.4116	1.377	1.3343	1.3689	1.5042	1.4987	1.4955
	34.3369	1.3096	1.3645	1.4044	1.3865	1.3398	1.3752	1.5008	1.4941	1.4882
	34.5869	1.313	1.3812	1.4171	1.4115	1.3448	1.3729	1.5063	1.498	1.5023
	34.8369	1.3347	1.377	1.4227	1.4174	1.3525	1.3645	1.5084	1.5046	1.5135
	35.0869	1.3371	1.3912	1.4349	1.4029	1.364	1.3564	1.5317	1.5238	1.5104
	35.3369	1.3359	1.3965	1.448	1.406	1.3519	1.3566	1.5325	1.5004	1.5113
	35.5869	1.3348	1.3833	1.4603	1.4082	1.3459	1.3551	1.5305	1.5076	1.5276
	35.8369	1.3409	1.3885	1.4611	1.4035	1.357	1.3606	1.5317	1.5061	1.5268
	36.0869	1.3615	1.3794	1.4376	1.416	1.3718	1.3574	1.5385	1.496	1.5456
	36.3369	1.368	1.3717	1.4544	1.4247	1.3929	1.3719	1.5651	1.4911	1.5559
	36.5869	1.3763	1.3768	1.4304	1.4092	1.3954	1.3821	1.5693	1.5197	1.5623
	36.8369	1.364	1.389	1.4447	1.41	1.3954	1.3944	1.5535	1.5322	1.5555
	37.0869	1.3611	1.3809	1.4442	1.4077	1.3919	1.4078	1.565	1.5262	1.5529
	37.3369	1.3549	1.3948	1.4729	1.4219	1.387	1.4241	1.5654	1.5148	1.5371
	37.5869	1.3668	1.4063	1.4855	1.4252	1.4015	1.4254	1.5703	1.5073	1.5295
	37.8369	1.3707	1.4161	1.4742	1.4204	1.4017	1.4489	1.5821	1.5098	1.5519
	38.0869	1.3684	1.4186	1.4598	1.4227	1.4086	1.4624	1.5946	1.5035	1.5676
	38.3369	1.3576	1.4106	1.4539	1.4136	1.4071	1.4688	1.6106	1.5003	1.5879
	38.5869	1.3572	1.4023	1.4799	1.4182	1.3998	1.4685	1.6213	1.5057	1.6065
	38.8369	1.3612	1.3893	1.4952	1.4209	1.4121	1.4602	1.639	1.5043	1.6174
	39.0869	1.384	1.392	1.51	1.4416	1.4075	1.4814	1.6471	1.5328	1.6251
	39.3369	1.3818	1.3886	1.5168	1.435	1.4057	1.4814	1.6425	1.5357	1.5947
	39.5869	1.3735	1.38	1.4978	1.4511	1.416	1.4691	1.6547	1.5404	1.6034
	39.8369	1.3548	1.3716	1.4773	1.4519	1.4186	1.4754	1.6715	1.5483	1.5969
	40.0869	1.3619	1.3765	1.483	1.4431	1.4207	1.481	1.6638	1.5644	1.601
	40.3369	1.3597	1.4048	1.4645	1.4504	1.4313	1.4753	1.6518	1.5756	1.6161
	40.5869	1.3645	1.4341	1.4582	1.4628	1.4307	1.4814	1.6496	1.5607	1.625
	40.8369	1.3741	1.4174	1.4545	1.4835	1.4383	1.4866	1.6481	1.5667	1.6366
	41.0869	1.359	1.4135	1.4695	1.4632	1.4345	1.4962	1.6501	1.5589	1.6275
	41.3369	1.3682	1.3944	1.4755	1.4704	1.4434	1.4918	1.6731	1.5545	1.6393
	41.5869	1.3848	1.3968	1.4934	1.4652	1.4487	1.4966	1.6778	1.5351	1.6426
	41.8369	1.3708	1.4051	1.4841	1.4735	1.4495	1.5262	1.6786	1.5509	1.6191
	42.0869	1.3846	1.4187	1.4996	1.4802	1.459	1.5029	1.674	1.5568	1.6296
	42.3369	1.3972	1.4111	1.5123	1.4763	1.458	1.516	1.6968	1.5759	1.6464
	42.5869	1.4161	1.4211	1.5129	1.4775	1.4574	1.5173	1.6999	1.598	1.6543
	42.8369	1.4217	1.4324	1.4992	1.4847	1.4706	1.5098	1.7133	1.6022	1.6491
	43.0869	1.4028	1.4481	1.5163	1.4874	1.4758	1.5233	1.7161	1.6033	1.6701
	43.3369	1.4119	1.4483	1.4932	1.5011	1.4701	1.5354	1.7351	1.6042	1.6712
	43.5869	1.4023	1.462	1.5022	1.4982	1.4865	1.5292	1.7113	1.607	1.6715
	43.8369	1.3954	1.4547	1.4956	1.5156	1.4808	1.5166	1.7291	1.6345	1.6809
	44.0869	1.3918	1.4508	1.5185	1.527	1.4816	1.5414	1.737	1.6421	1.7009
	44.3369	1.3836	1.4621	1.5361	1.5308	1.492	1.5355	1.7524	1.6772	1.6981
	44.5869	1.3978	1.4461	1.5418	1.5358	1.5056	1.5314	1.7353	1.6758	1.7043
	44.8369	1.4034	1.4338	1.5378	1.544	1.5076	1.5374	1.7224	1.6662	1.7036
	45.0869	1.4205	1.4553	1.5304	1.5359	1.5104	1.5605	1.7131	1.677	1.7213
	45.3369	1.4315	1.4582	1.5405	1.5287	1.5219	1.5458	1.7257	1.6851	1.7171
	45.5869	1.4219	1.4738	1.5386	1.5347	1.5234	1.5169	1.7336	1.6841	1.7134
	45.8369	1.4273	1.4724	1.5309	1.5631	1.5247	1.5351	1.7415	1.6764	1.728
	46.0869	1.423	1.4546	1.5252	1.5686	1.5262	1.5458	1.7616	1.6811	1.7113
	46.3369	1.3989	1.4602	1.5403	1.5577	1.5256	1.5532	1.7761	1.6978	1.7106
	46.5869	1.4063	1.4609	1.5365	1.5511	1.5232	1.563	1.7815	1.7431	1.7154
	46.8369	1.4115	1.4608	1.5304	1.574	1.5313	1.5528	1.778	1.7424	1.6817
	47.0869	1.4138	1.4547	1.5122	1.5898	1.5311	1.5617	1.7982	1.7281	1.698
	47.3369	1.424	1.4614	1.4994	1.5874	1.5441	1.5807	1.8085	1.7231	1.6966
	47.5869	1.4569	1.4715	1.505	1.5951	1.5416	1.5939	1.7998	1.7022	1.7361
	47.8369	1.4554	1.4609	1.5098	1.6012	1.5366	1.6124	1.7874	1.7326	1.7386
	48.0869	1.4332	1.4676	1.5264	1.5929	1.522	1.6251	1.82	1.7323	1.7628
	48.3369	1.4187	1.4631	1.5229	1.5828	1.5253	1.6195	1.8179	1.7508	1.7579
	48.5869	1.4254	1.4511	1.5485	1.6016	1.5201	1.6249	1.8275	1.749	1.7597
	48.8369	1.437	1.44	1.525	1.6235	1.5263	1.6387	1.8422	1.7735	1.7615
	49.0869	1.4437	1.4333	1.5245	1.6252	1.5355	1.6407	1.8483	1.7507	1.7558
	49.3369	1.4551	1.4319	1.5267	1.6417	1.5426	1.6595	1.8713	1.7372	1.7608
	49.5869	1.482	1.4393	1.5325	1.6247	1.5504	1.641	1.8583	1.7574	1.7465
	50.0703	1.1941	1.3459	1.1252	1.4817	1.2827	1.4402	1.6905	1.6182	1.6579
	50.3203	1.4334	1.5531	1.408	1.642	1.543	1.6914	1.9501	1.8644	1.8257
	50.5703	1.5487	1.6632	1.5723	1.7238	1.6274	1.8077	2.0618	1.9913	1.9254
	50.8203	1.6357	1.7398	1.6609	1.7921	1.7193	1.8826	2.1757	2.0901	1.9921
	51.0703	1.665	1.7906	1.7208	1.8251	1.779	1.9171	2.2298	2.1632	2.0152
	51.3203	1.7246	1.8214	1.7856	1.8402	1.8232	1.9596	2.2865	2.2006	2.079
	51.5703	1.7737	1.8479	1.8408	1.8601	1.8685	1.9869	2.3303	2.256	2.0822
	51.8203	1.8247	1.8807	1.8884	1.8532	1.8997	2.0115	2.3541	2.2699	2.1143
	52.0703	1.8348	1.8952	1.9188	1.8373	1.8995	2.0295	2.3957	2.3025	2.1271
	52.3203	1.8522	1.9112	1.948	1.8632	1.8701	2.0297	2.4164	2.3426	2.1666
	52.5703	1.8606	1.9398	1.958	1.8608	1.8587	2.0402	2.4542	2.3789	2.1803
	52.8203	1.8608	1.909	1.9629	1.8397	1.8657	2.05	2.4487	2.3803	2.1892
	53.0703	1.8652	1.8973	1.9402	1.8545	1.888	2.0576	2.4031	2.3728	2.225
	53.3203	1.8514	1.8894	1.927	1.8729	1.8903	2.0657	2.4051	2.3781	2.2312
	53.5703	1.853	1.8749	1.9419	1.8899	1.8836	2.0488	2.387	2.3972	2.2041
	53.8203	1.8484	1.8884	1.943	1.8947	1.8903	2.0534	2.4032	2.4136	2.1938
	54.0703	1.8646	1.8737	1.9238	1.8998	1.8861	2.0536	2.4125	2.4545	2.2183
	54.3203	1.856	1.8831	1.9372	1.9035	1.8937	2.0593	2.456	2.4346	2.2182
	54.5703	1.8746	1.8691	1.9194	1.9194	1.883	2.0469	2.4024	2.4467	2.2321
	54.8203	1.8754	1.8384	1.9466	1.9099	1.8863	2.0453	2.4202	2.4428	2.2592
	55.0703	1.85	1.8519	1.9521	1.9225	1.8665	2.0609	2.4375	2.4594	2.29
	55.3203	1.8544	1.869	1.974	1.9462	1.8828	2.0437	2.4763	2.4777	2.3053
	55.5703	1.8538	1.8945	2.0043	1.9427	1.8934	2.0493	2.5019	2.4843	2.3127
	55.8203	1.8903	1.902	2.002	1.9636	1.9122	2.0584	2.5145	2.4775	2.3532
	56.0703	1.8962	1.9061	2.0111	1.9758	1.9131	2.0807	2.5031	2.472	2.396
	56.3203	1.9114	1.9158	2.0365	1.9794	1.9412	2.1204	2.5184	2.5114	2.3978
	56.5703	1.9208	1.911	2.0698	1.9859	1.9535	2.1299	2.5264	2.5437	2.4575
	56.8203	1.9084	1.9382	2.0624	2.0077	1.9678	2.1495	2.5686	2.5536	2.4847
	57.0703	1.9115	1.9746	2.0601	2.0402	1.9829	2.1572	2.5963	2.5789	2.4905
	57.3203	1.9429	1.9636	2.0647	2.0725	1.9975	2.1614	2.634	2.6002	2.488
	57.5703	1.9637	1.9931	2.0597	2.0849	2.0115	2.1955	2.6524	2.6355	2.4765
	57.8203	1.9729	2.0023	2.0716	2.0887	2.0209	2.2174	2.6766	2.6311	2.4612
	58.0703	1.9981	2.0061	2.0994	2.1054	2.034	2.2375	2.6776	2.636	2.5035
	58.3203	2.0139	2.0065	2.1058	2.1172	2.0499	2.2216	2.6745	2.6374	2.5456
	58.5703	2.0081	2.0185	2.1276	2.108	2.0485	2.2696	2.6626	2.6436	2.5571
	58.8203	2.0114	2.0286	2.153	2.1343	2.0714	2.2756	2.7045	2.6773	2.5638
	59.0703	2.0235	2.0409	2.1789	2.1372	2.0554	2.2623	2.6953	2.6263	2.5916
	59.3203	2.0136	2.0527	2.1341	2.1737	2.055	2.3062	2.7237	2.6134	2.5802
	59.5703	2.0268	2.0653	2.1484	2.1949	2.0835	2.2949	2.72	2.6384	2.6356
	59.8203	2.0521	2.0754	2.1876	2.2053	2.1084	2.3178	2.7595	2.6521	2.6178
	60.0703	2.0778	2.0705	2.2099	2.1931	2.1229	2.3129	2.789	2.6771	2.6442
	60.3203	2.1026	2.0718	2.1975	2.1945	2.1201	2.3063	2.8102	2.699	2.658
	60.5703	2.1102	2.0697	2.1877	2.2235	2.1179	2.3198	2.8065	2.7166	2.6652
	60.8203	2.1174	2.0706	2.2111	2.2634	2.1046	2.3702	2.8238	2.7185	2.6766
	61.0703	2.1276	2.0773	2.2248	2.2979	2.1086	2.3408	2.8174	2.731	2.6331
	61.3203	2.1437	2.0842	2.2394	2.3283	2.109	2.3542	2.8193	2.7341	2.6737
	61.5703	2.1729	2.0901	2.202	2.3006	2.1317	2.3692	2.83	2.7466	2.6631
	61.8203	2.1927	2.1245	2.2303	2.3222	2.16	2.3668	2.8778	2.73	2.6893
	62.0703	2.1971	2.1154	2.2311	2.358	2.1544	2.3683	2.8935	2.7346	2.7179
	62.3203	2.2079	2.0986	2.2617	2.3574	2.1626	2.3675	2.8975	2.7892	2.6995
	62.5703	2.232	2.1045	2.2415	2.4106	2.1635	2.3795	2.9139	2.7804	2.7105
	62.8203	2.2641	2.0974	2.238	2.4328	2.1974	2.3821	2.9278	2.8403	2.7099
	63.0703	2.2391	2.1148	2.2487	2.4455	2.1963	2.3919	2.9509	2.8275	2.744
	63.3203	2.2547	2.1625	2.2536	2.437	2.2065	2.4361	2.943	2.8773	2.7241
	63.5703	2.2549	2.157	2.2771	2.4416	2.2182	2.4295	2.9336	2.8769	2.7231
	63.8203	2.2678	2.158	2.2719	2.4549	2.2303	2.4575	2.9463	2.9005	2.738
	64.0703	2.2916	2.1654	2.2822	2.4486	2.2132	2.4737	2.9586	2.8809	2.723
	64.3203	2.2893	2.1842	2.3151	2.4471	2.2269	2.4898	2.9897	2.9366	2.7857
	64.5703	2.296	2.149	2.2981	2.4644	2.2428	2.4795	2.9931	2.9894	2.7883
	64.8203	2.287	2.1665	2.2964	2.4711	2.2391	2.4817	2.9999	2.9503	2.7985
	65.0703	2.2968	2.1654	2.2859	2.4657	2.2784	2.4783	3.0344	2.9391	2.8286
	65.3203	2.2702	2.2002	2.2817	2.4536	2.2907	2.4829	3.0605	2.9359	2.8019
	65.5703	2.2638	2.2056	2.307	2.4669	2.2857	2.5094	3.0661	2.9179	2.7798
	65.8203	2.272	2.2314	2.3095	2.5125	2.2804	2.5185	3.0613	2.9269	2.8441
	66.0703	2.298	2.2374	2.3205	2.5134	2.3074	2.5165	3.0767	2.9234	2.864
	66.3203	2.3224	2.2256	2.3184	2.5406	2.2902	2.5463	3.101	2.909	2.8444
	66.5703	2.3273	2.2112	2.3272	2.5353	2.3063	2.5278	3.1072	2.9123	2.9032
	66.8203	2.3299	2.2238	2.3413	2.5658	2.2711	2.552	3.1153	2.9619	2.8955
	67.0703	2.3169	2.2429	2.3386	2.5604	2.2603	2.533	3.1096	2.9724	2.8898
	67.3203	2.3218	2.2449	2.3505	2.5721	2.2718	2.5404	3.1508	3.0209	2.8936
	67.5703	2.3228	2.2706	2.3454	2.5808	2.3023	2.5742	3.1214	3.0371	2.9089
	67.8203	2.3374	2.2659	2.3673	2.5686	2.2724	2.5776	3.1454	2.9815	2.9167
	68.0703	2.3362	2.2746	2.3781	2.59	2.3148	2.5746	3.1801	2.9753	2.83
	68.3203	2.335	2.2836	2.3796	2.613	2.3316	2.6103	3.1707	2.9658	2.8634
	68.5703	2.3547	2.3009	2.3823	2.6344	2.3672	2.6077	3.1632	2.9421	2.8453
	68.8203	2.3465	2.3209	2.3723	2.6132	2.3951	2.6253	3.1635	2.979	2.8647
	69.0703	2.3514	2.3419	2.3615	2.6076	2.3848	2.646	3.1731	2.9946	2.8717
	69.3203	2.3611	2.3106	2.3293	2.6381	2.4059	2.673	3.2126	3.0001	2.8672
	69.5703	2.3729	2.2955	2.3438	2.6372	2.3853	2.6593	3.2066	2.9966	2.8785
	69.8203	2.3903	2.2898	2.3076	2.6351	2.3673	2.6621	3.2266	2.9851	2.8776
	70.0703	2.3748	2.283	2.3281	2.6491	2.3879	2.6334	3.2338	3.0112	2.8891
	70.3203	2.3824	2.2862	2.3465	2.6747	2.3815	2.6349	3.2371	3.0287	2.9098
	70.5703	2.388	2.2995	2.3766	2.6963	2.366	2.6452	3.2548	3.0427	2.9138
	70.8203	2.4009	2.3031	2.3724	2.6928	2.4033	2.6679	3.2646	3.0851	2.954
	71.0703	2.39	2.3016	2.3694	2.7089	2.4324	2.6961	3.193	3.0723	2.9656
	71.3203	2.3967	2.302	2.3677	2.7021	2.4567	2.6853	3.1852	3.0626	2.9617
	71.5703	2.4319	2.3433	2.3936	2.7116	2.4725	2.7053	3.2077	3.0912	3.0133
	71.8203	2.4219	2.3239	2.3687	2.7387	2.5221	2.7473	3.2299	3.067	3.039
	72.0703	2.4143	2.3365	2.3489	2.7399	2.4936	2.7376	3.2658	3.0733	2.993
	72.3203	2.408	2.3595	2.3708	2.7602	2.4795	2.688	3.284	3.0637	2.9332
	72.5703	2.4133	2.3648	2.3818	2.7651	2.4908	2.6709	3.2872	3.0951	2.9086
	72.8203	2.4079	2.3543	2.4049	2.7725	2.512	2.6762	3.3286	3.1311	2.9627
	73.0703	2.4535	2.3694	2.4196	2.7563	2.5392	2.6795	3.311	3.1574	2.927
	73.3203	2.465	2.3856	2.4256	2.7699	2.5175	2.7178	3.2916	3.1329	2.9464
	73.5703	2.4525	2.3959	2.4208	2.736	2.5436	2.7594	3.3087	3.1456	2.9872
	73.8203	2.4392	2.3745	2.4205	2.7251	2.5488	2.8054	3.3011	3.1319	3.014
	74.0703	2.4564	2.3891	2.4186	2.7572	2.5601	2.8225	3.3274	3.1691	3.0045
	74.3203	2.5034	2.3846	2.4109	2.8231	2.5643	2.8154	3.3301	3.1751	3.0338
	74.5703	2.4978	2.3582	2.4231	2.7983	2.552	2.8342	3.3233	3.1911	3.0069
	74.8203	2.4951	2.3519	2.4332	2.8024	2.543	2.8054	3.3238	3.2111	3.0031
	75.0703	2.4634	2.3639	2.4484	2.8122	2.5417	2.8201	3.3	3.1806	3.0065
	75.3203	2.4399	2.3506	2.4297	2.8203	2.5537	2.833	3.3266	3.1662	3.0285
	75.5703	2.4641	2.3831	2.4334	2.8111	2.5165	2.835	3.3344	3.1468	3.0668
	75.8203	2.4661	2.3732	2.4148	2.8368	2.5416	2.8368	3.3407	3.1573	3.0409
	76.0703	2.494	2.3919	2.422	2.8445	2.5536	2.8392	3.3299	3.1843	3.0761
	76.3203	2.4878	2.3932	2.4368	2.8299	2.5532	2.8689	3.3188	3.1867	3.0628
	76.5703	2.4653	2.4037	2.4323	2.8305	2.5706	2.8736	3.3165	3.229	3.0766
	76.8203	2.469	2.391	2.4395	2.8617	2.5747	2.8536	3.2963	3.2219	3.0761
	77.0703	2.4646	2.3636	2.4239	2.9017	2.5471	2.8589	3.3253	3.2204	3.067
	77.3203	2.456	2.3659	2.4156	2.906	2.5292	2.8592	3.3326	3.224	3.0711
	77.5703	2.4555	2.3546	2.3939	2.8943	2.5416	2.8463	3.3237	3.2598	3.1088
	77.8203	2.4865	2.3776	2.4158	2.8792	2.5281	2.855	3.3792	3.2642	3.1482
	78.0703	2.4764	2.3448	2.4005	2.8716	2.517	2.8427	3.3637	3.2765	3.1771
	78.3203	2.4838	2.3474	2.3881	2.8994	2.5212	2.8427	3.3657	3.2701	3.1674
	78.5703	2.4983	2.3544	2.3889	2.9162	2.5668	2.8156	3.3782	3.2609	3.135
	78.8544	2.4911	2.3657	2.4298	2.9176	2.5805	2.825	3.3851	3.2997	3.135
	79.1044	2.4913	2.3668	2.4765	2.9452	2.5725	2.8229	3.4182	3.2785	3.1395
	79.3544	2.4964	2.3829	2.4761	2.9752	2.5738	2.8334	3.412	3.2962	3.1142
	79.6044	2.5101	2.3839	2.4611	2.9732	2.603	2.8458	3.4397	3.3312	3.0991
	79.8544	2.5236	2.3969	2.4948	2.9534	2.6332	2.8266	3.4403	3.3813	3.1111
	80.1044	2.5222	2.411	2.5142	2.944	2.6516	2.8556	3.4917	3.4048	3.1049
	80.3544	2.5274	2.4097	2.5344	2.9473	2.6842	2.8742	3.489	3.395	3.1238
	80.6044	2.5382	2.4183	2.5379	2.9527	2.694	2.8811	3.5113	3.3794	3.1763
	80.8544	2.5503	2.4286	2.5141	2.9677	2.6901	2.9186	3.5228	3.332	3.206
	81.1044	2.5651	2.4341	2.4856	2.9812	2.6818	2.9228	3.4996	3.3646	3.2282
	81.3544	2.5665	2.4208	2.4711	2.9862	2.693	2.9429	3.4824	3.396	3.2103
	81.6044	2.5629	2.4461	2.4666	3.0068	2.6884	2.9589	3.4855	3.4615	3.1847
	81.8544	2.5534	2.4876	2.4961	3.0184	2.6975	2.9361	3.486	3.455	3.1943
	82.1044	2.5608	2.4826	2.4945	3.0394	2.6683	2.938	3.539	3.4438	3.261
	82.3544	2.5481	2.4398	2.5094	3.0067	2.6931	2.9543	3.5475	3.4519	3.2492
	82.6044	2.5265	2.4532	2.4872	3.0194	2.6591	2.9657	3.5555	3.431	3.2462
	82.8544	2.545	2.4861	2.4856	3.0089	2.6553	2.9996	3.6173	3.4499	3.2672
	83.1044	2.5518	2.4581	2.4964	3.0172	2.6566	2.9956	3.5762	3.4705	3.2699
	83.3544	2.5505	2.4509	2.4923	3.0056	2.6188	2.9952	3.5979	3.4702	3.3242
	83.6044	2.5238	2.4758	2.4715	3.0142	2.6455	3.0061	3.5901	3.4924	3.3922
	83.8544	2.5485	2.4914	2.4706	3.0142	2.641	2.9759	3.5853	3.5553	3.41
	84.1044	2.5517	2.4682	2.4746	3.0255	2.6751	2.9869	3.5819	3.5692	3.4393
	84.3544	2.5471	2.4932	2.4662	3.0342	2.6859	2.9822	3.6006	3.5242	3.4424
	84.6044	2.5286	2.4773	2.4748	3.0104	2.6842	2.9666	3.6127	3.5221	3.4547
	84.8544	2.5357	2.4758	2.471	2.9302	2.6884	2.9565	3.5844	3.561	3.4414
	85.1044	2.5201	2.4838	2.4915	2.9632	2.6827	2.9762	3.6356	3.6044	3.5251
	85.3544	2.5133	2.4738	2.4847	2.9574	2.6753	2.9791	3.6886	3.5974	3.4987
	85.6044	2.5569	2.4831	2.4857	2.9787	2.7098	3.001	3.7291	3.593	3.4232
	85.8544	2.5918	2.4848	2.4734	2.9831	2.7029	3.004	3.7146	3.5685	3.4078
	86.1044	2.6081	2.5042	2.4919	2.9687	2.6947	2.9889	3.7538	3.5657	3.4154
	86.3544	2.6141	2.4892	2.4569	2.9688	2.7117	3.0136	3.7826	3.6198	3.4089
	86.6044	2.5958	2.4707	2.4783	2.9928	2.7066	2.9987	3.7225	3.6426	3.4256
	86.8544	2.5799	2.4851	2.4827	2.9999	2.7166	2.9787	3.7439	3.6758	3.4051
	87.1044	2.5696	2.4895	2.4549	2.9918	2.7095	2.9829	3.6952	3.6785	3.3953
	87.3544	2.5769	2.4716	2.4385	3.0504	2.7228	2.9586	3.7106	3.6883	3.4327
	87.6044	2.5777	2.4944	2.4239	3.0468	2.7541	2.9533	3.736	3.6839	3.4428
	87.8544	2.5832	2.4829	2.4292	3.0376	2.7572	2.9675	3.7741	3.7181	3.4838
	88.1044	2.5806	2.4884	2.4802	3.0176	2.7532	2.9999	3.7621	3.7211	3.568
	88.3544	2.5852	2.4714	2.5034	2.9982	2.7709	3.0441	3.8063	3.7149	3.5558
	88.6044	2.56	2.4465	2.5098	3.0444	2.7873	3.0456	3.8505	3.7577	3.5386
	88.8544	2.5686	2.4565	2.5126	3.0413	2.7845	3.0471	3.8757	3.8015	3.5137
	89.1044	2.5692	2.4545	2.4884	3.0786	2.7753	3.0516	3.8979	3.7563	3.5336
	89.3544	2.5621	2.445	2.4727	3.0954	2.8415	3.0412	3.9308	3.7628	3.5821
	89.6044	2.5537	2.4635	2.4632	3.0762	2.8586	3.049	3.8767	3.8209	3.5646
	89.8544	2.5522	2.4876	2.4906	3.0946	2.8772	3.0591	3.8962	3.8374	3.5759
	90.1044	2.5451	2.5338	2.4955	3.1254	2.898	3.0367	3.902	3.858	3.605
	90.3544	2.5378	2.5134	2.4899	3.1245	2.8653	3.0134	3.9186	3.8686	3.6043
	90.6044	2.5235	2.4894	2.4642	3.1029	2.875	3.0378	3.9315	3.8728	3.6179
	90.8544	2.5463	2.482	2.4667	3.1075	2.8755	3.0102	3.9836	3.8869	3.6296
	91.1044	2.5437	2.4958	2.4646	3.1041	2.8555	3.0137	3.9863	3.9164	3.6462
	91.3544	2.5503	2.4893	2.4818	3.1465	2.8578	3.0075	3.9881	3.9467	3.6274
	91.6044	2.5656	2.5198	2.4708	3.1242	2.8488	3.0076	4.0368	3.9415	3.6216
	91.8544	2.5868	2.5026	2.4772	3.1161	2.8427	3.0123	4.0159	3.9855	3.6889
	92.1044	2.5959	2.5171	2.4787	3.1362	2.835	3.002	4.0467	4.016	3.673
	92.3544	2.5838	2.5116	2.4886	3.1508	2.8344	3.028	4.0563	4.0055	3.6935
	92.6044	2.5851	2.5223	2.4962	3.1851	2.8314	3.0335	4.0718	3.9763	3.7127
	92.8544	2.5811	2.5155	2.5257	3.217	2.8531	3.0312	4.108	3.9925	3.7079
	93.1044	2.5728	2.5014	2.5153	3.2103	2.8661	3.0032	4.1392	3.9953	3.7026
	93.3544	2.5594	2.5061	2.486	3.2004	2.8914	2.9974	4.1285	4.0635	3.7806
	93.6044	2.5539	2.5208	2.4901	3.2009	2.9058	3.0051	4.1359	4.0989	3.797
	93.8544	2.564	2.5236	2.4774	3.1922	2.9135	2.97	4.191	4.1074	3.817
	94.1044	2.5887	2.5253	2.4938	3.1687	2.9219	2.9686	4.2149	4.1204	3.8206
	94.3544	2.5845	2.5476	2.4632	3.1758	2.9378	3.0165	4.2554	4.094	3.8108
	94.6044	2.5685	2.5326	2.4845	3.1926	2.9353	3.024	4.3271	4.0805	3.8161
	94.8544	2.5461	2.5119	2.4965	3.1893	2.9183	3.0459	4.3364	4.0907	3.8802
	95.1044	2.5562	2.4807	2.4832	3.1788	2.9318	3.0096	4.2885	4.1277	3.9062
	95.3544	2.5515	2.4574	2.4736	3.1764	2.9175	2.9858	4.2769	4.1111	3.9199
	95.6044	2.5583	2.4547	2.4657	3.2027	2.9322	2.9727	4.28	4.1282	3.9149
	95.8544	2.5359	2.4632	2.4874	3.1868	2.9572	2.9773	4.2917	4.1551	3.9232
	96.1044	2.5338	2.4356	2.4776	3.153	2.9512	2.998	4.2594	4.2204	3.9784
	96.3544	2.5334	2.4264	2.4762	3.187	2.9362	3.011	4.2919	4.2338	4.0022
	96.6044	2.5458	2.444	2.4961	3.1807	2.9422	3.0644	4.3058	4.2443	3.9849
	96.8544	2.5635	2.4536	2.5236	3.1933	2.9559	3.0509	4.351	4.2828	4.0051
	97.1044	2.5792	2.4383	2.5115	3.1852	2.9454	3.0535	4.3294	4.2863	4.0656
	97.3544	2.5661	2.4574	2.5064	3.1782	2.8923	3.0882	4.3629	4.3405	4.053
	97.6044	2.5653	2.4518	2.4994	3.2355	2.9075	3.1311	4.3731	4.3802	4.1113
	97.8544	2.5364	2.473	2.5162	3.218	2.9339	3.1205	4.4219	4.4233	4.0911
	98.1044	2.5087	2.4556	2.4742	3.2092	2.9692	3.0849	4.4728	4.4741	4.0847
	98.3544	2.5091	2.4301	2.4605	3.2135	2.9588	3.0757	4.4458	4.4211	4.1094
	98.6044	2.5106	2.4376	2.452	3.2472	2.9256	3.1033	4.4624	4.3801	4.1499
	98.8544	2.5084	2.4584	2.4475	3.237	2.9489	3.1244	4.5048	4.4057	4.2038
	99.1044	2.5344	2.4643	2.4604	3.2315	2.9699	3.1369	4.4905	4.4161	4.2371
	99.3544	2.5321	2.475	2.4644	3.2432	3.0004	3.1301	4.4754	4.4295	4.2087
	99.6044	2.5093	2.5025	2.4512	3.2296	2.9948	3.1405	4.5216	4.4582	4.2401
	99.8544	2.5165	2.4908	2.4608	3.2367	2.9939	3.1389	4.5601	4.4392	4.2136
	100.104	2.5096	2.4698	2.4395	3.2296	3.0146	3.1755	4.6339	4.4964	4.2617
	100.354	2.5037	2.4764	2.4303	3.2253	3.0011	3.1612	4.6561	4.5074	4.218
	100.604	2.521	2.4978	2.4329	3.2204	3.0043	3.1568	4.6943	4.5454	4.2502
	100.854	2.5172	2.4898	2.4426	3.244	2.9984	3.1759	4.7215	4.4996	4.2936
	101.104	2.5583	2.5273	2.4472	3.2321	2.9963	3.1497	4.6652	4.4399	4.2927
	101.354	2.5485	2.5033	2.456	3.2461	2.9523	3.1928	4.6587	4.4896	4.2302
	101.604	2.5538	2.4846	2.4604	3.2599	2.9753	3.2225	4.6087	4.5263	4.2473
	101.854	2.5182	2.4895	2.4119	3.2823	2.9627	3.2146	4.6155	4.5536	4.2705
	102.104	2.5239	2.5113	2.4124	3.2938	3.0023	3.25	4.5939	4.5732	4.2577
	102.354	2.5203	2.5055	2.3947	3.2826	3.0149	3.2404	4.5916	4.5283	4.312
	102.604	2.5024	2.5214	2.4031	3.2661	3.004	3.2136	4.6307	4.534	4.3293
	102.854	2.4968	2.5095	2.4318	3.219	2.9903	3.2353	4.6237	4.6066	4.3895
	103.104	2.5098	2.4999	2.4141	3.2439	3.0045	3.2145	4.5499	4.622	4.4211
	103.354	2.5145	2.5023	2.4068	3.2585	2.9803	3.2248	4.6741	4.6385	4.4203
	103.604	2.5236	2.4862	2.3834	3.2525	2.9988	3.1647	4.7535	4.6679	4.3998
	103.854	2.5173	2.4636	2.359	3.2412	2.993	3.1505	4.7838	4.6952	4.397
	104.104	2.484	2.4419	2.3906	3.2843	3.0084	3.153	4.7689	4.6972	4.3632
	104.354	2.4927	2.445	2.3956	3.2926	2.9929	3.118	4.8113	4.7003	4.3628
	104.604	2.4642	2.4481	2.4029	3.3241	3.0424	3.1131	4.8076	4.662	4.3079
	104.854	2.4446	2.4527	2.3763	3.3045	3.0352	3.1386	4.7822	4.6599	4.3266
	105.104	2.4435	2.4584	2.3636	3.305	3.0611	3.1371	4.7921	4.7207	4.3371
	105.354	2.4297	2.4397	2.3609	3.346	3.0396	3.1366	4.8096	4.7191	4.3562
	105.604	2.3952	2.4561	2.3418	3.356	3.006	3.1291	4.8992	4.6023	4.3876
	105.854	2.3922	2.4426	2.3449	3.2888	3.003	3.1041	4.8441	4.568	4.4079
	106.104	2.3989	2.4408	2.3571	3.3177	2.9903	3.1083	4.8316	4.602	4.4561
	106.354	2.4145	2.4544	2.3402	3.3197	2.9661	3.1176	4.8267	4.6583	4.4712
	106.604	2.4192	2.4469	2.3376	3.2734	2.9705	3.1361	4.8057	4.7174	4.5083
	106.854	2.3831	2.4247	2.311	3.2644	3.0101	3.145	4.8276	4.7889	4.5366
	107.104	2.3569	2.4472	2.3205	3.257	2.9881	3.1844	4.8748	4.7874	4.44
	107.354	2.3696	2.4457	2.3366	3.2701	2.9648	3.239	4.8892	4.7305	4.4513
	107.604	2.373	2.4316	2.3367	3.3063	2.9429	3.2241	4.8993	4.7501	4.491
	107.854	2.3856	2.4356	2.3291	3.3035	2.9069	3.2396	4.9648	4.7592	4.5113
	108.104	2.382	2.4147	2.3405	3.3215	2.8722	3.2576	5.0152	4.7579	4.4823
	108.354	2.3796	2.3951	2.3421	3.3209	2.8565	3.2444	5.0804	4.8224	4.5044
	108.604	2.3748	2.3891	2.3331	3.3163	2.8796	3.2523	5.0729	4.9121	4.5465
	108.854	2.3893	2.4122	2.3403	3.2779	2.8869	3.2581	5.1245	4.9133	4.6199
	109.104	2.4102	2.407	2.3279	3.3082	2.9399	3.2539	5.146	4.8896	4.5931
	109.354	2.432	2.3662	2.3172	3.3013	2.9525	3.2468	5.1602	4.8714	4.624
	109.604	2.4245	2.3577	2.3226	3.3699	2.9609	3.2682	5.1542	4.84	4.6412
	109.854	2.409	2.3738	2.3204	3.3696	2.974	3.2977	5.1867	4.9068	4.6406
	110.104	2.403	2.3702	2.3237	3.3062	2.9644	3.2868	5.1775	4.8976	4.5999
	110.354	2.4109	2.3333	2.3353	3.3082	2.947	3.3091	5.2189	4.9257	4.6221
	110.604	2.4125	2.3371	2.3224	3.3144	2.9429	3.3206	5.167	4.9026	4.6188
	110.854	2.4062	2.3264	2.3017	3.321	2.9223	3.3029	5.2016	4.9131	4.6822
	111.104	2.3884	2.3323	2.3119	3.3193	2.9169	3.2961	5.2474	4.9196	4.7041
	111.354	2.3928	2.3296	2.3198	3.297	2.924	3.2829	5.2792	4.9161	4.763
	111.604	2.3494	2.3207	2.3366	3.3243	2.9292	3.2393	5.2488	4.9234	4.7716
	111.854	2.3486	2.3248	2.3409	3.3185	2.9209	3.2546	5.2546	4.9534	4.7756
	112.104	2.3511	2.301	2.3299	3.3312	2.9206	3.2566	5.2346	4.9792	4.7834
	112.354	2.3587	2.2912	2.3416	3.3211	2.888	3.2774	5.2788	5.0361	4.7592
	112.604	2.3838	2.2871	2.3187	3.3421	2.8907	3.2693	5.2154	5.0341	4.7231
	112.854	2.3558	2.2979	2.3212	3.3627	2.9204	3.2471	5.2566	5.0584	4.7265
	113.104	2.3455	2.3101	2.3029	3.3808	2.9089	3.2729	5.2389	5.0445	4.7385
	113.354	2.3378	2.3008	2.2768	3.3844	2.9054	3.295	5.208	5.0146	4.7552
	113.604	2.3597	2.288	2.2676	3.4073	2.8883	3.305	5.246	5.0445	4.7815
	113.854	2.36	2.2855	2.2446	3.4109	2.9143	3.2586	5.2901	5.0228	4.7638
	114.104	2.3724	2.2583	2.2386	3.4033	2.8946	3.2888	5.3313	5.0535	4.8118
	114.354	2.3636	2.2531	2.235	3.4103	2.9067	3.2656	5.3757	5.0968	4.7958
	114.604	2.3471	2.2729	2.232	3.3994	2.9416	3.2237	5.3718	5.1496	4.7874
	114.854	2.3301	2.2878	2.2393	3.3916	2.947	3.1967	5.3559	5.159	4.832
	115.104	2.2916	2.2534	2.2137	3.4048	2.9221	3.1709	5.3796	5.1668	4.8084
	115.354	2.305	2.2497	2.2238	3.4097	2.9639	3.1802	5.3598	5.1433	4.8023
	115.604	2.2809	2.2664	2.2087	3.4133	2.9567	3.1881	5.3997	5.1041	4.8045
	115.854	2.2808	2.2703	2.2239	3.4329	2.9782	3.2083	5.429	5.0959	4.8324
	116.104	2.3158	2.2519	2.2186	3.4532	2.947	3.2552	5.408	5.106	4.8678
	116.354	2.3138	2.2454	2.2104	3.4506	2.9215	3.1951	5.3708	5.1342	4.9045
	116.604	2.2891	2.2528	2.2207	3.4445	2.9296	3.192	5.4469	5.133	4.9184
	116.854	2.2897	2.2581	2.2057	3.4403	2.9673	3.1972	5.4063	5.1873	4.8745
	117.104	2.2869	2.2526	2.2073	3.428	2.9752	3.1909	5.4165	5.2356	4.8305
	117.354	2.2785	2.2437	2.1993	3.4559	2.9586	3.2191	5.4412	5.2294	4.8843
	117.604	2.2978	2.2319	2.208	3.4518	2.9381	3.2198	5.491	5.1875	4.9504
	117.854	2.2714	2.2298	2.2079	3.4798	2.9244	3.2148	5.4599	5.1991	4.9826
	118.104	2.2416	2.2157	2.1936	3.5152	2.9413	3.2191	5.5028	5.1645	4.9831
	118.354	2.2259	2.2158	2.2035	3.5091	2.9625	3.2136	5.5752	5.1811	4.9636
	118.604	2.2102	2.2292	2.1727	3.4901	2.9478	3.2199	5.5277	5.1821	5.033
	118.854	2.2054	2.2147	2.1952	3.4746	2.9637	3.2295	5.5429	5.2336	4.997
	119.104	2.1949	2.2019	2.1757	3.4482	2.9554	3.2841	5.5777	5.2321	4.9258
	119.354	2.1983	2.1984	2.1674	3.4431	2.9402	3.2799	5.5947	5.2565	4.908
	119.604	2.1918	2.1903	2.1533	3.4465	2.9282	3.3027	5.5765	5.2009	4.998
	119.854	2.181	2.1669	2.148	3.4947	2.9327	3.2869	5.548	5.1539	4.9851
	120.104	2.1674	2.1564	2.1306	3.4748	2.9273	3.3182	5.5962	5.1774	4.9725
	120.354	2.1638	2.1748	2.1331	3.459	2.9361	3.3145	5.6438	5.16	4.9155
	120.604	2.1229	2.1538	2.1421	3.4436	2.8986	3.3282	5.5785	5.1701	4.8651
	120.854	2.1106	2.1522	2.1443	3.4613	2.8796	3.2782	5.5668	5.0953	4.9028
	121.104	2.1069	2.1718	2.1546	3.4866	2.887	3.2753	5.599	5.1224	4.9575
	121.354	2.1059	2.182	2.182	3.4841	2.8878	3.2775	5.6789	5.156	4.996
	121.604	2.1068	2.1829	2.1811	3.5115	2.8765	3.2616	5.6437	5.2144	5.013
	121.854	2.0974	2.1623	2.1784	3.4941	2.896	3.2633	5.5794	5.1941	5.0449
	122.104	2.0889	2.1572	2.1804	3.4816	2.9095	3.2646	5.5367	5.2478	5.1114
	122.354	2.0902	2.157	2.1637	3.4497	2.9231	3.2606	5.5239	5.2184	5.1438
	122.604	2.0954	2.1664	2.167	3.4277	2.8879	3.264	5.5197	5.2653	5.1787
	122.854	2.0941	2.1461	2.1623	3.4295	2.8683	3.2476	5.5316	5.23	5.1908
	123.104	2.0908	2.1642	2.144	3.473	2.8597	3.2206	5.552	5.1951	5.2446
	123.354	2.099	2.1499	2.1314	3.4731	2.8676	3.224	5.4926	5.2291	5.2572
	123.604	2.0779	2.1615	2.1246	3.5002	2.8964	3.2385	5.4512	5.2489	5.2868
	123.854	2.0736	2.1384	2.1037	3.4986	2.8907	3.2049	5.4631	5.2294	5.2632
	124.104	2.0692	2.1344	2.0965	3.4656	2.8731	3.1574	5.5389	5.3028	5.2974
	124.354	2.0543	2.1407	2.0897	3.4593	2.8748	3.1674	5.5449	5.3663	5.3046
	124.604	2.0365	2.1398	2.0885	3.4486	2.8805	3.1644	5.5252	5.3148	5.3223
	124.854	2.0214	2.128	2.0461	3.506	2.8512	3.1386	5.5699	5.2419	5.2675
	125.104	2.0145	2.1076	2.0684	3.5078	2.8682	3.1437	5.5926	5.2462	5.3112
	125.354	2.0085	2.0917	2.0611	3.4676	2.8917	3.1409	5.5571	5.2555	5.3007
	125.604	2.0028	2.107	2.0663	3.4286	2.8544	3.1274	5.5392	5.2066	5.312
	125.854	2.0008	2.0997	2.078	3.4411	2.8706	3.1103	5.5705	5.2042	5.2781
	126.104	2.0057	2.0857	2.0781	3.4482	2.8653	3.1395	5.5766	5.1834	5.2388
	126.354	1.9939	2.0903	2.0986	3.4699	2.8641	3.1117	5.516	5.2008	5.2308
	126.604	1.9921	2.0754	2.1011	3.4763	2.8159	3.086	5.567	5.237	5.2304
	126.854	1.9981	2.0696	2.0957	3.4635	2.7981	3.1127	5.6438	5.2439	5.2013

## Sheet: Fig.S1
e	Relative mRNA level (Normalized to GAPDH)
		CTRL			CTNNB1 KD shRNA2
	CTNNB1	0.771997	1.05458	1.2283	0.161171	0.23761	0.251158
	KIF11	1.00463	0.990801	1.00463	0.653685	0.676737	0.690956
f	Relative mRNA level (Normalized to GAPDH)
		CTRL			FZD4 KD shRNA2
	FZD4	0.997692	0.997692	1.00463	0.281915	0.257623	0.235424
	KIF11	1.00928	1.00231	0.988514	0.192109	0.178006	0.183011
g	Relative mRNA level (Normalized to GAPDH)
		CTRL			LRP5 KD shRNA2
	LRP5	1.03909	1.04196	0.923625	0.169589	0.155052	0.158895
	KIF11	0.99752	0.995182	1.00734	0.326104	0.324422	0.34694
h	Relative mRNA level (Normalized to GAPDH)
		CTRL			TSPAN12 KD shRNA2
	TSPAN12	0.997692	1.02574	0.97716	0.263645	0.313528	0.298679
	KIF11	0.948246	1.0163	1.03766	0.310644	0.279968	0.306367
i	Relative KIF11 mRNA level (Normalized to GAPDH)
	Vehicle	Norrin
	1.01396	2.10916
	0.959264	2.08012
	1.02811	2.19872
j	Relative KIF11 mRNA level (Normalized to GAPDH)
	Ctrl	CTNNB1 KD	FZD4 KD	LRP5 KD	TSPAN12 KD
	0.95705	0.36942	0.267325	0.384219	0.395021
	0.97716	0.361817	0.265478	0.358489	0.336808
	1.0693	0.3423	0.251158	0.351111	0.327598

[truncated: 13 more sheets: Fig.S2, Fig.S3, Fig.S4, Fig.S5, Fig.S6, Fig.S7, Fig.S8, Fig.S9, Fig.S10, Fig.S11, Fig.S12, Fig.S13, Fig.S14]
